# Supplementary material for: Integrating behavioral, social, and technological factors in cryptocurrency investment decisions
Source: PLoS One. 2026 Apr 15;21(4):e0332256. doi: 10.1371/journal.pone.0332256 (PMC13082585; doi:10.1371/journal.pone.0332256)
Supplement: S1 File — These data include the full analytical outputs used to generate the results reported in the manuscript. (ZIP) [file pone.0332256.s001.zip]

Archive with 4 entries (3 files):
- Output/
- Output/Blinfolding.xlsx
- Output/Crypto.xlsx
- Output/Crypto_Bootstrapt.xlsx
