# Supplementary material for: Integrating behavioral, social, and technological factors in cryptocurrency investment decisions
Source: PLoS One. 2026 Apr 15;21(4):e0332256. doi: 10.1371/journal.pone.0332256 (PMC13082585; doi:10.1371/journal.pone.0332256)
Supplement: S1 File — These data include the full analytical outputs used to generate the results reported in the manuscript. (ZIP) [file pone.0332256.s001.zip › Output/Blinfolding.xlsx]

## Sheet: Navigation
	SmartPLS report
	Please cite the use of SmartPLS: Ringle, C. M., Wende, S., and Becker, J.-M. 2022. "SmartPLS 4." Oststeinbek: SmartPLS GmbH, http://www.smartpls.com.
		complete
	Final results
	Construct cross-validated redundancy
	Construct cross-validated communality
	Indicator cross-validated redundancy
	Indicator cross-validated communality
	Algorithm
	Setting
	Execution log
	Model and data
	Inner model
	Outer model
	Indicator data (original)
	Indicator data (standardized)

## Sheet: complete
	SmartPLS report
	Please cite the use of SmartPLS: Ringle, C. M., Wende, S., and Becker, J.-M. 2022. "SmartPLS 4." Oststeinbek: SmartPLS GmbH, http://www.smartpls.com.
	Final results
	Construct cross-validated redundancy
	Total
		SSO	SSE	Q² (=1-SSE/SSO)
	AT	1515	871.76	0.424581
	FE	2525	2525	0
	FI	2020	2020	0
	FL	2020	2020	0
	ID	2020	1406.87	0.303531
	IP	2020	1322.29	0.345399
	Case1
		SSO	SSE	Q² (=1-SSE/SSO)
	AT	227.66	135.922	0.402958
	FE	380.86	380.86	0
	FI	275.292	275.292	0
	FL	287.013	287.013	0
	ID	318.888	223.502	0.29912
	IP	265.649	188.294	0.291191
	Case2
		SSO	SSE	Q² (=1-SSE/SSO)
	AT	210.698	113.187	0.462799
	FE	367.598	367.598	0
	FI	302.318	302.318	0
	FL	306.611	306.611	0
	ID	290.53	217.916	0.249936
	IP	289.434	185.902	0.357705
	Case3
		SSO	SSE	Q² (=1-SSE/SSO)
	AT	251.708	131.96	0.475742
	FE	362.309	362.309	0
	FI	304.77	304.77	0
	FL	300.47	300.47	0
	ID	306.248	231.672	0.243515
	IP	316.96	208.961	0.340735
	Case4
		SSO	SSE	Q² (=1-SSE/SSO)
	AT	227.042	115.823	0.489861
	FE	388.121	388.121	0
	FI	284.619	284.619	0
	FL	267.259	267.259	0
	ID	282.602	188.195	0.334063
	IP	284.644	186.573	0.34454
	Case5
		SSO	SSE	Q² (=1-SSE/SSO)
	AT	215.924	125.63	0.418177
	FE	357.999	357.999	0
	FI	298.552	298.552	0
	FL	273.398	273.398	0
	ID	265.678	182.507	0.313051
	IP	279	183.604	0.34192
	Case6
		SSO	SSE	Q² (=1-SSE/SSO)
	AT	195.828	132.342	0.32419
	FE	336.349	336.349	0
	FI	280.865	280.865	0
	FL	292.74	292.74	0
	ID	275.918	180.168	0.347023
	IP	280.465	164.32	0.414117
	Case7
		SSO	SSE	Q² (=1-SSE/SSO)
	AT	186.139	116.895	0.372001
	FE	331.763	331.763	0
	FI	273.584	273.584	0
	FL	292.508	292.508	0
	ID	280.136	182.907	0.347078
	IP	303.847	204.639	0.326507
	Construct cross-validated communality
	Total
		SSO	SSE	Q² (=1-SSE/SSO)
	AT	1515	685.849	0.547295
	FE	2525	1146.75	0.545843
	FI	2020	921.415	0.543854
	FL	2020	987.082	0.511345
	ID	2020	1124.78	0.443177
	IP	2020	1127.7	0.441731
	Case1
		SSO	SSE	Q² (=1-SSE/SSO)
	AT	227.66	94.8231	0.583488
	FE	380.86	178.955	0.53013
	FI	275.292	103.715	0.623256
	FL	287.013	135.19	0.528976
	ID	318.888	164.667	0.483621
	IP	265.649	169.409	0.362284
	Case2
		SSO	SSE	Q² (=1-SSE/SSO)
	AT	210.698	107.055	0.491906
	FE	367.598	172.954	0.529502
	FI	302.318	126.466	0.581678
	FL	306.611	134.358	0.561797
	ID	290.53	169.131	0.417854
	IP	289.434	167.479	0.421357
	Case3
		SSO	SSE	Q² (=1-SSE/SSO)
	AT	251.708	114.057	0.546869
	FE	362.309	155.275	0.571431
	FI	304.77	126.35	0.585427
	FL	300.47	143.354	0.5229
	ID	306.248	213.365	0.303292
	IP	316.96	173.042	0.454057
	Case4
		SSO	SSE	Q² (=1-SSE/SSO)
	AT	227.042	90.099	0.603162
	FE	388.121	166.657	0.570607
	FI	284.619	135.129	0.525229
	FL	267.259	139.687	0.477336
	ID	282.602	148.766	0.473584
	IP	284.644	150.273	0.472067
	Case5
		SSO	SSE	Q² (=1-SSE/SSO)
	AT	215.924	89.8105	0.584065
	FE	357.999	175.598	0.509502
	FI	298.552	143.203	0.520342
	FL	273.398	143.442	0.475335
	ID	265.678	141.488	0.467446
	IP	279	149.95	0.462543
	Case6
		SSO	SSE	Q² (=1-SSE/SSO)
	AT	195.828	83.6306	0.572939
	FE	336.349	159.804	0.524887
	FI	280.865	152.768	0.45608
	FL	292.74	148.46	0.492863
	ID	275.918	149.928	0.45662
	IP	280.465	147.483	0.47415
	Case7
		SSO	SSE	Q² (=1-SSE/SSO)
	AT	186.139	106.374	0.428524
	FE	331.763	137.505	0.585531
	FI	273.584	133.785	0.510992
	FL	292.508	142.591	0.512521
	ID	280.136	137.438	0.509391
	IP	303.847	170.067	0.440287
	Indicator cross-validated redundancy
	Total
		SSO	SSE	Q² (=1-SSE/SSO)
	AT1	505	298.023	0.409856
	AT2	505	286.14	0.433387
	AT3	505	287.598	0.430499
	FE1	505	505	0
	FE2	505	505	0
	FE3	505	505	0
	FE4	505	505	0
	FE5	505	505	0
	FI1	505	505	0
	FI2	505	505	0
	FI3	505	505	0
	FI4	505	505	0
	FL1	505	505	0
	FL2	505	505	0
	FL3	505	505	0
	FL4	505	505	0
	ID1	505	285.501	0.434652
	ID2	505	289.709	0.426319
	ID3	505	424.143	0.160112
	ID4	505	407.515	0.19304
	IP1	505	293.846	0.418126
	IP2	505	337.62	0.331446
	IP3	505	287.076	0.431533
	IP4	505	403.751	0.200492
	Case1
		SSO	SSE	Q² (=1-SSE/SSO)
	AT1	76.1224	40.4471	0.468657
	AT2	75.7577	49.7086	0.343847
	AT3	75.7796	45.7667	0.396055
	FE1	95.5942	95.5942	0
	FE2	79.9693	79.9693	0
	FE3	95.5497	95.5497	0
	FE4	59.7677	59.7677	0
	FE5	49.9791	49.9791	0
	FI1	75.8429	75.8429	0
	FI2	62.095	62.095	0
	FI3	79.5689	79.5689	0
	FI4	57.7856	57.7856	0
	FL1	66.4788	66.4788	0
	FL2	79.6369	79.6369	0
	FL3	79.6142	79.6142	0
	FL4	61.2833	61.2833	0
	ID1	90.6105	43.7574	0.517082
	ID2	80.196	50.7628	0.367015
	ID3	55.3938	52.5768	0.0508542
	ID4	92.6877	76.4052	0.175671
	IP1	65.5652	42.42	0.353011
	IP2	58.0018	33.7722	0.417739
	IP3	62.2822	36.2206	0.418445
	IP4	79.7999	75.8818	0.0490989
	Case2
		SSO	SSE	Q² (=1-SSE/SSO)
	AT1	78.3454	43.357	0.446591
	AT2	71.3675	34.4064	0.517899
	AT3	60.9855	35.4239	0.419142
	FE1	57.4197	57.4197	0
	FE2	88.9729	88.9729	0
	FE3	70.5695	70.5695	0
	FE4	83.7847	83.7847	0
	FE5	66.8511	66.8511	0
	FI1	95.3089	95.3089	0
	FI2	71.5385	71.5385	0
	FI3	67.7222	67.7222	0
	FI4	67.7479	67.7479	0
	FL1	77.3159	77.3159	0
	FL2	62.0223	62.0223	0
	FL3	88.4636	88.4636	0
	FL4	78.8091	78.8091	0
	ID1	50.0609	39.8929	0.203112
	ID2	94.9026	43.7093	0.53943
	ID3	73.1766	69.7493	0.0468354
	ID4	72.3901	64.5648	0.1081
	IP1	95.5892	51.7708	0.458403
	IP2	64.4938	48.6057	0.246351
	IP3	64.1312	30.5186	0.524123
	IP4	65.2199	55.0069	0.156593
	Case3
		SSO	SSE	Q² (=1-SSE/SSO)
	AT1	90.3772	53.0299	0.413238
	AT2	73.9322	37.7496	0.489402
	AT3	87.3985	41.1804	0.52882
	FE1	74.0073	74.0073	0
	FE2	56.3635	56.3635	0
	FE3	89.3277	89.3277	0
	FE4	68.0325	68.0325	0
	FE5	74.5785	74.5785	0
	FI1	85.7519	85.7519	0
	FI2	89.7724	89.7724	0
	FI3	62.2973	62.2973	0
	FI4	66.9486	66.9486	0
	FL1	85.8599	85.8599	0
	FL2	76.8959	76.8959	0
	FL3	58.0075	58.0075	0
	FL4	79.7068	79.7068	0
	ID1	95.4576	65.7191	0.311536
	ID2	55.7998	32.0897	0.424914
	ID3	88.1996	72.6415	0.176396
	ID4	66.7906	61.2214	0.0833832
	IP1	72.1828	41.5371	0.424556
	IP2	87.5768	62.8974	0.281803
	IP3	89.9392	54.6548	0.392314
	IP4	67.2617	49.8718	0.258541
	Case4
		SSO	SSE	Q² (=1-SSE/SSO)
	AT1	74.886	36.3024	0.515231
	AT2	77.4487	39.6843	0.487606
	AT3	74.7077	39.8366	0.466768
	FE1	74.4308	74.4308	0
	FE2	74.1598	74.1598	0
	FE3	58.0228	58.0228	0
	FE4	96.3294	96.3294	0
	FE5	85.1785	85.1785	0
	FI1	62.3104	62.3104	0
	FI2	69.0606	69.0606	0
	FI3	76.9985	76.9985	0
	FI4	76.249	76.249	0
	FL1	55.7653	55.7653	0
	FL2	59.7037	59.7037	0
	FL3	81.2845	81.2845	0
	FL4	70.5055	70.5055	0
	ID1	58.5548	21.6773	0.629794
	ID2	98.8401	71.5418	0.276187
	ID3	52.7845	44.3409	0.159964
	ID4	72.4222	50.6348	0.300838
	IP1	63.4352	38.6179	0.391223
	IP2	72.8601	44.4441	0.390008
	IP3	68.7182	44.0956	0.358312
	IP4	79.6308	59.4154	0.253863
	Case5
		SSO	SSE	Q² (=1-SSE/SSO)
	AT1	49.8455	28.5283	0.427665
	AT2	81.9895	41.0364	0.499492
	AT3	84.0891	56.0648	0.333269
	FE1	60.8287	60.8287	0
	FE2	68.099	68.099	0
	FE3	79.6314	79.6314	0
	FE4	54.2372	54.2372	0
	FE5	95.2029	95.2029	0
	FI1	57.4298	57.4298	0
	FI2	69.4884	69.4884	0
	FI3	83.7512	83.7512	0
	FI4	87.8828	87.8828	0
	FL1	68.1346	68.1346	0
	FL2	65.4776	65.4776	0
	FL3	61.1037	61.1037	0
	FL4	78.6822	78.6822	0
	ID1	40.5272	26.7443	0.340088
	ID2	77.2757	34.9278	0.54801
	ID3	82.3074	61.5513	0.252177
	ID4	65.568	59.284	0.0958389
	IP1	65.4887	46.6338	0.287911
	IP2	73.9286	52.2114	0.293759
	IP3	72.3916	32.8434	0.54631
	IP4	67.1909	51.9158	0.22734
	Case6
		SSO	SSE	Q² (=1-SSE/SSO)
	AT1	66.6408	50.4518	0.242929
	AT2	55.1157	45.0692	0.18228
	AT3	74.0715	36.8214	0.502894
	FE1	65.29	65.29	0
	FE2	75.1998	75.1998	0
	FE3	54.3974	54.3974	0
	FE4	86.374	86.374	0
	FE5	55.0883	55.0883	0
	FI1	53.9638	53.9638	0
	FI2	67.8871	67.8871	0
	FI3	74.2953	74.2953	0
	FI4	84.7186	84.7186	0
	FL1	80.2493	80.2493	0
	FL2	63.7746	63.7746	0
	FL3	72.5252	72.5252	0
	FL4	76.1913	76.1913	0
	ID1	82.6436	39.8826	0.517415
	ID2	46.2395	27.8615	0.397454
	ID3	85.5938	63.6538	0.256326
	ID4	61.4409	48.7701	0.206228
	IP1	71.1154	35.8064	0.496502
	IP2	67.6783	43.2181	0.361419
	IP3	69.6427	37.1017	0.467256
	IP4	72.0289	48.1935	0.330914
	Case7
		SSO	SSE	Q² (=1-SSE/SSO)
	AT1	68.7827	45.9063	0.33259
	AT2	69.3887	38.485	0.445371
	AT3	47.9681	32.504	0.322382
	FE1	77.4292	77.4292	0
	FE2	62.2358	62.2358	0
	FE3	57.5016	57.5016	0
	FE4	56.4746	56.4746	0
	FE5	78.1217	78.1217	0
	FI1	74.3922	74.3922	0
	FI2	75.158	75.158	0
	FI3	60.3665	60.3665	0
	FI4	63.6676	63.6676	0
	FL1	71.1962	71.1962	0
	FL2	97.4889	97.4889	0
	FL3	64.0012	64.0012	0
	FL4	59.8217	59.8217	0
	ID1	87.1454	47.8273	0.451178
	ID2	51.7463	28.816	0.443128
	ID3	67.5443	59.6296	0.117177
	ID4	73.7005	46.6344	0.367245
	IP1	71.6236	37.0604	0.482568
	IP2	80.4606	52.4709	0.347869
	IP3	77.8949	51.6414	0.337037
	IP4	73.8679	63.4663	0.140814
	Indicator cross-validated communality
	Total
		SSO	SSE	Q² (=1-SSE/SSO)
	AT1	505	255.08	0.49489
	AT2	505	213.501	0.577227
	AT3	505	217.268	0.569767
	FE1	505	179.597	0.644363
	FE2	505	229.444	0.545656
	FE3	505	307.233	0.391617
	FE4	505	178.54	0.646456
	FE5	505	251.933	0.501122
	FI1	505	179.114	0.64532
	FI2	505	172.424	0.658566
	FI3	505	293.143	0.419519
	FI4	505	276.734	0.452011
	FL1	505	260.817	0.483531
	FL2	505	248.857	0.507214
	FL3	505	248.571	0.507781
	FL4	505	228.838	0.546856
	ID1	505	280.937	0.443689
	ID2	505	205.076	0.59391
	ID3	505	304.513	0.397005
	ID4	505	334.257	0.338105
	IP1	505	287.99	0.429722
	IP2	505	251.762	0.501461
	IP3	505	231.57	0.541446
	IP4	505	356.381	0.294295
	Case1
		SSO	SSE	Q² (=1-SSE/SSO)
	AT1	76.1224	30.8736	0.594422
	AT2	75.7577	40.465	0.465862
	AT3	75.7796	23.4844	0.690095
	FE1	95.5942	30.272	0.683328
	FE2	79.9693	32.3534	0.595428
	FE3	95.5497	55.0803	0.423543
	FE4	59.7677	24.4397	0.591088
	FE5	49.9791	36.8095	0.263503
	FI1	75.8429	18.1555	0.760617
	FI2	62.095	19.1514	0.691579
	FI3	79.5689	41.0685	0.483862
	FI4	57.7856	25.3394	0.561493
	FL1	66.4788	40.1791	0.39561
	FL2	79.6369	28.116	0.646947
	FL3	79.6142	33.0123	0.585347
	FL4	61.2833	33.8827	0.447115
	ID1	90.6105	33.023	0.63555
	ID2	80.196	32.8466	0.590421
	ID3	55.3938	32.7883	0.408088
	ID4	92.6877	66.0091	0.287832
	IP1	65.5652	35.4551	0.45924
	IP2	58.0018	19.7578	0.659359
	IP3	62.2822	35.6635	0.427388
	IP4	79.7999	78.5324	0.0158839
	Case2
		SSO	SSE	Q² (=1-SSE/SSO)
	AT1	78.3454	42.8348	0.453257
	AT2	71.3675	29.0182	0.593398
	AT3	60.9855	35.2017	0.422785
	FE1	57.4197	23.178	0.59634
	FE2	88.9729	29.1862	0.671965
	FE3	70.5695	50.6017	0.282952
	FE4	83.7847	33.8167	0.596386
	FE5	66.8511	36.1713	0.458927
	FI1	95.3089	27.6956	0.709412
	FI2	71.5385	16.0658	0.775425
	FI3	67.7222	42.2067	0.376768
	FI4	67.7479	40.4979	0.402226
	FL1	77.3159	49.8856	0.354782
	FL2	62.0223	25.6368	0.586651
	FL3	88.4636	32.2744	0.635167
	FL4	78.8091	26.5611	0.66297
	ID1	50.0609	34.3713	0.313411
	ID2	94.9026	27.717	0.707943
	ID3	73.1766	49.5521	0.322843
	ID4	72.3901	57.4907	0.205822
	IP1	95.5892	50.4532	0.472187
	IP2	64.4938	44.7826	0.305629
	IP3	64.1312	23.7087	0.630309
	IP4	65.2199	48.5343	0.255835
	Case3
		SSO	SSE	Q² (=1-SSE/SSO)
	AT1	90.3772	43.6016	0.51756
	AT2	73.9322	32.6267	0.558694
	AT3	87.3985	37.8284	0.567173
	FE1	74.0073	27.0385	0.634651
	FE2	56.3635	25.82	0.541901
	FE3	89.3277	45.3472	0.492351
	FE4	68.0325	23.5001	0.654576
	FE5	74.5785	33.5689	0.549885
	FI1	85.7519	30.0914	0.649088
	FI2	89.7724	26.084	0.709443
	FI3	62.2973	42.5569	0.316874
	FI4	66.9486	27.6174	0.587484
	FL1	85.8599	39.6993	0.537627
	FL2	76.8959	49.0415	0.362235
	FL3	58.0075	27.9601	0.517992
	FL4	79.7068	26.6533	0.665608
	ID1	95.4576	79.0689	0.171685
	ID2	55.7998	27.8995	0.500008
	ID3	88.1996	55.1297	0.374944
	ID4	66.7906	51.2669	0.232423
	IP1	72.1828	39.5251	0.45243
	IP2	87.5768	38.5221	0.560134
	IP3	89.9392	41.5556	0.537959
	IP4	67.2617	53.4396	0.205497
	Case4
		SSO	SSE	Q² (=1-SSE/SSO)
	AT1	74.886	24.683	0.670392
	AT2	77.4487	28.5404	0.631493
	AT3	74.7077	36.8755	0.506403
	FE1	74.4308	29.3696	0.605411
	FE2	74.1598	34.8714	0.52978
	FE3	58.0228	44.2992	0.23652
	FE4	96.3294	25.5952	0.734295
	FE5	85.1785	32.5213	0.618199
	FI1	62.3104	25.1326	0.596656
	FI2	69.0606	23.0858	0.665717
	FI3	76.9985	46.7664	0.392633
	FI4	76.249	40.144	0.473514
	FL1	55.7653	31.8597	0.428682
	FL2	59.7037	28.1676	0.528211
	FL3	81.2845	49.2117	0.394575
	FL4	70.5055	30.4477	0.568151
	ID1	58.5548	20.1921	0.655159
	ID2	98.8401	47.7532	0.516864
	ID3	52.7845	38.7588	0.265718
	ID4	72.4222	42.0619	0.419213
	IP1	63.4352	40.3001	0.364705
	IP2	72.8601	32.5874	0.552741
	IP3	68.7182	26.7626	0.610546
	IP4	79.6308	50.6229	0.364279
	Case5
		SSO	SSE	Q² (=1-SSE/SSO)
	AT1	49.8455	24.0148	0.518215
	AT2	81.9895	26.403	0.677971
	AT3	84.0891	39.3927	0.531537
	FE1	60.8287	22.6022	0.628429
	FE2	68.099	34.9356	0.486988
	FE3	79.6314	46.6813	0.413783
	FE4	54.2372	20.7038	0.618273
	FE5	95.2029	50.675	0.467716
	FI1	57.4298	26.9339	0.531012
	FI2	69.4884	24.8729	0.642057
	FI3	83.7512	45.1969	0.460343
	FI4	87.8828	46.1994	0.474307
	FL1	68.1346	39.1337	0.425642
	FL2	65.4776	30.6302	0.532203
	FL3	61.1037	32.6531	0.465612
	FL4	78.6822	41.0254	0.478593
	ID1	40.5272	33.0136	0.185396
	ID2	77.2757	22.1162	0.713801
	ID3	82.3074	41.1208	0.5004
	ID4	65.568	45.2373	0.31007
	IP1	65.4887	45.2443	0.309127
	IP2	73.9286	32.8628	0.55548
	IP3	72.3916	34.7556	0.519895
	IP4	67.1909	37.0876	0.448026
	Case6
		SSO	SSE	Q² (=1-SSE/SSO)
	AT1	66.6408	33.8311	0.492336
	AT2	55.1157	26.2008	0.524622
	AT3	74.0715	23.5987	0.681407
	FE1	65.29	23.7194	0.636707
	FE2	75.1998	41.8072	0.444051
	FE3	54.3974	34.7208	0.361719
	FE4	86.374	26.4389	0.693902
	FE5	55.0883	33.1177	0.398825
	FI1	53.9638	23.8769	0.557538
	FI2	67.8871	28.7888	0.575931
	FI3	74.2953	37.248	0.498649
	FI4	84.7186	62.8543	0.258082
	FL1	80.2493	36.218	0.548682
	FL2	63.7746	44.3416	0.304714
	FL3	72.5252	28.0479	0.613267
	FL4	76.1913	39.8522	0.476946
	ID1	82.6436	45.8086	0.44571
	ID2	46.2395	23.4116	0.493689
	ID3	85.5938	40.4377	0.527563
	ID4	61.4409	40.2703	0.344569
	IP1	71.1154	43.4882	0.388484
	IP2	67.6783	37.8536	0.440684
	IP3	69.6427	29.8781	0.57098
	IP4	72.0289	36.2627	0.496554
	Case7
		SSO	SSE	Q² (=1-SSE/SSO)
	AT1	68.7827	55.2416	0.196868
	AT2	69.3887	30.2464	0.564102
	AT3	47.9681	20.8863	0.564579
	FE1	77.4292	23.417	0.697569
	FE2	62.2358	30.4701	0.51041
	FE3	57.5016	30.503	0.469528
	FE4	56.4746	24.0456	0.574223
	FE5	78.1217	29.0698	0.627891
	FI1	74.3922	27.2278	0.633997
	FI2	75.158	34.3755	0.542623
	FI3	60.3665	38.0996	0.368863
	FI4	63.6676	34.0821	0.464686
	FL1	71.1962	23.8418	0.665125
	FL2	97.4889	42.9231	0.559712
	FL3	64.0012	45.4112	0.290463
	FL4	59.8217	30.4152	0.491569
	ID1	87.1454	35.4596	0.593099
	ID2	51.7463	23.3316	0.549115
	ID3	67.5443	46.7254	0.308225
	ID4	73.7005	31.9209	0.566883
	IP1	71.6236	33.5244	0.531937
	IP2	80.4606	45.3961	0.435798
	IP3	77.8949	39.2454	0.496175
	IP4	73.8679	51.9014	0.297376
	Algorithm
	Setting
	Data file
		Setting
	Data file	data - Copy
	Data setup
		Setting
	Algorithm to handle missing data	Mean replacement
	Weighting vector	-
	PLS-SEM algorithm
		Setting
	Initial weights	1.0
	Max. number of iterations	3000
	Stop criterion	10⁻⁷
	Type of results	Standardized
	Use Lohmoeller settings?	No
	Weighting scheme	Path
	Blindfolding settings
		Setting
	Omission distance	7
	Construct outer weighting mode
		Setting
	AT	AUTOMATIC
	FE	AUTOMATIC
	FI	AUTOMATIC
	FL	AUTOMATIC
	ID	AUTOMATIC
	IP	AUTOMATIC
	Execution log
	Reading score matrix of complete data set
	Processing missing values for scores of complete data set
	Calculating full data set.
	Calculating case 1 of 7 for the blindfolding procedure.
	Calculating case 2 of 7 for the blindfolding procedure.
	Calculating case 3 of 7 for the blindfolding procedure.
	Calculating case 4 of 7 for the blindfolding procedure.
	Calculating case 5 of 7 for the blindfolding procedure.
	Calculating case 6 of 7 for the blindfolding procedure.
	Calculating case 7 of 7 for the blindfolding procedure.
	All calculations done.
	Model and data
	Inner model
		AT	FE	FI	FL	ID	IP
	AT					1
	FE					1
	FI	1				1
	FL	1				1	1
	ID
	IP					1
	Outer model
		AT	FE	FI	FL	ID	IP
	AT1	-1
	AT2	-1
	AT3	-1
	FE1		-1
	FE2		-1
	FE3		-1
	FE4		-1
	FE5		-1
	FI1			-1
	FI2			-1
	FI3			-1
	FI4			-1
	FL1				-1
	FL2				-1
	FL3				-1
	FL4				-1
	ID1					-1
	ID2					-1
	ID3					-1
	ID4					-1
	IP1						-1
	IP2						-1
	IP3						-1
	IP4						-1
	Indicator data (original)
	Matrix
	Case index	AT1	AT2	AT3	FE1	FE2	FE3	FE4	FE5	FI1	FI2	FI3	FI4	FL1	FL2	FL3	FL4	ID1	ID2	ID3	ID4	IP1	IP2	IP3	IP4
	0	3	1	2	3	4	2	4	6	3	3	3	7	5	4	4	5	5	3	3	5	5	6	4	2
	1	6	6	6	5	5	6	5	6	2	2	6	7	6	6	6	6	7	7	7	7	6	6	6	6
	2	5	5	5	6	3	4	3	5	3	3	2	5	4	4	4	4	7	7	5	6	3	4	3	4
	3	6	5	6	7	5	5	5	7	3	3	5	5	5	5	5	5	7	7	7	6	5	6	6	7
	4	6	6	7	7	6	6	6	7	4	4	4	4	5	6	6	5	6	7	7	6	6	5	7	7
	5	6	7	7	6	5	3	5	6	3	3	4	3	6	6	6	6	7	7	7	6	5	5	5	6
	6	4	1	7	7	7	7	7	7	7	7	7	7	4	7	7	4	7	7	7	7	5	5	6	4
	7	4	3	4	6	6	6	6	6	4	4	3	4	5	6	6	5	5	4	6	4	6	3	2	1
	8	7	5	7	6	6	6	6	6	7	7	6	7	7	7	7	7	5	7	7	6	7	7	6	7
	9	6	6	6	7	7	7	7	7	4	4	5	4	6	5	5	6	6	6	7	6	6	6	5	6
	10	4	4	4	6	6	6	6	6	4	4	4	4	4	6	6	4	4	2	1	3	6	6	7	5
	11	4	6	5	4	4	4	4	7	4	4	4	3	4	3	3	4	4	5	6	4	6	5	5	5
	12	2	4	4	4	4	4	4	6	4	4	3	3	3	5	5	3	4	5	5	4	4	2	4	3
	13	3	4	7	5	5	5	5	3	4	4	4	4	7	7	7	7	7	7	7	5	4	3	5	3
	14	6	4	7	2	2	2	2	7	5	5	5	5	4	7	7	4	4	1	1	5	1	2	1	3
	15	3	2	3	4	4	4	4	4	4	3	3	3	3	4	4	3	4	4	4	4	4	5	5	4
	16	3	5	3	1	1	1	1	1	4	6	2	6	7	7	6	7	2	1	3	4	7	7	6	6
	17	6	7	6	6	6	6	6	6	6	5	5	5	5	6	7	5	6	6	7	6	6	4	6	5
	18	5	6	6	7	7	7	7	7	3	3	3	3	3	5	6	3	6	7	7	7	7	7	7	1
	19	5	6	6	6	6	6	6	6	5	5	4	5	3	4	4	3	5	5	5	6	6	4	5	6
	20	7	1	1	3	3	3	3	3	2	2	1	2	1	1	3	1	3	3	7	6	1	2	2	5
	21	5	7	7	7	7	7	7	7	6	6	7	7	7	7	5	7	7	7	7	7	7	6	7	7
	22	7	6	5	6	6	6	6	6	7	7	6	6	7	7	7	7	5	5	5	6	7	6	5	6
	23	7	4	2	5	5	5	5	5	4	4	4	4	4	4	5	4	4	1	3	4	4	5	6	4
	24	5	5	4	4	4	4	4	4	4	4	4	4	4	5	5	4	5	7	7	6	5	5	5	4
	25	7	5	7	7	7	7	7	7	5	5	3	5	5	7	7	5	5	5	5	7	7	2	6	5
	26	5	4	3	5	5	5	5	5	5	4	4	4	4	5	5	4	6	6	7	5	4	5	2	4
	27	6	5	6	6	5	5	5	5	7	4	4	4	6	6	6	6	6	7	6	7	5	5	5	6
	28	1	1	1	1	1	1	1	1	1	1	1	7	1	3	3	1	1	1	2	1	1	2	1	1
	29	3	4	6	3	5	5	5	5	5	2	2	7	5	5	5	5	3	5	6	5	4	4	5	3
	30	4	3	6	4	3	3	3	3	4	4	3	7	4	5	5	4	5	6	7	5	4	4	5	4
	31	6	5	4	6	6	6	6	6	5	5	4	5	5	6	6	5	7	7	7	7	6	4	5	6
	32	6	5	5	6	6	6	6	6	6	6	7	6	6	7	7	6	7	7	7	7	7	5	6	6
	33	7	4	4	7	7	7	7	7	7	7	4	7	4	5	5	4	7	7	7	7	4	4	7	4
	34	3	4	4	3	3	3	3	3	3	3	3	3	3	3	3	3	3	2	3	3	3	4	3	3
	35	4	3	3	3	3	3	3	3	3	3	3	3	3	3	3	3	4	4	7	7	4	3	3	3
	36	5	4	4	5	5	5	5	5	5	5	7	7	7	4	4	7	5	5	5	7	7	5	6	6
	37	5	6	5	5	5	5	5	5	3	3	4	5	4	5	5	4	6	6	7	5	5	5	4	5
	38	4	5	3	4	4	4	4	4	3	3	3	4	3	4	4	3	3	3	5	5	4	3	3	4
	39	5	3	3	7	7	7	7	7	5	5	5	5	5	7	7	5	5	3	3	4	5	7	7	5
	40	7	5	7	7	7	7	7	7	5	5	3	5	5	5	6	5	6	5	5	5	6	6	5	5
	41	7	1	4	7	7	7	7	7	7	7	1	7	7	7	7	7	7	3	7	7	7	7	7	7
	42	5	6	1	4	4	4	4	4	3	3	5	3	5	5	6	5	7	5	7	6	5	4	5	3
	43	1	1	3	3	3	3	3	3	4	4	3	4	3	5	5	3	3	4	6	6	5	4	4	3
	44	4	5	3	6	6	6	6	6	5	5	2	5	6	6	6	6	6	3	7	6	6	7	7	5
	45	2	1	3	5	5	5	5	5	6	6	2	6	5	3	3	5	5	5	4	6	5	2	4	3
	46	5	4	4	5	5	5	5	5	5	5	4	5	5	5	5	5	7	7	7	7	5	5	6	5
	47	1	1	3	6	6	6	6	6	6	6	3	7	4	7	7	4	5	5	7	7	7	4	3	4
	48	4	3	5	4	4	4	4	4	3	3	2	3	3	6	6	3	3	3	3	3	3	3	4	4
	49	6	6	6	6	6	6	6	6	5	5	4	3	6	5	5	6	6	6	6	6	4	5	6	5
	50	6	7	7	7	7	7	7	7	6	6	4	6	7	5	5	7	6	5	7	7	5	5	7	7
	51	5	5	5	6	6	6	6	6	4	4	4	4	5	6	6	5	5	6	7	6	5	6	5	3
	52	6	5	5	6	6	6	6	6	5	5	5	5	3	6	6	3	6	7	7	6	5	6	6	5
	53	2	2	3	5	5	5	5	5	3	3	3	3	4	5	5	4	3	4	3	3	4	2	3	2
	54	5	4	2	1	2	2	2	2	6	4	3	4	5	6	6	5	2	6	7	6	4	3	3	1
	55	2	1	2	3	3	3	3	3	5	5	2	5	3	4	4	3	3	5	5	5	4	3	3	3
	56	7	7	7	7	7	7	7	7	7	7	7	7	7	7	7	7	7	7	7	7	7	7	7	7
	57	5	2	3	3	3	3	3	3	4	4	2	4	2	2	2	2	5	6	6	6	2	3	4	4
	58	6	6	3	5	5	5	5	5	5	5	6	6	5	6	6	5	7	7	7	7	5	4	6	4
	59	7	7	7	7	7	7	7	7	7	7	7	5	7	7	7	7	7	7	7	7	7	7	7	7
	60	5	4	5	4	4	4	4	4	7	7	5	7	6	6	6	6	6	6	4	2	4	5	3	2
	61	7	6	6	7	7	7	7	7	7	7	7	7	6	6	6	6	6	6	7	7	7	7	6	7
	62	7	1	3	2	2	2	2	2	2	2	3	2	3	2	2	3	1	1	1	2	7	5	5	2
	63	6	7	6	6	6	6	6	6	6	6	5	6	5	6	6	5	6	6	7	6	6	2	6	3
	64	7	1	6	5	5	5	5	5	6	6	5	6	5	5	5	5	5	5	6	5	6	4	6	5
	65	7	6	6	6	6	6	6	6	5	5	5	5	6	5	5	6	6	3	7	5	7	6	6	6
	66	6	5	5	5	5	5	5	5	5	5	5	5	5	5	5	5	5	6	6	7	6	6	7	5
	67	2	1	2	3	3	3	3	3	5	5	1	5	4	6	6	4	4	3	5	4	4	4	2	3
	68	5	5	5	6	6	6	6	6	5	5	5	5	5	3	3	5	5	5	6	5	6	5	5	5
	69	5	6	6	6	6	6	6	6	4	4	4	4	5	4	4	5	5	6	6	6	5	6	6	5
	70	4	4	4	5	5	5	5	5	4	4	4	4	4	6	6	4	5	5	6	5	4	3	6	5
	71	4	2	1	4	4	4	4	4	2	2	4	1	4	4	4	4	5	1	1	6	1	3	4	4
	72	4	2	6	6	6	6	6	6	1	1	4	4	3	2	2	3	5	5	5	5	5	3	4	3
	73	4	6	4	3	3	3	3	3	3	3	5	3	4	5	5	4	7	7	7	5	4	4	4	1
	74	4	5	4	4	4	4	4	4	3	3	3	3	3	5	5	3	5	5	6	5	4	4	4	4
	75	6	4	7	6	6	6	6	6	3	3	6	3	6	6	6	6	7	7	7	7	6	6	7	2
	76	5	3	3	4	4	4	4	4	4	4	4	4	4	4	4	4	5	6	6	5	4	5	5	4
	77	1	5	1	2	2	2	2	2	6	6	3	6	3	4	4	3	1	1	1	4	4	5	1	2
	78	5	5	1	5	5	5	5	5	1	1	2	6	4	6	6	4	7	7	7	5	3	2	5	3
	79	3	1	1	3	3	3	3	3	4	4	3	5	3	4	4	3	4	7	7	6	2	2	2	2
	80	3	3	2	6	6	6	6	6	2	2	3	5	3	2	2	3	4	5	5	5	4	3	4	3
	81	5	2	7	6	6	6	6	6	4	4	7	7	6	4	4	6	4	5	7	6	6	6	6	4
	82	5	4	3	4	4	4	4	4	5	5	3	5	4	4	4	4	4	6	7	6	4	5	5	4
	83	4	4	4	4	4	4	4	4	4	4	5	4	2	3	3	2	3	1	1	5	4	4	5	4
	84	6	6	6	6	6	6	6	6	4	4	6	4	6	6	6	6	6	6	6	6	6	3	6	6
	85	7	6	7	6	6	6	6	6	7	7	6	5	6	5	5	6	6	7	7	6	6	6	7	6
	86	3	3	2	3	3	3	3	3	5	3	3	4	3	4	4	3	3	7	7	5	5	4	4	4
	87	6	7	7	3	3	3	3	3	7	5	7	7	4	6	5	4	7	7	7	7	1	6	5	7
	88	7	6	6	6	6	6	6	6	7	7	6	7	7	5	6	7	6	7	5	7	6	5	5	7
	89	4	4	4	4	4	4	4	4	4	4	4	4	4	5	6	4	5	6	6	6	2	5	5	3
	90	6	5	7	7	7	7	7	7	6	6	6	6	7	6	6	7	6	6	6	6	5	6	6	5
	91	6	6	6	6	6	6	6	6	6	6	5	6	6	6	6	6	6	6	6	6	6	6	6	6
	92	5	5	3	5	5	5	5	5	4	4	2	4	5	6	6	5	6	6	7	7	5	5	5	5
	93	7	7	7	6	6	6	6	6	5	5	5	5	6	6	6	6	7	7	7	7	7	6	7	6
	94	5	5	6	5	5	5	5	5	4	4	5	4	4	5	5	4	5	7	7	7	4	4	5	3
	95	3	2	4	4	4	4	4	4	4	4	3	4	5	5	5	5	5	5	6	5	6	4	5	4
	96	4	3	3	4	4	4	4	4	5	5	3	5	5	5	5	5	5	5	7	4	5	3	4	5
	97	7	6	6	7	7	7	7	7	5	5	5	5	4	4	4	4	6	6	6	6	6	5	5	6
	98	6	6	6	7	7	7	7	7	6	6	4	6	2	6	6	2	5	5	5	7	5	3	7	5
	99	6	7	7	7	7	7	7	7	7	7	5	7	7	7	7	7	5	7	7	6	7	6	7	6
	100	3	2	2	6	6	6	6	6	1	1	3	1	4	5	5	4	6	4	6	5	6	4	4	3
	101	6	5	6	4	4	4	4	4	3	3	3	3	5	4	4	5	5	4	1	4	5	3	4	4
	102	5	7	7	4	4	4	4	4	5	4	4	5	7	7	7	7	7	7	5	6	7	7	7	5
	103	6	1	1	2	2	2	2	5	3	6	2	1	2	2	4	2	1	1	3	4	2	3	3	3
	104	6	5	5	5	4	5	5	3	5	5	6	5	5	5	6	5	5	6	5	5	5	4	4	4
	105	6	3	2	3	4	3	3	5	3	4	3	3	3	3	3	3	3	1	1	1	6	3	4	2
	106	7	4	6	5	7	5	5	3	4	4	2	4	4	5	5	4	7	6	7	7	4	4	4	1
	107	7	4	5	4	4	4	4	4	4	4	5	4	4	5	5	4	5	6	7	7	5	5	4	5
	108	7	7	7	6	6	6	6	6	7	7	4	7	6	6	6	6	6	7	7	7	4	4	6	4
	109	5	5	5	5	5	5	5	5	4	4	4	4	5	5	5	5	5	3	5	5	6	4	6	5
	110	7	3	5	4	4	4	4	4	5	1	1	1	4	5	5	4	6	7	7	5	6	4	4	5
	111	5	4	5	5	5	5	5	5	6	3	1	3	4	5	5	4	5	4	7	6	7	5	5	3
	112	5	6	7	6	6	6	6	6	6	6	6	6	6	7	7	6	6	6	6	6	7	5	7	5
	113	4	3	4	6	6	6	6	6	5	5	1	5	6	7	7	6	3	3	7	3	6	1	2	1
	114	5	1	1	7	7	7	7	7	3	3	3	7	6	7	7	6	5	7	7	7	5	6	7	6
	115	7	7	7	7	7	7	7	7	6	6	6	7	7	7	7	7	7	7	7	7	7	7	7	7
	116	5	4	7	5	5	5	5	5	6	6	4	4	3	4	4	3	6	7	6	5	5	4	4	4
	117	4	1	1	3	3	3	3	3	5	5	2	5	2	7	7	2	5	6	6	4	4	2	5	4
	118	5	1	1	6	6	6	6	6	4	4	4	4	5	6	6	5	1	1	1	4	5	4	7	1
	119	7	6	7	7	7	7	7	7	7	7	6	7	6	7	7	6	6	7	7	7	7	6	7	7
	120	3	6	7	7	7	7	7	7	2	2	6	2	7	7	7	7	7	6	7	7	7	1	7	6
	121	6	5	5	6	6	6	6	6	5	5	6	5	5	6	6	5	3	3	3	4	5	4	6	4
	122	6	6	6	6	6	6	6	6	6	6	6	6	6	6	6	6	7	7	7	7	5	6	6	6
	123	5	6	7	3	3	3	3	3	5	5	5	5	5	3	3	5	5	5	6	5	6	5	3	2
	124	5	5	5	6	6	6	6	6	5	5	6	5	5	4	4	5	5	7	6	6	6	6	6	6
	125	3	2	4	2	2	2	2	2	4	4	4	4	3	4	4	3	6	6	7	6	2	2	2	2
	126	4	4	6	5	5	5	5	5	3	3	4	3	5	5	5	5	6	7	6	6	6	6	6	4
	127	3	3	1	3	3	3	3	6	2	2	4	2	4	6	6	4	5	5	5	6	3	3	5	4
	128	6	6	4	4	4	4	4	6	5	5	4	5	5	4	4	5	4	7	7	7	4	6	6	3
	129	3	1	2	4	4	4	4	3	4	4	3	4	4	5	5	4	4	4	6	3	4	2	3	4
	130	3	3	3	3	3	3	3	3	5	3	4	3	4	4	4	4	4	4	7	5	4	3	4	4
	131	6	5	6	6	6	6	6	7	7	7	6	7	6	7	7	6	6	7	7	7	5	5	7	5
	132	6	5	6	6	6	6	6	6	5	5	6	5	6	6	6	6	6	6	6	5	5	5	5	6
	133	4	1	2	3	3	3	3	3	3	3	3	5	4	3	3	4	1	3	3	4	5	5	4	3
	134	6	3	7	3	3	3	3	3	3	3	4	6	6	7	7	6	7	7	7	7	7	6	5	4
	135	5	2	5	7	7	7	7	7	2	2	3	6	3	5	5	3	3	7	5	5	2	4	6	3
	136	7	7	7	6	6	6	6	6	4	4	6	6	6	6	6	6	7	7	7	7	7	5	6	6
	137	6	6	4	5	5	5	5	5	4	4	4	6	6	5	5	6	5	6	7	6	6	4	6	4
	138	7	6	7	7	7	7	7	7	7	7	6	7	7	7	7	7	7	7	7	7	7	7	7	7
	139	4	3	3	3	3	3	3	3	4	4	2	4	4	3	3	4	5	5	5	4	4	3	3	3
	140	7	6	7	7	7	7	7	7	6	6	5	6	5	6	6	5	7	7	7	5	6	6	5	6
	141	4	3	2	6	6	6	6	6	4	4	4	4	5	5	5	5	5	6	5	5	5	5	7	5
	142	5	6	5	6	6	6	6	6	4	4	4	6	5	6	6	5	5	6	6	6	5	4	6	5
	143	4	1	1	1	1	1	1	7	5	5	6	3	4	4	4	4	2	1	1	3	6	4	4	7
	144	3	7	3	4	4	4	4	7	4	4	2	2	3	4	4	3	6	5	5	5	4	5	6	5
	145	3	6	2	5	5	5	5	7	4	4	3	4	3	3	3	3	3	4	5	5	4	3	4	3
	146	7	7	7	5	5	5	5	5	4	4	4	4	5	7	7	5	7	7	7	6	5	5	5	4
	147	5	5	4	6	6	6	6	6	4	4	6	4	5	5	5	5	7	7	7	7	3	5	6	5
	148	3	4	6	4	4	4	4	4	2	2	3	2	3	6	6	3	5	3	2	2	3	3	2	2
	149	5	5	5	4	4	4	4	4	5	5	5	5	4	6	6	4	5	6	6	6	5	5	6	3
	150	5	5	4	4	4	4	4	4	6	6	6	6	5	4	4	5	6	6	5	6	6	6	7	7
	151	7	7	6	7	7	7	7	7	7	7	7	7	7	7	6	7	7	7	7	7	7	7	7	7
	152	5	6	5	5	5	5	5	5	5	5	5	5	6	3	6	6	6	6	7	5	6	5	6	3
	153	6	5	7	6	6	6	6	6	5	5	6	5	6	7	6	6	7	6	6	7	6	5	6	5
	154	5	4	3	6	6	6	6	6	5	5	6	6	6	5	6	6	6	6	3	5	4	5	7	6
	155	5	4	4	5	5	5	5	5	5	5	5	5	7	5	5	7	5	4	7	6	5	5	6	5
	156	6	5	7	6	6	6	6	6	3	3	5	3	6	4	4	6	5	5	7	6	6	5	4	6
	157	6	5	5	5	5	5	5	5	3	3	4	3	6	5	5	6	6	5	6	6	7	6	6	5
	158	5	5	3	5	5	5	5	5	6	3	3	3	4	4	4	4	6	7	7	6	4	5	4	4
	159	5	5	3	5	5	5	5	5	6	6	5	6	5	4	4	5	5	5	3	6	6	5	4	4
	160	6	6	6	7	7	7	7	7	6	7	4	7	5	5	5	5	7	7	7	6	6	6	7	6
	161	5	4	6	4	4	4	4	4	5	5	4	5	4	4	4	4	5	5	5	5	6	5	6	4
	162	3	4	5	3	3	3	3	6	4	4	4	4	3	6	6	3	5	5	5	6	3	2	5	4
	163	4	4	3	4	4	4	4	6	3	3	3	3	6	5	5	6	7	4	6	6	4	1	5	3
	164	3	5	4	4	4	4	4	6	3	3	3	3	4	5	5	4	4	5	5	5	4	2	4	2
	165	5	7	7	6	6	6	6	7	6	6	6	6	6	6	6	6	6	7	7	5	5	6	7	6
	166	5	6	7	6	6	6	6	6	5	5	6	5	6	5	5	6	7	7	7	7	5	7	7	6
	167	5	5	5	5	5	5	5	5	5	5	5	5	5	5	5	5	6	7	7	6	5	5	5	4
	168	5	5	5	6	6	6	6	6	6	6	3	6	5	5	5	5	3	6	6	6	6	5	4	6
	169	4	4	6	5	5	5	5	5	6	6	2	6	6	6	6	6	5	5	5	5	5	6	7	3
	170	1	7	7	6	6	6	6	6	3	3	4	3	4	7	7	4	1	7	7	7	3	1	6	4
	171	4	4	4	5	5	5	5	5	5	5	5	4	4	5	5	4	4	4	3	4	5	5	5	5
	172	6	5	4	5	5	5	5	5	3	3	5	4	5	5	5	5	5	5	7	5	6	5	6	5
	173	4	4	3	4	4	4	4	4	3	3	3	4	5	5	5	5	5	4	7	6	5	4	5	4
	174	3	5	7	3	4	4	4	4	3	3	3	3	5	5	5	5	4	7	7	4	4	3	7	3
	175	6	4	5	6	6	6	6	6	6	6	6	6	6	5	5	6	6	7	7	6	6	5	6	6
	176	4	3	5	6	6	6	6	6	2	2	3	2	3	6	5	3	6	6	6	5	6	6	4	5
	177	6	6	7	5	5	5	5	5	4	4	4	4	4	4	5	4	7	5.6986	6	5	5	4	5	5
	178	3	1	1	4	4	4	4	4	4	4	3	4	3	5	4	3	4	3	3	4	5	4	4	5
	179	6	5	5	6	6	6	6	6	5	5	4	5	5	5	6	5	6	5	7	6	6	4	7	6
	180	6	4	6	7	7	7	7	7	6	6	7	6	6	7	7	6	6	7	7	5	6	1	6	6
	181	5	6	4	4	4	4	4	4	4	4	2	4	3	4	4	3	5	4	7	5	3	4	4	3
	182	3	3	3	5	5	5	5	5	4	4	3	4	5	5	5	5	4	4	6	5	4	5	5	4
	183	4	5	4	5	5	5	5	5	4	4	6	4	4	5	5	4	6	6	7	5	5	5	4	4
	184	5	5	2	6	6	6	6	6	2	2	3	7	6	5	5	6	1	6	6	6	6	5	6	5
	185	3	4	3	4	4	4	4	4	4	4	2	7	4	3	3	4	3	3	4	3	4	2	2	2
	186	4	5	6	6	6	6	6	6	5	5	5	7	5	6	6	5	5	6	7	6	5	3	4	5
	187	5	7	5	6	6	6	6	6	2	2	2	7	5	7	7	5	5	7	6	7	7	3	6	7
	188	3	6	4	3	3	3	3	3	4	4	4	6	3	3	3	3	5	6	6	5	5	4	3	3
	189	5	6	4	5	5	5	5	5	4	4	4	6	5	4	4	5	5	5	5	5	4	5	5	5
	190	5	1	2	6	6	6	6	6	3	3	3	3	6	2	2	6	5	5	3	4	7	6	5	3
	191	5	5	5	2	2	2	2	2	2	2	5	2	2	5	5	2	5	5	6	5	5	3	2	1
	192	5	5	5	5	5	5	5	5	6	2	2	2	5	7	7	5	5	6	6	6	5	2	6	5
	193	5	4	6	5	5	5	5	5	5	7	4	7	3	7	7	3	7	7	7	5	4	3	1	4
	194	6	5	5	6	6	6	6	6	5	5	6	5	1	1	1	1	5	5	5	5	1	1	6	5
	195	5	4	2	5	5	5	5	5	5	5	3	5	4	4	4	4	6	6	7	5	4	6	7	4
	196	2	2	7	1	1	1	1	1	2	2	6	2	6	3	3	6	2	1	7	2	6	2	2	2
	197	6	6	6	7	7	7	7	7	4	4	5	4	7	2	2	7	5	5	7	7	7	6	7	5
	198	6	6	4	5	5	5	5	5	5	5	5	5	4	6	6	4	6	5.6986	5.78175	5	6	5	6	6
	199	5	6	6	6	6	6	6	6	5	5	5	5	6	5	5	6	5	6	5	6	6	6	6	6
	200	5	5	6	5	5	5	5	5	5	5	5	5	5	6	6	5	7	7	7	6	5	5	6	5
	201	4	3	4	3	3	3	3	3	4	4	3	4	5	4	4	5	2	4	4	4	5	4	4	5
	202	6	7	4	6	6	6	6	6	5	5	5	5	5	7	7	5	7	7	7	7	7	6	6	5
	203	4	3	5	5	5	5	5	5	4	4	4	4	5	6	6	5	5.54582	7	7	6	5	5	5	4
	204	7	7	7	4	4	4	4	4	4	4	3	4	7	4	4	7	7	7	7	7	7	7	7	4
	205	7	7	7	7	7	7	7	7	6	5	4	5	6	7	7	6	6	7	7	6	7	6	7	7
	206	4	2	2	4	4	4	4	4	3	6	4	4	5	5	5	5	4	2	2	3	4	2	5	4
	207	6	6	6	6	6	6	6	6	5	6	6	6	6	6	6	6	7	6	6	5	5	4	6	6
	208	6	7	7	7	7	7	7	7	5	5	4	6	6	5	5	6	7	7	7	7	7	7	7	7
	209	4	3	5	6	6	6	6	6	4	4	5	5	5	6	6	5	6	6	6	6	5	4	5	5
	210	7	3	4	4	4	4	4	4	5	5	4	5	5	6	6	5	2	1	1	5	5	3	4	5
	211	6	2	5	6	6	6	6	6	3	3	4	3	4	2	2	4	5	5	6	5	5	2	6	4
	212	7	5	1	3	3	3	3	3	5	5	5	5	3	5	5	3	7	7	3	6	3	4	3	4
	213	7	1	3	4	4	4	4	4	3	3	3	3	4	3	3	4	4	4	4	5	4	4	4	3
	214	6	7	7	6	6	6	6	6	5	5	3	5	5	5	5	5	5	6	6	5	6	5	6	5
	215	5	6	6	4	4	4	4	4	4	4	5	4	4	5	5	4	4	7	7	6	6	3	4	4
	216	6	4	6	4	4	4	4	4	4	4	4	4	4	4	4	4	5	5	7	6	3	5	6	4
	217	7	7	7	7	7	7	7	7	7	7	3	7	7	7	7	7	5.54582	7	7	6	6	1	7	6
	218	5	3	1	4	6	3	3	3	1	1	1	7	3	6	6	3	7	2	4	5	3	1	2	1
	219	2	2	2	2	6	4	4	4	4	4	4	6	1	4	4	1	2	1	4	3	1	1	3	1
	220	4	1	4	2	6	4	4	4	2	2	3	5	5	6	6	5	6	2	5	4	7	3	1	4
	221	3	3	3	4	4	3	3	3	2	2	2	5	3	7	7	3	4	4	3	3	2	1	4	1
	222	7	7	7	5	5	7	7	7	6	6	7	6	7	7	7	7	7	7	7	6	5	5	7	3
	223	4	3	4	5	5	4	4	4	4	4	4	5	4	4	4	4	3	4	5	4	4	4	6	5
	224	4	5	1	5	5	4	4	4	1	1	5	1	4	5	5	4	7	5	7	5	6	5	6	4
	225	4	5	3	6	6	3	3	3	3	3	3	3	3	3	3	3	5	3	3	5	5	3	4	3
	226	7	7	7	6	6	4	4	4	7	5	4	5	7	7	7	7	5	7	7	7	6	4	5	5
	227	5	3	5	6	6	6	7	7	5	5	5	5	5	6	6	5	5	6	6	5	5	4	6	4
	228	7	7	7	7	7	7	4	4	7	7	5	7	6	6	6	6	7	7	7	7	7	6	6	7
	229	1	5	1	6	6	7	6	6	5	5	7	7	7	7	7	7	7	7	7	5	7	3	7	5
	230	5	3	3	6	6	4	4	4	4	4	4	3	5	7	7	5	6	5	7	6	7	6	7	6
	231	3	4	4	6	6	5	5	5	4	4	6	4	5	7	7	5	6	7	7	6	5	3	7	5
	232	3	3	4	3	3	4	4	4	4	4	4	4	3	3	3	3	7	7	7	7	2	4	4	5
	233	2	2	2	4	4	2	2	2	4	4	1	4	3	3	3	3	3	3	4	4	4	3	4	2
	234	5	5	5	6	6	5	5	5	7	7	5	7	6	6	6	6	6	5	4	5	6	6	6	6
	235	6	5	5	6	6	6	6	6	3	3	4	3	6	6	6	6	6	6	6	5	6	6	5	6
	236	7	6	7	6	6	7	7	7	4	4	4	4	6	7	7	6	6	7	7	6	7	6	7	7
	237	6	2	1	7	7	7	7	7	6	6	4	6	6	7	7	6	3	2	5	4	7	4	5	6
	238	3	1	2	3	3	7	7	7	7	7	5	7	2	6	6	2	7	7	7	6	6	6	7	5
	239	3	2	1	3	3	5	5	5	1	1	1	1	4	4	4	4	3	4	7	3	2	4	5	4
	240	7	6	5	6	6	7	7	7	5	5	5	5	7	5	5	7	7	7	7	6	6	5	6	5
	241	6	6	2	5	5	4	4	4	3	3	4	3	6	6	6	6	5	6	6	6	6	3	6	6
	242	5	4	4	5	5	4	4	4	5	5	5	5	5	4	4	5	5	3	2	4	4	5	5	5
	243	6	7	7	6	6	4	4	4	4	4	1	4	5	7	7	5	5	6	7	6	7	4	7	4
	244	2	2	2	2	2	2	2	2	2	2	3	2	2	3	3	2	2	2	6	5	2	2	2	2
	245	4	6	1	5	5	6	6	6	4	4	4	4	4	6	6	4	5	6	6	5	5	4	4	2
	246	3	4	7	7	7	6	6	6	3	3	4	3	3	6	6	3	7	6	6	6	4	3	3	3
	247	6	6	4	6	6	6	6	6	4	4	1	4	6	4	4	6	7	7	7	6	6	6	6	5
	248	5	1	5	6	6	4	4	4	5	5	2	5	4	4	4	4	6	6	6	7	5	5	6	5
	249	5	7	7	6	6	2	2	2	6	6	4	6	4	6	6	4	6	7	4	5	6	5	3	5
	250	5	5	4	5	5	4	4	4	5	5	5	5	3	3	3	3	5	5	5	5	5	5	5	5
	251	4	5	7	4	4	5	5	5	2	2	4	2	6	5	5	6	5	6	6	5	6	5	6	3
	252	5	5	5	3	3	4	4	4	4	4	3	4	4	4	4	4	6	6	7	5	3	4	2	4
	253	4	3	3	5	5	4	4	4	5	4	3	4	3	5	5	3	5	5	4	5	4	3	4	3
	254	6	6	5	6	6	6	6	6	6	5	5	2	6	6	6	6	4	1	1	6	7	4	6	2
	255	7	7	7	7	7	4	4	4	6	4	4	4	4	4	4	4	6	7	7	6	7	7	7	7
	256	6	6	6	7	7	7	7	7	7	6	6	6	4	6	6	4	5	7	7	7	6	5	7	7
	257	5	4	6	6	6	7	7	7	5	5	5	5	5	5	5	5	6	6	4	5	6	6	5	4
	258	5	4	6	6	6	6	6	6	6	6	5	6	5	6	6	5	5	4	6	4	6	6	5	5
	259	4	1	1	5	5	1	1	1	2	2	1	2	4	4	4	4	5	5	7	5	5	4	5	5
	260	7	7	7	6	6	7	7	7	7	7	3	7	6	5	5	6	7	7	7	7	7	7	7	5
	261	4	4	4	5	5	5	5	5	4	4	4	4	4	6	6	4	7	7	7	6	4	3	6	6
	262	3	3	2	2	2	3	3	3	3	3	2	3	5	5	5	5	4	4	5	4	3	3	5	5
	263	4	6	6	6	6	5	5	5	4	4	4	4	4	5	5	4	6	6	6	5	5	4	6	5
	264	6	5	6	6	6	7	7	7	3	3	5	3	5	6	6	5	7	7	7	6	7	6	6	7
	265	5	4	6	6	6	6	6	6	6	6	4	6	6	7	7	6	6	6	6	6	6	6	7	6
	266	5	5	5	6	6	6	6	6	2	2	3	2	4	6	6	5	5	5	3	5	6	4	5	3
	267	1	1	1	5	5	3	3	3	3	3	3	3	5	3	3	3	5	6	5	6	3	4	5	6
	268	6	5	5	4	4	6	6	6	1	1	1	1	7	5	5	6	6	7	7	5	6	5	6	3
	269	4	3	3	4	4	4	4	4	4	4	5	4	4	4	4	5	6	7	7	5	4	7	5	4
	270	3	4	3	4	4	5	5	5	3	3	4	4	4	5	5	4	4	4	4	4	5	2	6	4
	271	5	5	5	7	7	5	5	5	5	5	5	5	7	7	7	7	3	3	3	5	7	5	5	5
	272	4	2	4	5	5	4	4	4	5	5	2	5	4	4	4	4	5	6	6	6	5	5	6	5
	273	5	4	3	6	6	4	4	4	6	6	7	6	6	4	4	4	5	4	7	5	4	5	5	4
	274	4	5	5	6	6	6	6	6	4	4	5	4	5	6	6	6	5	5	6	6	5	3	6	4
	275	3	1	1	4	4	4	4	4	4	4	3	4	2	5	5	7	4	1	1	3	6	3	3	3
	276	3	2	5	5	5	5	5	5	4	4	4	4	3	5	5	4	5	4	4	4	5	6	4	4
	277	6	7	5	5	5	7	7	7	4	4	4	4	4	4	4	3	6	7	7	6	6	3	4	4
	278	7	2	5	4	4	5	5	5	4	4	5	4	4	5	5	4	2	5.6986	3	6	4	2	4	4
	279	7	3	3	5	5	5	5	5	1	1	3	5	7	5	5	7	7	7	3	6	5	5	6	5
	280	7	4	4	4	4	5	5	5	5	5	4	7	3	5	5	4	4	4	4	4	5	4	5	4
	281	6	4	6	6	6	6	6	6	5	3	4	6	4	6	6	5	5.54582	4	6	5	7	5	5	4
	282	3	1	2	7	7	3	3	3	6	3	3	7	4	4	4	5	4	7	7	6	5	5	6	5
	283	3	2	1	5	5	5	5	5	5	3	1	7	4	3	3	4	4	5	5	5	6	6	5	4
	284	6	7	6	6	6	6	6	6	6	6	4	7	5	6	6	5	6	7	7	6	5	3	6	5
	285	4	1	3	3	3	4	4	4	3	3	2	7	2	4	4	5	2	6	5	5	5	3	4	2
	286	2	3	5	5	5	5	5	5	2	2	4	7	3	4	4	5	5	5	5	5	4	3	4	4
	287	4	4	4	5	5	4	4	4	4	4	4	4	4	4	5	4	5	5	5	5	5	4	5	4
	288	5	6	5	6	6	4	4	4	4	3	4	4	4	4	5	5	5	5	5	5	5	4	5	5
	289	5	5	6	6	6	7	7	7	5	6	5	5	6	6	7	6	6	6	6	5	6	3	6	5
	290	1	1	1	3	3	4	4	4	3	1	2	3	3	3	5	5	2	2	1	4	4	1	2	1
	291	6	7	7	3	3	3	3	3	3	1	3	3	1	1	7	6	7	7	7	7	6	4	6	3
	292	5	5	5	6	6	7	7	7	6	1	5	6	5	7	7	6	7	7	7	6	5	6	7	4
	293	4	4	4	4	4	5	5	5	3	3	5	7	4	4	4	2	6	5	4	4	4	4	4	4
	294	3	2	2	4	4	3	3	5	4	2	2	6	4	4	4	3	4	4	5	5	4	4	4	5
	295	4	3	5	5	5	4	4	7	4	3	3	6	3	4	4	3	4	3	4	5	3	2	4	3
	296	1	1	1	2	2	2	2	6	1	3	1	7	1	5	5	1	3	1	1	3	4	4	1	3
	297	2	3	3	4	4	5	5	5	3	1	1	6	3	3	3	7	4	3	7	6	3	3	5	3
	298	3	1	3	3	3	3	3	3	1	1	1	3	2	4	4	3	5	6	6	6	6	3	5	3
	299	4	4	4	5	5	3	3	3	5	2	3	4	4	4	4	3	5	5.6986	5	5	4	5	4	4
	300	6	4	6	7	7	6	6	6	6	4	6	6	6	7	7	7	6	5	5	6	6	5	6	7
	301	5	5	6	6	6	5	5	5	5	5	5	6	6	6	6	6	5	6	6	5	6	6	5	5
	302	5	4	5	5	5	5	5	5	3	3	3	3	3	5	7	6	5	6	6	6	5	5	4	5
	303	5	3	5	6	6	5	5	5	5	3	6	5	5	4	4	4	1	6	4	7	5	6	6	5
	304	6	5	2	7	7	6	6	6	4	5	4	4	5	5	5	5	6	7	7	6	6	6	6	6
	305	5	4	5	5	5	5	5	5	5	3	4	5	5	6	5	4	5	5	6	6	5	5	5	7
	306	7	7	7	7	7	7	7	7	6	3	6	6	7	7	7	7	7	7	7	7	7	7	7	7
	307	3	4	5	3	3	4	4	4	2	2	3	2	3	5	1	3	5	5	5	6	4	2	4	4
	308	2	1	1	2	2	3	3	3	3	2	3	3	4	3	4	3	1	1	6	5	2	3	3	3
	309	6	6	6	6	6	5	5	5	5	3	5	5	6	6	6	7	7	7	7	6	5	4	6	5
	310	1	3	3	3	3	3	3	3	3	2	1	3	3	4	1	4	3	4	3	5	3	3	2	3
	311	4	3	6	5	5	5	5	5	4	3	3	4	4	5	4	3	4	2	7	5	4	4	4	5
	312	5	6	3	7	7	5	5	5	3	2	5	3	5	6	3	4	6	7	7	6	4	6	6	5
	313	5	5	5	6	6	4	4	4	5	3	4	5	5	3	5	4	6	6	6	6	4	5	6	5
	314	4	4	4	7	7	4	4	4	4	4	4	4	4	4	4	6	6	7	7	7	6	6	6	4
	315	4	1	2	4	4	3	3	7	3	1	3	3	4	4	5	3	4	3	6	5	5	4	5	5
	316	4	1	5	4	4	3	3	6	4	2	4	4	5	5	3	6	6	6	6	6	4	5	6	3
	317	5	4	4	5	5	5	5	6	4	4	3	4	5	6	5	3	5	2	5	4	5	3	5	5
	318	3	3	3	3	3	3	3	6	4	2	1	3	3	2	3	1	5	5	6	4	4	3	4	3
	319	7	7	7	7	7	7	7	7	7	7	3	6	6	7	7	7	3	7	7	6	7	5	6	4
	320	4	3	4	5	5	6	6	6	3	2	2	3	4	6	3	4	4	4	5	6	5	2	5	4
	321	3	6	4	4	4	7	7	7	4	2	6	4	6	6	7	6	4	6	7	4	7	3	6	5
	322	2	3	2	4	4	3	3	3	2	2	2	2	3	3	4	3	6	6	2	6	5	5	3	3
	323	7	7	5	5	5	3	3	3	4	2	4	4	5	5	4	5	7	7	7	5	5	3	6	4
	324	7	5	7	7	7	7	7	7	7	5	5	7	6	5	6	6	6	7	7	6	6	5	7	7
	325	6	6	6	7	7	5	5	5	7	2	6	6	7	5	6	7	7	7	7	7	6	6	7	5
	326	5	5	5	6	6	6	6	6	6	1	5	5	5	7	5	6	5	6	6	6	5	5	6	6
	327	4	2	1	4	4	4	4	4	6	1	3	5	5	3	7	4	7	7	5	6	5	4	5	5
	328	4	3	4	4	4	3	3	3	3	5	2	3	3	6	2	5	3	4	5	5	4	3	4	3
	329	4	5	5	6	6	6	6	6	5	4	5	5	5	6	5	5	5	6	6	5	6	5	6	6
	330	3	4	4	5	5	5	5	5	4	4	4	4	5	6	6	5	4	4	5	4	5	4	4	4
	331	4	1	7	5	5	3	3	3	1	1	2	7	3	5	5	5	7	7	7	7	5	4	5	5
	332	5	5	5	7	7	7	7	7	6	3	5	6	4	7	7	7	5	5	5	6	6	4	6	5
	333	5	1	3	5	5	3	3	3	3	1	3	5	3	5	5	3	4	3	3	4	5	2	3	3
	334	6	1	2	3	6	2	2	2	3	2	1	7	1	1	4	1	3	2	2	3	3	5	4	3
	335	7	1	5	5	5	5	5	5	4	5	4	6	3	3	5	3	1	2	5	5	5	4	4	3
	336	6	4	4	6	6	6	7	7	4	3	4	4	4	5	4	6	6	6	6	6	6	6	6	6
	337	6	2	2	2	2	4	6	6	2	1	3	2	3	3	3	2	3	3	6	4	2	1	1	2
	338	2	1	1	4	4	5	7	7	3	3	5	1	5	6	7	7	7	4	3	4	3	3	4	2
	339	3	3	5	4	4	4	4	4	5	2	3	3	5	4	4	5	5	5	5	5	4	6	4	5
	340	6	6	7	7	7	7	7	7	6	5	6	6	7	6	5	7	7	7	7	7	7	7	7	7
	341	3	1	1	6	6	3	3	3	5	1	3	3	3	3	2	3	4	3	7	6	6	1	3	3
	342	4	4	4	7	7	4	4	4	3	4	4	4	4	5	5	5	5	5	5	5	6	3	5	4
	343	6	7	5	6	6	6	6	6	4	3	5	4	5	4	4	4	7	7	7	7	7	6	7	6
	344	7	6	6	6	6	6	6	6	6	6	6	6	6	6	6	6	5	6	6	6	6	6	6	5
	345	7	7	7	6	6	5	5	5	6	6	7	7	7	7	7	7	6	7	7	5	7	7	7	6
	346	7	7	7	6	6	6	6	6	6	7	7	6	7	7	7	7	7	7	6	6	7	7	7	6
	347	7	7	7	6	6	6	6	6	5	6	7	7	7	7	6	6	6	7	7	7	6	5	6	6
	348	7	7	7	6	6	6	6	6	7	7	7	7	7	7	4	4	7	7	7	7	4	4	4	6
	349	7	7	7	6	6	2	2	2	7	7	7	7	6	7	7	7	7	7	7	7	7	7	7	6
	350	7	7	7	6	6	6	6	6	7	6	6	7	7	7	5	6	7	7	7	5	6	6	6	6
	351	7	7	7	6	6	6	6	6	7	7	7	7	7	7	7	7	7	7	7	7	7	7	7	6
	352	7	7	7	6	6	5	5	5	6	7	7	7	6	7	7	7	6	7	7	6	7	7	7	6
	353	7	6	7	6	6	5	5	5	6	5	7	7	4	7	3	5	6	7	7	7	6	5	4	6
	354	7	6	6	6	6	6	6	6	4	3	7	7	6	5	7	7	7	6	2	6	7	7	7	6
	355	7	7	7	6	6	6	6	6	7	6	6	7	6	7	6	6	7	7	7	7	6	6	6	6
	356	7	7	7	6	6	6	6	6	5	6	4	5	5	6	7	7	7	7	4	5	7	7	7	5
	357	7	7	7	6	6	6	6	6	6	5	6	6	6	6	5	5	7	6	5	5	6	6	5	6
	358	7	7	7	6	6	6	6	6	7	6	5	7	7	7	7	7	7	7	5	5	7	7	7	6
	359	7	7	7	6	6	6	6	6	7	7	7	7	6	6	7	5	7	7	7	7	5	6	7	6
	360	7	7	7	6	6	6	6	6	5	4	3	5	3	5	7	7	7	7	6	4	7	7	7	6
	361	7	7	7	6	6	4	4	4	6	6	6	6	6	6	6	6	7	7	7	6	6	7	7	6
	362	7	7	7	6	6	6	6	6	4	2	5	7	4	7	7	7	7	7	4	1	7	7	7	6
	363	7	6	7	6	6	5	5	5	7	7	7	7	6	7	6	5	6	7	7	5	5	5	6	5
	364	7	7	7	6	6	6	6	6	5	5	5	7	7	7	7	7	7	7	6	5	7	7	7	6
	365	7	7	7	6	6	6	6	6	7	7	7	7	7	7	7	6	7	7	7	7	7	7	7	6
	366	7	7	7	6	6	6	6	6	7	7	7	7	7	7	4	4	7	7	7	7	4	7	4	6
	367	7	7	7	6	6	6	6	6	7	7	6	6	6	6	7	7	7	7	6	7	7	7	7	5
	368	6	3	3	6	6	6	6	6	4	5	5	5	3	3	4	4	4	5	3	3	4	4	4	6
	369	7	7	7	6	6	6	6	6	6	7	6	7	6	7	7	6	7	7	7	5	6	7	7	5
	370	7	6	6	6	6	6	6	6	4	4	5	6	5	5	6	6	6	7	6	1	6	7	7	4
	371	5	7	6	6	6	6	6	6	5	4	5	6	5	5	6	6	5	5	7	6	5	7	7	4
	372	7	4	4	6	6	6	6	6	5	7	6	6	5	5	6	6	4	7	6	7	6	6	6	6
	373	7	7	7	6	6	6	6	6	7	6	7	7	6	6	7	7	7	7	7	7	7	7	7	6
	374	7	7	7	6	6	4	4	4	4	5	5	4	4	5	7	6	5	6	5	4	6	6	6	6
	375	7	6	7	6	6	5	5	6	3	5	5	6	3	5	3	4	5	6	6	6	2	3	2	5
	376	7	7	7	6	6	1	1	6	5	5	6	6	5	6	6	6	6	7	4	5	6	7	7	5
	377	7	5	6	6	6	4	4	6	5	6	5	7	6	6	5	5	5	5	6	6	5	5	6	6
	378	7	7	7	6	6	3	3	3	6	6	6	4	4	6	7	7	7	7	7	6	7	7	7	5
	379	7	7	6	6	6	6	6	6	5	3	7	6	1	7	6	6	7	7	4	3	5	7	7	4
	380	7	7	7	6	6	6	6	6	6	6	7	7	7	7	7	6	7	7	7	5	6	7	7	6
	381	7	7	6	6	6	6	6	6	6	7	6	6	7	7	6	5	7	6	6	6	5	7	6	4
	382	5	4	4	6	6	5	5	5	5	6	6	5	3	3	2	3	5	3	4	3	3	2	2	6
	383	7	7	7	6	6	6	6	6	5	5	3	7	5	6	5	6	7	7	5	3	7	7	7	3
	384	7	7	7	6	6	5	5	4	7	7	7	7	7	7	7	7	7	7	7	7	7	7	7	6
	385	7	7	7	6	6	4	4	6	6	4	5	7	1	7	7	7	7	7	6	4	5	6	5	4
	386	7	7	7	6	6	4	4	6	7	7	7	7	7	7	7	7	7	7	7	7	7	7	7	6
	387	7	7	7	6	6	1	1	4	5	7	1	1	4	7	6	5	7	7	5	4	6	7	7	6
	388	6	5	6	6	6	2	2	4	6	6	6	5	6	6	6	5	6	6	6	6	6	7	7	4
	389	7	7	7	6	6	5	5	6	5	5	4	6	6	6	7	7	7	7	6	6	7	7	7	6
	390	7	7	7	6	7	6	6	6	7	7	6	6	6	6	6	5	7	7	7	7	6	7	7	6
	391	7	7	7	6	7	6	6	6	7	7	7	7	7	7	6	6	7	7	7	6	6	6	6	5
	392	7	6	4	6	7	6	6	6	4	4	4	5	4	4	5	4	5	6	5	3	5	6	6	3
	393	7	7	7	6	7	6	6	6	7	7	7	7	6	7	6	6	7	7	7	7	6	7	7	6
	394	7	7	6	6	6	5	5	6	6	6	7	7	7	7	6	6	7	7	4	5	5	7	7	6
	395	7	7	7	6	6	6	6	6	7	7	7	7	7	7	7	7	7	7	7	7	7	7	7	6
	396	7	7	7	3	3	2	2	5	7	7	4	7	7	7	6	6	7	7	7	7	6	7	7	2
	397	7	7	7	6	6	2	2	6	5	5	6	6	6	5	6	6	7	7	6	5	6	6	6	4
	398	7	7	7	6	6	4	4	6	7	7	5	7	7	7	7	7	7	7	7	5	7	7	7	6
	399	7	7	7	6	6	5	5	4	6	6	7	7	7	7	6	6	7	7	7	6	7	7	7	6
	400	7	5	7	6	6	6	6	6	4	5	5	5	5	5	7	7	5	7	4	5	7	7	7	6
	401	7	7	7	6	6	5	5	6	6	6	7	7	7	7	6	6	7	7	7	7	7	7	6	6
	402	7	7	7	6	6	5	5	5	6	6	6	7	5	7	6	5	7	7	7	6	5	6	6	6
	403	7	7	7	6	6	5	5	6	6	4	4	7	7	7	7	7	7	7	7	2	7	7	7	6
	404	7	7	7	6	6	5	5	5	6	6	6	5	3	3	6	6	7	7	5	6	6	6	6	5
	405	7	6	5	5	5	5	5	5	7	7	7	6	6	6	7	7	6	6	7	7	7	7	7	5
	406	6	7	6	2	2	3	3	6	7	6	7	7	6	7	6	7	7	6	7	6	6	7	6	2
	407	6	6	6	6	6	5	5	6	5	6	5	7	5	7	5	5	5	6	6	5	6	6	6	4
	408	7	7	7	6	6	6	6	6	7	7	6	7	6	6	7	7	7	7	6	6	7	7	7	6
	409	7	7	7	6	6	2	3	6	7	7	7	7	7	7	7	7	7	7	7	7	7	7	7	2
	410	6	5	7	2	2	2	6	6	7	6	7	7	5	6	6	6	6	5	7	6	5	6	7	3
	411	7	7	7	5	5	2	6	6	6	6	5	5	4	4	7	7	7	7	6	5	7	7	7	3
	412	7	7	7	6	6	2	6	6	7	6	7	7	7	6	7	6	7	7	7	6	7	7	7	2
	413	6	6	6	6	6	6	6	6	7	7	6	7	7	7	7	7	6	6	6	6	7	7	7	5
	414	6	5	4	6	6	3	6	6	7	6	7	7	6	7	7	7	4	5	7	6	7	7	7	5
	415	7	7	7	6	6	3	6	6	7	6	4	7	7	7	7	7	7	7	7	5	7	7	7	5
	416	6	7	6	6	6	4	6	6	6	7	7	7	6	6	7	4	6	7	7	6	7	5	7	6
	417	6	6	6	6	6	3	5	6	5	5	6	6	6	4	6	6	6	6	4	4	6	6	7	6
	418	4	5	5	5	5	4	6	6	4	5	4	6	5	6	6	5	4	5	6	3	5	6	7	4
	419	7	7	6	6	6	3	5	6	6	6	6	6	2	3	7	7	6	6	5	5	6	7	7	4
	420	7	7	7	6	6	9	6	6	7	7	7	7	6	6	7	7	7	7	7	7	7	7	7	6
	421	7	7	7	6	6	1	4	6	6	7	7	7	7	7	7	6	7	7	7	6	7	7	7	4
	422	7	7	7	6	7	9	6	6	7	7	7	7	7	7	7	7	7	7	7	7	7	7	7	6
	423	7	7	6	6	5	8	5	6	6	6	6	7	5	7	7	7	6	7	6	6	7	6	7	6
	424	5	5	6	6	7	4	6	5	6	5	6	5	6	5	6	6	5	4	7	5	7	6	6	5
	425	7	7	7	6	6	10	6	6	7	7	7	7	7	7	7	7	7	7	7	7	7	7	7	6
	426	5	5	6	6	6	4	6	6	6	5	4	6	5	5	6	6	6	6	3	6	6	6	7	6
	427	5	5	6	6	6	9	4	6	6	4	3	5	5	6	7	7	6	6	6	6	7	7	7	6
	428	7	5	5	6	6	2	6	6	7	7	7	7	7	7	7	7	5	5	7	5	7	7	7	6
	429	7	6	6	5	5	2	5	6	3	3	4	5	3	3	4	4	6	6	4	3	4	4	4	3
	430	5	6	6	6	6	1	4	6	5	6	6	6	1	6	4	4	6	6	6	6	3	5	3	6
	431	5	6	6	6	6	1	5	6	4	4	3	4	4	4	2	2	6	6	4	1	3	1	3	6
	432	7	7	7	4	4	1	6	6	6	7	7	7	1	7	6	6	7	7	7	7	6	6	5	6
	433	7	7	7	6	6	1	6	6	4	4	4	7	4	7	6	6	7	7	2	4	6	7	7	5
	434	5	5	5	6	6	7	6	6	5	5	6	6	6	6	7	7	5	5	5	5	7	7	7	6
	435	7	7	7	6	6	5	6	6	6	6	6	7	5	7	6	6	7	7	6	6	6	7	7	4
	436	4	6	6	6	6	1	6	6	5	6	6	7	7	7	6	6	5	6	6	5	6	6	6	6
	437	7	7	7	6	6	5	5	5	6	6	7	7	5	6	7	7	7	7	7	6	7	7	7	6
	438	7	7	7	6	6	3	5	6	7	7	7	7	7	7	7	7	7	7	7	7	7	7	7	6
	439	7	7	7	6	6	2	6	6	7	7	7	7	6	7	7	7	7	7	7	7	7	7	7	6
	440	7	7	7	6	6	1	6	6	6	6	6	6	5	6	6	6	6	6	6	6	6	7	7	6
	441	7	7	7	6	6	4	6	6	7	7	7	7	7	7	7	7	7	7	7	7	7	7	7	6
	442	6	7	6	6	6	4	6	6	5	5	5	7	6	6	7	6	6	6	6	4	6	6	6	4
	443	7	6	6	6	6	2	6	6	6	6	6	5	2	3	6	6	6	7	7	6	6	6	6	5
	444	6	4	4	3	3	3	6	6	5	6	4	7	7	7	5	5	5	6	7	4	5	5	5	4
	445	6	6	5	6	6	4	6	6	6	7	7	6	6	6	6	6	6	6	7	5	6	6	6	4
	446	7	7	7	6	6	11	5	6	7	7	5	7	6	6	7	7	7	7	4	5	7	7	7	6
	447	7	7	7	6	6	2	6	6	7	7	5	6	7	7	7	7	7	7	6	6	7	7	7	4
	448	7	7	7	6	6	5	6	6	6	7	5	7	4	5	7	7	7	7	5	5	7	7	7	6
	449	7	7	7	6	6	2	6	6	6	7	5	6	6	5	7	7	7	7	5	5	7	7	7	6
	450	7	7	7	6	6	4	6	6	6	6	7	7	7	6	6	6	6	7	7	6	5	7	7	6
	451	7	7	7	5	5	2	6	6	7	7	6	7	4	7	7	7	7	7	6	6	7	7	7	3
	452	7	7	7	5	5	2	6	6	4	7	4	7	4	4	6	6	6	7	4	4	6	6	6	2
	453	7	6	6	6	6	3	6	6	6	6	6	7	7	7	7	7	6	7	4	5	7	7	7	4
	454	6	7	7	6	5	8	6	6	7	7	6	7	7	7	7	7	6	6	7	6	6	7	7	6
	455	5	5	6	6	3	3	4	6	5	4	4	6	5	6	6	5	5	5	6	5	5	6	5	6
	456	7	7	7	6	3	3	6	6	7	7	6	6	6	6	7	6	7	7	6	6	7	3	6	6
	457	7	7	7	6	3	5	6	6	6	6	6	7	7	7	7	4	7	7	6	6	4	7	7	6
	458	7	7	7	6	3	6	6	6	4	6	5	4	4	4	5	5	7	7	4	5	5	5	5	6
	459	6	7	6	6	4	4	6	6	6	6	6	7	7	7	6	6	7	7	7	6	6	6	6	5
	460	7	7	7	6	5	6	6	6	7	7	7	7	7	7	7	7	7	7	7	7	7	7	7	5
	461	6	7	7	4	7	1	6	6	5	6	7	6	5	6	5	6	7	7	6	5	6	5	6	3
	462	7	7	7	5	7	3	5	6	7	7	4	7	7	7	7	6	7	7	4	7	6	7	7	4
	463	7	7	7	6	7	9	6	6	7	5	7	7	4	6	6	6	6	7	6	7	7	7	7	6
	464	7	7	7	6	5	11	6	6	7	7	7	6	6	7	7	7	7	7	7	7	7	7	7	6
	465	7	7	7	6	4	5	6	6	5	6	5	7	5	5	7	6	6	7	4	4	7	7	7	6
	466	7	6	6	6	5	8	4	4	7	7	7	7	1	3	6	6	6	6	7	6	6	6	6	6
	467	7	7	7	5	5	8	6	6	7	7	7	7	7	7	7	7	7	7	7	7	7	7	7	6
	468	7	7	7	6	5	6	6	6	7	7	7	6	6	5	6	7	7	7	7	6	6	6	7	6
	469	6	6	6	6	5	10	6	6	6	5	6	4	4	4	6	6	6	5	7	6	5	5	4	4
	470	7	4	5	6	5	3	6	6	6	6	7	7	2	2	7	7	6	6	6	6	7	7	6	6
	471	4	7	6	5	4	4	6	6	5	5	6	7	3	4	6	5	4	5	6	4	5	6	6	6
	472	7	7	7	6	5	3	6	6	7	7	7	7	6	7	7	7	7	7	7	7	7	7	7	6
	473	7	7	7	5	1	1	6	6	5	7	7	7	7	7	3	4	7	7	4	4	4	4	4	2
	474	7	7	7	6	4	1	4	6	7	7	7	7	4	7	6	5	7	6	7	7	5	6	5	6
	475	7	6	7	4	1	1	6	6	5	7	7	7	7	5	6	6	6	6	7	6	6	6	6	2
	476	7	7	7	6	3	3	6	6	7	7	6	6	7	7	7	6	7	7	6	6	6	7	7	5
	477	7	6	7	5	3	3	6	6	7	6	5	5	6	6	7	7	4	6	6	6	7	6	6	4
	478	7	7	6	6	3	3	6	6	7	7	6	7	7	7	7	7	7	7	6	6	7	7	7	4
	479	6	7	7	6	1	1	6	6	6	6	5	7	7	7	7	6	7	7	4	7	5	6	7	6
	480	7	6	6	6	3	4	5	6	6	6	7	5	5	6	7	7	4	6	7	6	7	7	7	3
	481	7	7	7	6	5	3	4	6	7	7	7	7	7	7	7	7	7	7	7	7	7	7	7	6
	482	7	7	7	6	6	1	5	6	7	7	6	7	4	7	7	7	7	7	6	6	7	7	7	6
	483	7	5	7	6	7	1	6	6	6	7	7	5	6	5	6	5	7	7	6	6	5	6	6	2
	484	7	7	7	6	6	1	6	6	4	4	6	5	4	5	7	6	6	7	6	5	5	7	6	4
	485	7	6	7	6	7	1	6	6	6	7	6	7	6	6	6	5	6	7	6	6	4	7	6	4
	486	7	7	7	6	6	6	5	6	7	6	7	7	6	6	7	7	7	7	7	6	7	7	7	5
	487	7	5	7	6	1	2	6	6	4	7	4	7	5	4	6	6	7	7	3	4	6	7	7	6
	488	7	7	7	6	1	1	6	6	6	7	7	7	6	7	7	7	7	7	6	6	7	7	7	6
	489	7	7	7	6	5	5	6	5	6	5	5	7	6	6	6	7	7	7	5	5	5	7	6	6
	490	7	7	7	4	5	2	6	6	7	7	7	7	7	7	7	7	7	7	6	5	6	7	7	3
	491	7	7	7	6	5	1	6	6	7	7	7	7	5	5	6	5	7	7	7	7	5	7	7	6
	492	7	7	7	6	3	3	6	6	6	7	6	7	6	7	6	5	7	7	7	7	6	7	6	3
	493	7	7	7	6	5	1	6	6	7	7	6	7	6	6	7	6	7	7	7	7	6	7	7	6
	494	6	6	6	6	4	6	6	6	6	5	4	6	6	6	7	7	6	6	6	4	7	7	7	6
	495	7	6	6	6	5	6	6	3	5	5	5	7	7	6	7	7	6	6	6	5	7	7	7	6
	496	7	7	7	6	5	7	6	5	6	6	6	7	6	6	7	6	7	6	6	5	7	7	7	6
	497	7	7	7	6	3	8	6	3	6	7	6	7	6	6	6	4	7	7	5	5	6	7	4	6
	498	7	7	7	6	5	3	6	6	7	7	6	4	6	6	5	6	7	7	7	7	6	6	6	6
	499	7	7	7	6	4	5	6	6	6	7	7	6	5	7	7	7	7	7	7	6	7	7	7	5
	500	7	7	7	6	5	8	6	6	7	7	7	7	7	7	7	7	7	7	7	6	7	7	7	6
	501	7	7	7	6	4	4	6	6	7	7	7	7	7	7	4	4	7	7	7	7	1	6	7	6
	502	7	7	7	6	4	6	5	6	7	7	7	7	7	7	7	6	7	7	7	6	6	7	7	6
	503	6	4	5	4	2	2	6	6	5	6	4	5	4	5	5	5	4	4	5	6	5	5	5	2
	504	7	6	6	6	5	2	3	6	6	7	7	7	6	6	6	6	7	7	6	6	6	6	6	6
	MV descriptives
		Mean	Median	Observed min	Observed max	Standard deviation	Excess kurtosis	Skewness	Number of observations used	Cramér-von Mises test statistic	Cramér-von Mises p value
	AT1	5.42178	6	1	7	1.57905	-0.211407	-0.78198	505	3.59248	7.37e-10
	AT2	4.9802	5	1	7	1.91906	-0.633328	-0.68162	505	2.97064	7.37e-10
	AT3	5.14653	6	1	7	1.87699	-0.559985	-0.757379	505	3.7741	7.37e-10
	FE1	5.26535	6	1	7	1.29923	0.572838	-1.03965	505	6.59531	7.37e-10
	FE2	5.14653	6	1	7	1.38675	0.269329	-0.871728	505	4.29935	7.37e-10
	FE3	4.72871	5	1	11	1.78433	0.112461	-0.0714464	505	1.60203	7.37e-10
	FE4	5.06733	5	1	7	1.36266	0.0131908	-0.74377	505	3.85652	7.37e-10
	FE5	5.29505	6	1	7	1.29051	0.280869	-0.905994	505	5.73463	7.37e-10
	FI1	4.87723	5	1	7	1.55072	-0.530751	-0.382294	505	1.79973	7.37e-10
	FI2	4.69703	5	1	7	1.72383	-0.804076	-0.322974	505	1.63583	7.37e-10
	FI3	4.60396	5	1	7	1.66072	-0.733937	-0.247956	505	1.56703	7.37e-10
	FI4	5.21386	5	1	7	1.58889	-0.581717	-0.535189	505	2.64471	7.37e-10
	FL1	4.92871	5	1	7	1.49682	-0.395214	-0.425135	505	1.93139	7.37e-10
	FL2	5.3802	6	1	7	1.38807	-0.182022	-0.648721	505	2.72548	7.37e-10
	FL3	5.46337	6	1	7	1.36692	-0.0821911	-0.723123	505	3.06421	7.37e-10
	FL4	5.14851	5	1	7	1.45143	-0.396971	-0.509669	505	2.30319	7.37e-10
	ID1	5.54582	6	1	7	1.46406	0.755022	-1.04559	505	3.58145	7.37e-10
	ID2	5.6986	6	1	7	1.60906	1.12862	-1.34682	505	6.34433	7.37e-10
	ID3	5.78175	6	1	7	1.52341	1.45554	-1.4108	505	6.63389	7.37e-10
	ID4	5.49505	6	1	7	1.21071	1.15028	-0.925111	505	3.45454	7.37e-10
	IP1	5.38614	6	1	7	1.39568	0.463684	-0.842757	505	2.80673	7.37e-10
	IP2	5.02772	5	1	7	1.66002	-0.619716	-0.533922	505	2.25848	7.37e-10
	IP3	5.50297	6	1	7	1.47738	0.243652	-0.925996	505	3.71567	7.37e-10
	IP4	4.65347	5	1	7	1.44904	-0.420923	-0.508923	505	2.56015	7.37e-10
	Indicator data (standardized)
	Matrix
	Case index	AT1	AT2	AT3	FE1	FE2	FE3	FE4	FE5	FI1	FI2	FI3	FI4	FL1	FL2	FL3	FL4	ID1	ID2	ID3	ID4	IP1	IP2	IP3	IP4
	0	-1.5337	-2.07404	-1.67637	-1.7436	-0.826777	-1.52927	-0.783265	0.546256	-1.21055	-0.984455	-0.96582	1.12414	0.0476258	-0.994329	-1.07056	-0.102323	-0.372812	-1.67713	-1.826	-0.408892	-0.276667	0.585702	-1.01732	-1.83119
	1	0.366182	0.531408	0.4547	-0.204233	-0.105668	0.712474	-0.0494082	0.546256	-1.85542	-1.56456	0.840621	1.12414	0.71571	0.446521	0.392587	0.586652	0.993257	0.808791	0.799689	1.24303	0.439829	0.585702	0.336425	0.92926
	2	-0.267112	0.0103186	-0.0780691	0.565452	-1.54789	-0.408396	-1.51712	-0.22863	-1.21055	-0.984455	-1.56797	-0.134598	-0.620458	-0.994329	-1.07056	-0.791297	0.993257	0.808791	-0.513156	0.41707	-1.70966	-0.619103	-1.69419	-0.450964
	3	0.366182	0.0103186	0.4547	1.33514	-0.105668	0.152039	-0.0494082	1.32114	-1.21055	-0.984455	0.238474	-0.134598	0.0476258	-0.273904	-0.338987	-0.102323	0.993257	0.808791	0.799689	0.41707	-0.276667	0.585702	0.336425	1.61937
	4	0.366182	0.531408	0.987468	1.33514	0.615442	0.712474	0.684448	1.32114	-0.565691	-0.40435	-0.363673	-0.76397	0.0476258	0.446521	0.392587	-0.102323	0.310223	0.808791	0.799689	0.41707	0.439829	-0.0167003	1.0133	1.61937
	5	0.366182	1.0525	0.987468	0.565452	-0.105668	-0.968831	-0.0494082	0.546256	-1.21055	-0.984455	-0.363673	-1.39334	0.71571	0.446521	0.392587	0.586652	0.993257	0.808791	0.799689	0.41707	-0.276667	-0.0167003	-0.340446	0.92926
	6	-0.900406	-2.07404	0.987468	1.33514	1.33655	1.27291	1.41831	1.32114	1.3689	1.33596	1.44277	1.12414	-0.620458	1.16695	1.12416	-0.791297	0.993257	0.808791	0.799689	1.24303	-0.276667	-0.0167003	0.336425	-0.450964
	7	-0.900406	-1.03186	-0.610838	0.565452	0.615442	0.712474	0.684448	0.546256	-0.565691	-0.40435	-0.96582	-0.76397	0.0476258	0.446521	0.392587	-0.102323	-0.372812	-1.05565	0.143267	-1.23485	0.439829	-1.2215	-2.37106	-2.5213
	8	0.999475	0.0103186	0.987468	0.565452	0.615442	0.712474	0.684448	0.546256	1.3689	1.33596	0.840621	1.12414	1.38379	1.16695	1.12416	1.27563	-0.372812	0.808791	0.799689	0.41707	1.15633	1.1881	0.336425	1.61937
	9	0.366182	0.531408	0.4547	1.33514	1.33655	1.27291	1.41831	1.32114	-0.565691	-0.40435	0.238474	-0.76397	0.71571	-0.273904	-0.338987	0.586652	0.310223	0.187312	0.799689	0.41707	0.439829	0.585702	-0.340446	0.92926
	10	-0.900406	-0.510771	-0.610838	0.565452	0.615442	0.712474	0.684448	0.546256	-0.565691	-0.40435	-0.363673	-0.76397	-0.620458	0.446521	0.392587	-0.791297	-1.05585	-2.29861	-3.13884	-2.06082	0.439829	0.585702	1.0133	0.239148
	11	-0.900406	0.531408	-0.0780691	-0.973918	-0.826777	-0.408396	-0.783265	1.32114	-0.565691	-0.40435	-0.363673	-1.39334	-0.620458	-1.71475	-1.80213	-0.791297	-1.05585	-0.434167	0.143267	-1.23485	0.439829	-0.0167003	-0.340446	0.239148
	12	-2.16699	-0.510771	-0.610838	-0.973918	-0.826777	-0.408396	-0.783265	0.546256	-0.565691	-0.40435	-0.96582	-1.39334	-1.28854	-0.273904	-0.338987	-1.48027	-1.05585	-0.434167	-0.513156	-1.23485	-0.993163	-1.82391	-1.01732	-1.14108
	13	-1.5337	-0.510771	0.987468	-0.204233	-0.105668	0.152039	-0.0494082	-1.7784	-0.565691	-0.40435	-0.363673	-0.76397	1.38379	1.16695	1.12416	1.27563	0.993257	0.808791	0.799689	-0.408892	-0.993163	-1.2215	-0.340446	-1.14108
	14	0.366182	-0.510771	0.987468	-2.51329	-2.269	-1.52927	-2.25098	1.32114	0.0791712	0.175755	0.238474	-0.134598	-0.620458	1.16695	1.12416	-0.791297	-1.05585	-2.92008	-3.13884	-0.408892	-3.14265	-1.82391	-3.04793	-1.14108
	15	-1.5337	-1.55295	-1.14361	-0.973918	-0.826777	-0.408396	-0.783265	-1.00352	-0.565691	-0.984455	-0.96582	-1.39334	-1.28854	-0.994329	-1.07056	-1.48027	-1.05585	-1.05565	-1.16958	-1.23485	-0.993163	-0.0167003	-0.340446	-0.450964
	16	-1.5337	0.0103186	-1.14361	-3.28297	-2.9901	-2.0897	-2.98483	-3.32817	-0.565691	0.75586	-1.56797	0.494773	1.38379	1.16695	0.392587	1.27563	-2.42191	-2.92008	-1.826	-1.23485	1.15633	1.1881	0.336425	0.92926
	17	0.366182	1.0525	0.4547	0.565452	0.615442	0.712474	0.684448	0.546256	0.724033	0.175755	0.238474	-0.134598	0.0476258	0.446521	1.12416	-0.102323	0.310223	0.187312	0.799689	0.41707	0.439829	-0.619103	0.336425	0.239148
	18	-0.267112	0.531408	0.4547	1.33514	1.33655	1.27291	1.41831	1.32114	-1.21055	-0.984455	-0.96582	-1.39334	-1.28854	-0.273904	0.392587	-1.48027	0.310223	0.808791	0.799689	1.24303	1.15633	1.1881	1.0133	-2.5213
	19	-0.267112	0.531408	0.4547	0.565452	0.615442	0.712474	0.684448	0.546256	0.0791712	0.175755	-0.363673	-0.134598	-1.28854	-0.994329	-1.07056	-1.48027	-0.372812	-0.434167	-0.513156	0.41707	0.439829	-0.619103	-0.340446	0.92926
	20	0.999475	-2.07404	-2.20914	-1.7436	-1.54789	-0.968831	-1.51712	-1.7784	-1.85542	-1.56456	-2.17011	-2.02271	-2.62471	-3.1556	-1.80213	-2.85822	-1.73888	-1.67713	0.799689	0.41707	-3.14265	-1.82391	-2.37106	0.239148
	21	-0.267112	1.0525	0.987468	1.33514	1.33655	1.27291	1.41831	1.32114	0.724033	0.75586	1.44277	1.12414	1.38379	1.16695	-0.338987	1.27563	0.993257	0.808791	0.799689	1.24303	1.15633	0.585702	1.0133	1.61937
	22	0.999475	0.531408	-0.0780691	0.565452	0.615442	0.712474	0.684448	0.546256	1.3689	1.33596	0.840621	0.494773	1.38379	1.16695	1.12416	1.27563	-0.372812	-0.434167	-0.513156	0.41707	1.15633	0.585702	-0.340446	0.92926
	23	0.999475	-0.510771	-1.67637	-0.204233	-0.105668	0.152039	-0.0494082	-0.22863	-0.565691	-0.40435	-0.363673	-0.76397	-0.620458	-0.994329	-0.338987	-0.791297	-1.05585	-2.92008	-1.826	-1.23485	-0.993163	-0.0167003	0.336425	-0.450964
	24	-0.267112	0.0103186	-0.610838	-0.973918	-0.826777	-0.408396	-0.783265	-1.00352	-0.565691	-0.40435	-0.363673	-0.76397	-0.620458	-0.273904	-0.338987	-0.791297	-0.372812	0.808791	0.799689	0.41707	-0.276667	-0.0167003	-0.340446	-0.450964
	25	0.999475	0.0103186	0.987468	1.33514	1.33655	1.27291	1.41831	1.32114	0.0791712	0.175755	-0.96582	-0.134598	0.0476258	1.16695	1.12416	-0.102323	-0.372812	-0.434167	-0.513156	1.24303	1.15633	-1.82391	0.336425	0.239148
	26	-0.267112	-0.510771	-1.14361	-0.204233	-0.105668	0.152039	-0.0494082	-0.22863	0.0791712	-0.40435	-0.363673	-0.76397	-0.620458	-0.273904	-0.338987	-0.791297	0.310223	0.187312	0.799689	-0.408892	-0.993163	-0.0167003	-2.37106	-0.450964
	27	0.366182	0.0103186	0.4547	0.565452	-0.105668	0.152039	-0.0494082	-0.22863	1.3689	-0.40435	-0.363673	-0.76397	0.71571	0.446521	0.392587	0.586652	0.310223	0.808791	0.143267	1.24303	-0.276667	-0.0167003	-0.340446	0.92926
	28	-2.80029	-2.07404	-2.20914	-3.28297	-2.9901	-2.0897	-2.98483	-3.32817	-2.50028	-2.14467	-2.17011	1.12414	-2.62471	-1.71475	-1.80213	-2.85822	-3.10495	-2.92008	-2.48242	-3.71274	-3.14265	-1.82391	-3.04793	-2.5213
	29	-1.5337	-0.510771	0.4547	-1.7436	-0.105668	0.152039	-0.0494082	-0.22863	0.0791712	-1.56456	-1.56797	1.12414	0.0476258	-0.273904	-0.338987	-0.102323	-1.73888	-0.434167	0.143267	-0.408892	-0.993163	-0.619103	-0.340446	-1.14108
	30	-0.900406	-1.03186	0.4547	-0.973918	-1.54789	-0.968831	-1.51712	-1.7784	-0.565691	-0.40435	-0.96582	1.12414	-0.620458	-0.273904	-0.338987	-0.791297	-0.372812	0.187312	0.799689	-0.408892	-0.993163	-0.619103	-0.340446	-0.450964
	31	0.366182	0.0103186	-0.610838	0.565452	0.615442	0.712474	0.684448	0.546256	0.0791712	0.175755	-0.363673	-0.134598	0.0476258	0.446521	0.392587	-0.102323	0.993257	0.808791	0.799689	1.24303	0.439829	-0.619103	-0.340446	0.92926
	32	0.366182	0.0103186	-0.0780691	0.565452	0.615442	0.712474	0.684448	0.546256	0.724033	0.75586	1.44277	0.494773	0.71571	1.16695	1.12416	0.586652	0.993257	0.808791	0.799689	1.24303	1.15633	-0.0167003	0.336425	0.92926
	33	0.999475	-0.510771	-0.610838	1.33514	1.33655	1.27291	1.41831	1.32114	1.3689	1.33596	-0.363673	1.12414	-0.620458	-0.273904	-0.338987	-0.791297	0.993257	0.808791	0.799689	1.24303	-0.993163	-0.619103	1.0133	-0.450964
	34	-1.5337	-0.510771	-0.610838	-1.7436	-1.54789	-0.968831	-1.51712	-1.7784	-1.21055	-0.984455	-0.96582	-1.39334	-1.28854	-1.71475	-1.80213	-1.48027	-1.73888	-2.29861	-1.826	-2.06082	-1.70966	-0.619103	-1.69419	-1.14108
	35	-0.900406	-1.03186	-1.14361	-1.7436	-1.54789	-0.968831	-1.51712	-1.7784	-1.21055	-0.984455	-0.96582	-1.39334	-1.28854	-1.71475	-1.80213	-1.48027	-1.05585	-1.05565	0.799689	1.24303	-0.993163	-1.2215	-1.69419	-1.14108
	36	-0.267112	-0.510771	-0.610838	-0.204233	-0.105668	0.152039	-0.0494082	-0.22863	0.0791712	0.175755	1.44277	1.12414	1.38379	-0.994329	-1.07056	1.27563	-0.372812	-0.434167	-0.513156	1.24303	1.15633	-0.0167003	0.336425	0.92926
	37	-0.267112	0.531408	-0.0780691	-0.204233	-0.105668	0.152039	-0.0494082	-0.22863	-1.21055	-0.984455	-0.363673	-0.134598	-0.620458	-0.273904	-0.338987	-0.791297	0.310223	0.187312	0.799689	-0.408892	-0.276667	-0.0167003	-1.01732	0.239148
	38	-0.900406	0.0103186	-1.14361	-0.973918	-0.826777	-0.408396	-0.783265	-1.00352	-1.21055	-0.984455	-0.96582	-0.76397	-1.28854	-0.994329	-1.07056	-1.48027	-1.73888	-1.67713	-0.513156	-0.408892	-0.993163	-1.2215	-1.69419	-0.450964
	39	-0.267112	-1.03186	-1.14361	1.33514	1.33655	1.27291	1.41831	1.32114	0.0791712	0.175755	0.238474	-0.134598	0.0476258	1.16695	1.12416	-0.102323	-0.372812	-1.67713	-1.826	-1.23485	-0.276667	1.1881	1.0133	0.239148
	40	0.999475	0.0103186	0.987468	1.33514	1.33655	1.27291	1.41831	1.32114	0.0791712	0.175755	-0.96582	-0.134598	0.0476258	-0.273904	0.392587	-0.102323	0.310223	-0.434167	-0.513156	-0.408892	0.439829	0.585702	-0.340446	0.239148
	41	0.999475	-2.07404	-0.610838	1.33514	1.33655	1.27291	1.41831	1.32114	1.3689	1.33596	-2.17011	1.12414	1.38379	1.16695	1.12416	1.27563	0.993257	-1.67713	0.799689	1.24303	1.15633	1.1881	1.0133	1.61937
	42	-0.267112	0.531408	-2.20914	-0.973918	-0.826777	-0.408396	-0.783265	-1.00352	-1.21055	-0.984455	0.238474	-1.39334	0.0476258	-0.273904	0.392587	-0.102323	0.993257	-0.434167	0.799689	0.41707	-0.276667	-0.619103	-0.340446	-1.14108
	43	-2.80029	-2.07404	-1.14361	-1.7436	-1.54789	-0.968831	-1.51712	-1.7784	-0.565691	-0.40435	-0.96582	-0.76397	-1.28854	-0.273904	-0.338987	-1.48027	-1.73888	-1.05565	0.143267	0.41707	-0.276667	-0.619103	-1.01732	-1.14108
	44	-0.900406	0.0103186	-1.14361	0.565452	0.615442	0.712474	0.684448	0.546256	0.0791712	0.175755	-1.56797	-0.134598	0.71571	0.446521	0.392587	0.586652	0.310223	-1.67713	0.799689	0.41707	0.439829	1.1881	1.0133	0.239148
	45	-2.16699	-2.07404	-1.14361	-0.204233	-0.105668	0.152039	-0.0494082	-0.22863	0.724033	0.75586	-1.56797	0.494773	0.0476258	-1.71475	-1.80213	-0.102323	-0.372812	-0.434167	-1.16958	0.41707	-0.276667	-1.82391	-1.01732	-1.14108
	46	-0.267112	-0.510771	-0.610838	-0.204233	-0.105668	0.152039	-0.0494082	-0.22863	0.0791712	0.175755	-0.363673	-0.134598	0.0476258	-0.273904	-0.338987	-0.102323	0.993257	0.808791	0.799689	1.24303	-0.276667	-0.0167003	0.336425	0.239148
	47	-2.80029	-2.07404	-1.14361	0.565452	0.615442	0.712474	0.684448	0.546256	0.724033	0.75586	-0.96582	1.12414	-0.620458	1.16695	1.12416	-0.791297	-0.372812	-0.434167	0.799689	1.24303	1.15633	-0.619103	-1.69419	-0.450964
	48	-0.900406	-1.03186	-0.0780691	-0.973918	-0.826777	-0.408396	-0.783265	-1.00352	-1.21055	-0.984455	-1.56797	-1.39334	-1.28854	0.446521	0.392587	-1.48027	-1.73888	-1.67713	-1.826	-2.06082	-1.70966	-1.2215	-1.01732	-0.450964
	49	0.366182	0.531408	0.4547	0.565452	0.615442	0.712474	0.684448	0.546256	0.0791712	0.175755	-0.363673	-1.39334	0.71571	-0.273904	-0.338987	0.586652	0.310223	0.187312	0.143267	0.41707	-0.993163	-0.0167003	0.336425	0.239148
	50	0.366182	1.0525	0.987468	1.33514	1.33655	1.27291	1.41831	1.32114	0.724033	0.75586	-0.363673	0.494773	1.38379	-0.273904	-0.338987	1.27563	0.310223	-0.434167	0.799689	1.24303	-0.276667	-0.0167003	1.0133	1.61937
	51	-0.267112	0.0103186	-0.0780691	0.565452	0.615442	0.712474	0.684448	0.546256	-0.565691	-0.40435	-0.363673	-0.76397	0.0476258	0.446521	0.392587	-0.102323	-0.372812	0.187312	0.799689	0.41707	-0.276667	0.585702	-0.340446	-1.14108
	52	0.366182	0.0103186	-0.0780691	0.565452	0.615442	0.712474	0.684448	0.546256	0.0791712	0.175755	0.238474	-0.134598	-1.28854	0.446521	0.392587	-1.48027	0.310223	0.808791	0.799689	0.41707	-0.276667	0.585702	0.336425	0.239148
	53	-2.16699	-1.55295	-1.14361	-0.204233	-0.105668	0.152039	-0.0494082	-0.22863	-1.21055	-0.984455	-0.96582	-1.39334	-0.620458	-0.273904	-0.338987	-0.791297	-1.73888	-1.05565	-1.826	-2.06082	-0.993163	-1.82391	-1.69419	-1.83119
	54	-0.267112	-0.510771	-1.67637	-3.28297	-2.269	-1.52927	-2.25098	-2.55329	0.724033	-0.40435	-0.96582	-0.76397	0.0476258	0.446521	0.392587	-0.102323	-2.42191	0.187312	0.799689	0.41707	-0.993163	-1.2215	-1.69419	-2.5213
	55	-2.16699	-2.07404	-1.67637	-1.7436	-1.54789	-0.968831	-1.51712	-1.7784	0.0791712	0.175755	-1.56797	-0.134598	-1.28854	-0.994329	-1.07056	-1.48027	-1.73888	-0.434167	-0.513156	-0.408892	-0.993163	-1.2215	-1.69419	-1.14108
	56	0.999475	1.0525	0.987468	1.33514	1.33655	1.27291	1.41831	1.32114	1.3689	1.33596	1.44277	1.12414	1.38379	1.16695	1.12416	1.27563	0.993257	0.808791	0.799689	1.24303	1.15633	1.1881	1.0133	1.61937
	57	-0.267112	-1.55295	-1.14361	-1.7436	-1.54789	-0.968831	-1.51712	-1.7784	-0.565691	-0.40435	-1.56797	-0.76397	-1.95663	-2.43518	-2.53371	-2.16925	-0.372812	0.187312	0.143267	0.41707	-2.42615	-1.2215	-1.01732	-0.450964
	58	0.366182	0.531408	-1.14361	-0.204233	-0.105668	0.152039	-0.0494082	-0.22863	0.0791712	0.175755	0.840621	0.494773	0.0476258	0.446521	0.392587	-0.102323	0.993257	0.808791	0.799689	1.24303	-0.276667	-0.619103	0.336425	-0.450964
	59	0.999475	1.0525	0.987468	1.33514	1.33655	1.27291	1.41831	1.32114	1.3689	1.33596	1.44277	-0.134598	1.38379	1.16695	1.12416	1.27563	0.993257	0.808791	0.799689	1.24303	1.15633	1.1881	1.0133	1.61937
	60	-0.267112	-0.510771	-0.0780691	-0.973918	-0.826777	-0.408396	-0.783265	-1.00352	1.3689	1.33596	0.238474	1.12414	0.71571	0.446521	0.392587	0.586652	0.310223	0.187312	-1.16958	-2.88678	-0.993163	-0.0167003	-1.69419	-1.83119
	61	0.999475	0.531408	0.4547	1.33514	1.33655	1.27291	1.41831	1.32114	1.3689	1.33596	1.44277	1.12414	0.71571	0.446521	0.392587	0.586652	0.310223	0.187312	0.799689	1.24303	1.15633	1.1881	0.336425	1.61937
	62	0.999475	-2.07404	-1.14361	-2.51329	-2.269	-1.52927	-2.25098	-2.55329	-1.85542	-1.56456	-0.96582	-2.02271	-1.28854	-2.43518	-2.53371	-1.48027	-3.10495	-2.92008	-3.13884	-2.88678	1.15633	-0.0167003	-0.340446	-1.83119
	63	0.366182	1.0525	0.4547	0.565452	0.615442	0.712474	0.684448	0.546256	0.724033	0.75586	0.238474	0.494773	0.0476258	0.446521	0.392587	-0.102323	0.310223	0.187312	0.799689	0.41707	0.439829	-1.82391	0.336425	-1.14108
	64	0.999475	-2.07404	0.4547	-0.204233	-0.105668	0.152039	-0.0494082	-0.22863	0.724033	0.75586	0.238474	0.494773	0.0476258	-0.273904	-0.338987	-0.102323	-0.372812	-0.434167	0.143267	-0.408892	0.439829	-0.619103	0.336425	0.239148
	65	0.999475	0.531408	0.4547	0.565452	0.615442	0.712474	0.684448	0.546256	0.0791712	0.175755	0.238474	-0.134598	0.71571	-0.273904	-0.338987	0.586652	0.310223	-1.67713	0.799689	-0.408892	1.15633	0.585702	0.336425	0.92926
	66	0.366182	0.0103186	-0.0780691	-0.204233	-0.105668	0.152039	-0.0494082	-0.22863	0.0791712	0.175755	0.238474	-0.134598	0.0476258	-0.273904	-0.338987	-0.102323	-0.372812	0.187312	0.143267	1.24303	0.439829	0.585702	1.0133	0.239148
	67	-2.16699	-2.07404	-1.67637	-1.7436	-1.54789	-0.968831	-1.51712	-1.7784	0.0791712	0.175755	-2.17011	-0.134598	-0.620458	0.446521	0.392587	-0.791297	-1.05585	-1.67713	-0.513156	-1.23485	-0.993163	-0.619103	-2.37106	-1.14108
	68	-0.267112	0.0103186	-0.0780691	0.565452	0.615442	0.712474	0.684448	0.546256	0.0791712	0.175755	0.238474	-0.134598	0.0476258	-1.71475	-1.80213	-0.102323	-0.372812	-0.434167	0.143267	-0.408892	0.439829	-0.0167003	-0.340446	0.239148
	69	-0.267112	0.531408	0.4547	0.565452	0.615442	0.712474	0.684448	0.546256	-0.565691	-0.40435	-0.363673	-0.76397	0.0476258	-0.994329	-1.07056	-0.102323	-0.372812	0.187312	0.143267	0.41707	-0.276667	0.585702	0.336425	0.239148
	70	-0.900406	-0.510771	-0.610838	-0.204233	-0.105668	0.152039	-0.0494082	-0.22863	-0.565691	-0.40435	-0.363673	-0.76397	-0.620458	0.446521	0.392587	-0.791297	-0.372812	-0.434167	0.143267	-0.408892	-0.993163	-1.2215	0.336425	0.239148
	71	-0.900406	-1.55295	-2.20914	-0.973918	-0.826777	-0.408396	-0.783265	-1.00352	-1.85542	-1.56456	-0.363673	-2.65208	-0.620458	-0.994329	-1.07056	-0.791297	-0.372812	-2.92008	-3.13884	0.41707	-3.14265	-1.2215	-1.01732	-0.450964
	72	-0.900406	-1.55295	0.4547	0.565452	0.615442	0.712474	0.684448	0.546256	-2.50028	-2.14467	-0.363673	-0.76397	-1.28854	-2.43518	-2.53371	-1.48027	-0.372812	-0.434167	-0.513156	-0.408892	-0.276667	-1.2215	-1.01732	-1.14108
	73	-0.900406	0.531408	-0.610838	-1.7436	-1.54789	-0.968831	-1.51712	-1.7784	-1.21055	-0.984455	0.238474	-1.39334	-0.620458	-0.273904	-0.338987	-0.791297	0.993257	0.808791	0.799689	-0.408892	-0.993163	-0.619103	-1.01732	-2.5213
	74	-0.900406	0.0103186	-0.610838	-0.973918	-0.826777	-0.408396	-0.783265	-1.00352	-1.21055	-0.984455	-0.96582	-1.39334	-1.28854	-0.273904	-0.338987	-1.48027	-0.372812	-0.434167	0.143267	-0.408892	-0.993163	-0.619103	-1.01732	-0.450964
	75	0.366182	-0.510771	0.987468	0.565452	0.615442	0.712474	0.684448	0.546256	-1.21055	-0.984455	0.840621	-1.39334	0.71571	0.446521	0.392587	0.586652	0.993257	0.808791	0.799689	1.24303	0.439829	0.585702	1.0133	-1.83119
	76	-0.267112	-1.03186	-1.14361	-0.973918	-0.826777	-0.408396	-0.783265	-1.00352	-0.565691	-0.40435	-0.363673	-0.76397	-0.620458	-0.994329	-1.07056	-0.791297	-0.372812	0.187312	0.143267	-0.408892	-0.993163	-0.0167003	-0.340446	-0.450964
	77	-2.80029	0.0103186	-2.20914	-2.51329	-2.269	-1.52927	-2.25098	-2.55329	0.724033	0.75586	-0.96582	0.494773	-1.28854	-0.994329	-1.07056	-1.48027	-3.10495	-2.92008	-3.13884	-1.23485	-0.993163	-0.0167003	-3.04793	-1.83119
	78	-0.267112	0.0103186	-2.20914	-0.204233	-0.105668	0.152039	-0.0494082	-0.22863	-2.50028	-2.14467	-1.56797	0.494773	-0.620458	0.446521	0.392587	-0.791297	0.993257	0.808791	0.799689	-0.408892	-1.70966	-1.82391	-0.340446	-1.14108
	79	-1.5337	-2.07404	-2.20914	-1.7436	-1.54789	-0.968831	-1.51712	-1.7784	-0.565691	-0.40435	-0.96582	-0.134598	-1.28854	-0.994329	-1.07056	-1.48027	-1.05585	0.808791	0.799689	0.41707	-2.42615	-1.82391	-2.37106	-1.83119
	80	-1.5337	-1.03186	-1.67637	0.565452	0.615442	0.712474	0.684448	0.546256	-1.85542	-1.56456	-0.96582	-0.134598	-1.28854	-2.43518	-2.53371	-1.48027	-1.05585	-0.434167	-0.513156	-0.408892	-0.993163	-1.2215	-1.01732	-1.14108
	81	-0.267112	-1.55295	0.987468	0.565452	0.615442	0.712474	0.684448	0.546256	-0.565691	-0.40435	1.44277	1.12414	0.71571	-0.994329	-1.07056	0.586652	-1.05585	-0.434167	0.799689	0.41707	0.439829	0.585702	0.336425	-0.450964
	82	-0.267112	-0.510771	-1.14361	-0.973918	-0.826777	-0.408396	-0.783265	-1.00352	0.0791712	0.175755	-0.96582	-0.134598	-0.620458	-0.994329	-1.07056	-0.791297	-1.05585	0.187312	0.799689	0.41707	-0.993163	-0.0167003	-0.340446	-0.450964
	83	-0.900406	-0.510771	-0.610838	-0.973918	-0.826777	-0.408396	-0.783265	-1.00352	-0.565691	-0.40435	0.238474	-0.76397	-1.95663	-1.71475	-1.80213	-2.16925	-1.73888	-2.92008	-3.13884	-0.408892	-0.993163	-0.619103	-0.340446	-0.450964
	84	0.366182	0.531408	0.4547	0.565452	0.615442	0.712474	0.684448	0.546256	-0.565691	-0.40435	0.840621	-0.76397	0.71571	0.446521	0.392587	0.586652	0.310223	0.187312	0.143267	0.41707	0.439829	-1.2215	0.336425	0.92926
	85	0.999475	0.531408	0.987468	0.565452	0.615442	0.712474	0.684448	0.546256	1.3689	1.33596	0.840621	-0.134598	0.71571	-0.273904	-0.338987	0.586652	0.310223	0.808791	0.799689	0.41707	0.439829	0.585702	1.0133	0.92926
	86	-1.5337	-1.03186	-1.67637	-1.7436	-1.54789	-0.968831	-1.51712	-1.7784	0.0791712	-0.984455	-0.96582	-0.76397	-1.28854	-0.994329	-1.07056	-1.48027	-1.73888	0.808791	0.799689	-0.408892	-0.276667	-0.619103	-1.01732	-0.450964
	87	0.366182	1.0525	0.987468	-1.7436	-1.54789	-0.968831	-1.51712	-1.7784	1.3689	0.175755	1.44277	1.12414	-0.620458	0.446521	-0.338987	-0.791297	0.993257	0.808791	0.799689	1.24303	-3.14265	0.585702	-0.340446	1.61937
	88	0.999475	0.531408	0.4547	0.565452	0.615442	0.712474	0.684448	0.546256	1.3689	1.33596	0.840621	1.12414	1.38379	-0.273904	0.392587	1.27563	0.310223	0.808791	-0.513156	1.24303	0.439829	-0.0167003	-0.340446	1.61937
	89	-0.900406	-0.510771	-0.610838	-0.973918	-0.826777	-0.408396	-0.783265	-1.00352	-0.565691	-0.40435	-0.363673	-0.76397	-0.620458	-0.273904	0.392587	-0.791297	-0.372812	0.187312	0.143267	0.41707	-2.42615	-0.0167003	-0.340446	-1.14108
	90	0.366182	0.0103186	0.987468	1.33514	1.33655	1.27291	1.41831	1.32114	0.724033	0.75586	0.840621	0.494773	1.38379	0.446521	0.392587	1.27563	0.310223	0.187312	0.143267	0.41707	-0.276667	0.585702	0.336425	0.239148
	91	0.366182	0.531408	0.4547	0.565452	0.615442	0.712474	0.684448	0.546256	0.724033	0.75586	0.238474	0.494773	0.71571	0.446521	0.392587	0.586652	0.310223	0.187312	0.143267	0.41707	0.439829	0.585702	0.336425	0.92926
	92	-0.267112	0.0103186	-1.14361	-0.204233	-0.105668	0.152039	-0.0494082	-0.22863	-0.565691	-0.40435	-1.56797	-0.76397	0.0476258	0.446521	0.392587	-0.102323	0.310223	0.187312	0.799689	1.24303	-0.276667	-0.0167003	-0.340446	0.239148
	93	0.999475	1.0525	0.987468	0.565452	0.615442	0.712474	0.684448	0.546256	0.0791712	0.175755	0.238474	-0.134598	0.71571	0.446521	0.392587	0.586652	0.993257	0.808791	0.799689	1.24303	1.15633	0.585702	1.0133	0.92926
	94	-0.267112	0.0103186	0.4547	-0.204233	-0.105668	0.152039	-0.0494082	-0.22863	-0.565691	-0.40435	0.238474	-0.76397	-0.620458	-0.273904	-0.338987	-0.791297	-0.372812	0.808791	0.799689	1.24303	-0.993163	-0.619103	-0.340446	-1.14108
	95	-1.5337	-1.55295	-0.610838	-0.973918	-0.826777	-0.408396	-0.783265	-1.00352	-0.565691	-0.40435	-0.96582	-0.76397	0.0476258	-0.273904	-0.338987	-0.102323	-0.372812	-0.434167	0.143267	-0.408892	0.439829	-0.619103	-0.340446	-0.450964
	96	-0.900406	-1.03186	-1.14361	-0.973918	-0.826777	-0.408396	-0.783265	-1.00352	0.0791712	0.175755	-0.96582	-0.134598	0.0476258	-0.273904	-0.338987	-0.102323	-0.372812	-0.434167	0.799689	-1.23485	-0.276667	-1.2215	-1.01732	0.239148
	97	0.999475	0.531408	0.4547	1.33514	1.33655	1.27291	1.41831	1.32114	0.0791712	0.175755	0.238474	-0.134598	-0.620458	-0.994329	-1.07056	-0.791297	0.310223	0.187312	0.143267	0.41707	0.439829	-0.0167003	-0.340446	0.92926
	98	0.366182	0.531408	0.4547	1.33514	1.33655	1.27291	1.41831	1.32114	0.724033	0.75586	-0.363673	0.494773	-1.95663	0.446521	0.392587	-2.16925	-0.372812	-0.434167	-0.513156	1.24303	-0.276667	-1.2215	1.0133	0.239148
	99	0.366182	1.0525	0.987468	1.33514	1.33655	1.27291	1.41831	1.32114	1.3689	1.33596	0.238474	1.12414	1.38379	1.16695	1.12416	1.27563	-0.372812	0.808791	0.799689	0.41707	1.15633	0.585702	1.0133	0.92926
	100	-1.5337	-1.55295	-1.67637	0.565452	0.615442	0.712474	0.684448	0.546256	-2.50028	-2.14467	-0.96582	-2.65208	-0.620458	-0.273904	-0.338987	-0.791297	0.310223	-1.05565	0.143267	-0.408892	0.439829	-0.619103	-1.01732	-1.14108
	101	0.366182	0.0103186	0.4547	-0.973918	-0.826777	-0.408396	-0.783265	-1.00352	-1.21055	-0.984455	-0.96582	-1.39334	0.0476258	-0.994329	-1.07056	-0.102323	-0.372812	-1.05565	-3.13884	-1.23485	-0.276667	-1.2215	-1.01732	-0.450964
	102	-0.267112	1.0525	0.987468	-0.973918	-0.826777	-0.408396	-0.783265	-1.00352	0.0791712	-0.40435	-0.363673	-0.134598	1.38379	1.16695	1.12416	1.27563	0.993257	0.808791	-0.513156	0.41707	1.15633	1.1881	1.0133	0.239148
	103	0.366182	-2.07404	-2.20914	-2.51329	-2.269	-1.52927	-2.25098	-0.22863	-1.21055	0.75586	-1.56797	-2.65208	-1.95663	-2.43518	-1.07056	-2.16925	-3.10495	-2.92008	-1.826	-1.23485	-2.42615	-1.2215	-1.69419	-1.14108
	104	0.366182	0.0103186	-0.0780691	-0.204233	-0.826777	0.152039	-0.0494082	-1.7784	0.0791712	0.175755	0.840621	-0.134598	0.0476258	-0.273904	0.392587	-0.102323	-0.372812	0.187312	-0.513156	-0.408892	-0.276667	-0.619103	-1.01732	-0.450964
	105	0.366182	-1.03186	-1.67637	-1.7436	-0.826777	-0.968831	-1.51712	-0.22863	-1.21055	-0.40435	-0.96582	-1.39334	-1.28854	-1.71475	-1.80213	-1.48027	-1.73888	-2.92008	-3.13884	-3.71274	0.439829	-1.2215	-1.01732	-1.83119
	106	0.999475	-0.510771	0.4547	-0.204233	1.33655	0.152039	-0.0494082	-1.7784	-0.565691	-0.40435	-1.56797	-0.76397	-0.620458	-0.273904	-0.338987	-0.791297	0.993257	0.187312	0.799689	1.24303	-0.993163	-0.619103	-1.01732	-2.5213
	107	0.999475	-0.510771	-0.0780691	-0.973918	-0.826777	-0.408396	-0.783265	-1.00352	-0.565691	-0.40435	0.238474	-0.76397	-0.620458	-0.273904	-0.338987	-0.791297	-0.372812	0.187312	0.799689	1.24303	-0.276667	-0.0167003	-1.01732	0.239148
	108	0.999475	1.0525	0.987468	0.565452	0.615442	0.712474	0.684448	0.546256	1.3689	1.33596	-0.363673	1.12414	0.71571	0.446521	0.392587	0.586652	0.310223	0.808791	0.799689	1.24303	-0.993163	-0.619103	0.336425	-0.450964
	109	-0.267112	0.0103186	-0.0780691	-0.204233	-0.105668	0.152039	-0.0494082	-0.22863	-0.565691	-0.40435	-0.363673	-0.76397	0.0476258	-0.273904	-0.338987	-0.102323	-0.372812	-1.67713	-0.513156	-0.408892	0.439829	-0.619103	0.336425	0.239148
	110	0.999475	-1.03186	-0.0780691	-0.973918	-0.826777	-0.408396	-0.783265	-1.00352	0.0791712	-2.14467	-2.17011	-2.65208	-0.620458	-0.273904	-0.338987	-0.791297	0.310223	0.808791	0.799689	-0.408892	0.439829	-0.619103	-1.01732	0.239148
	111	-0.267112	-0.510771	-0.0780691	-0.204233	-0.105668	0.152039	-0.0494082	-0.22863	0.724033	-0.984455	-2.17011	-1.39334	-0.620458	-0.273904	-0.338987	-0.791297	-0.372812	-1.05565	0.799689	0.41707	1.15633	-0.0167003	-0.340446	-1.14108
	112	-0.267112	0.531408	0.987468	0.565452	0.615442	0.712474	0.684448	0.546256	0.724033	0.75586	0.840621	0.494773	0.71571	1.16695	1.12416	0.586652	0.310223	0.187312	0.143267	0.41707	1.15633	-0.0167003	1.0133	0.239148
	113	-0.900406	-1.03186	-0.610838	0.565452	0.615442	0.712474	0.684448	0.546256	0.0791712	0.175755	-2.17011	-0.134598	0.71571	1.16695	1.12416	0.586652	-1.73888	-1.67713	0.799689	-2.06082	0.439829	-2.42631	-2.37106	-2.5213
	114	-0.267112	-2.07404	-2.20914	1.33514	1.33655	1.27291	1.41831	1.32114	-1.21055	-0.984455	-0.96582	1.12414	0.71571	1.16695	1.12416	0.586652	-0.372812	0.808791	0.799689	1.24303	-0.276667	0.585702	1.0133	0.92926
	115	0.999475	1.0525	0.987468	1.33514	1.33655	1.27291	1.41831	1.32114	0.724033	0.75586	0.840621	1.12414	1.38379	1.16695	1.12416	1.27563	0.993257	0.808791	0.799689	1.24303	1.15633	1.1881	1.0133	1.61937
	116	-0.267112	-0.510771	0.987468	-0.204233	-0.105668	0.152039	-0.0494082	-0.22863	0.724033	0.75586	-0.363673	-0.76397	-1.28854	-0.994329	-1.07056	-1.48027	0.310223	0.808791	0.143267	-0.408892	-0.276667	-0.619103	-1.01732	-0.450964
	117	-0.900406	-2.07404	-2.20914	-1.7436	-1.54789	-0.968831	-1.51712	-1.7784	0.0791712	0.175755	-1.56797	-0.134598	-1.95663	1.16695	1.12416	-2.16925	-0.372812	0.187312	0.143267	-1.23485	-0.993163	-1.82391	-0.340446	-0.450964
	118	-0.267112	-2.07404	-2.20914	0.565452	0.615442	0.712474	0.684448	0.546256	-0.565691	-0.40435	-0.363673	-0.76397	0.0476258	0.446521	0.392587	-0.102323	-3.10495	-2.92008	-3.13884	-1.23485	-0.276667	-0.619103	1.0133	-2.5213
	119	0.999475	0.531408	0.987468	1.33514	1.33655	1.27291	1.41831	1.32114	1.3689	1.33596	0.840621	1.12414	0.71571	1.16695	1.12416	0.586652	0.310223	0.808791	0.799689	1.24303	1.15633	0.585702	1.0133	1.61937
	120	-1.5337	0.531408	0.987468	1.33514	1.33655	1.27291	1.41831	1.32114	-1.85542	-1.56456	0.840621	-2.02271	1.38379	1.16695	1.12416	1.27563	0.993257	0.187312	0.799689	1.24303	1.15633	-2.42631	1.0133	0.92926
	121	0.366182	0.0103186	-0.0780691	0.565452	0.615442	0.712474	0.684448	0.546256	0.0791712	0.175755	0.840621	-0.134598	0.0476258	0.446521	0.392587	-0.102323	-1.73888	-1.67713	-1.826	-1.23485	-0.276667	-0.619103	0.336425	-0.450964
	122	0.366182	0.531408	0.4547	0.565452	0.615442	0.712474	0.684448	0.546256	0.724033	0.75586	0.840621	0.494773	0.71571	0.446521	0.392587	0.586652	0.993257	0.808791	0.799689	1.24303	-0.276667	0.585702	0.336425	0.92926
	123	-0.267112	0.531408	0.987468	-1.7436	-1.54789	-0.968831	-1.51712	-1.7784	0.0791712	0.175755	0.238474	-0.134598	0.0476258	-1.71475	-1.80213	-0.102323	-0.372812	-0.434167	0.143267	-0.408892	0.439829	-0.0167003	-1.69419	-1.83119
	124	-0.267112	0.0103186	-0.0780691	0.565452	0.615442	0.712474	0.684448	0.546256	0.0791712	0.175755	0.840621	-0.134598	0.0476258	-0.994329	-1.07056	-0.102323	-0.372812	0.808791	0.143267	0.41707	0.439829	0.585702	0.336425	0.92926
	125	-1.5337	-1.55295	-0.610838	-2.51329	-2.269	-1.52927	-2.25098	-2.55329	-0.565691	-0.40435	-0.363673	-0.76397	-1.28854	-0.994329	-1.07056	-1.48027	0.310223	0.187312	0.799689	0.41707	-2.42615	-1.82391	-2.37106	-1.83119
	126	-0.900406	-0.510771	0.4547	-0.204233	-0.105668	0.152039	-0.0494082	-0.22863	-1.21055	-0.984455	-0.363673	-1.39334	0.0476258	-0.273904	-0.338987	-0.102323	0.310223	0.808791	0.143267	0.41707	0.439829	0.585702	0.336425	-0.450964
	127	-1.5337	-1.03186	-2.20914	-1.7436	-1.54789	-0.968831	-1.51712	0.546256	-1.85542	-1.56456	-0.363673	-2.02271	-0.620458	0.446521	0.392587	-0.791297	-0.372812	-0.434167	-0.513156	0.41707	-1.70966	-1.2215	-0.340446	-0.450964
	128	0.366182	0.531408	-0.610838	-0.973918	-0.826777	-0.408396	-0.783265	0.546256	0.0791712	0.175755	-0.363673	-0.134598	0.0476258	-0.994329	-1.07056	-0.102323	-1.05585	0.808791	0.799689	1.24303	-0.993163	0.585702	0.336425	-1.14108
	129	-1.5337	-2.07404	-1.67637	-0.973918	-0.826777	-0.408396	-0.783265	-1.7784	-0.565691	-0.40435	-0.96582	-0.76397	-0.620458	-0.273904	-0.338987	-0.791297	-1.05585	-1.05565	0.143267	-2.06082	-0.993163	-1.82391	-1.69419	-0.450964
	130	-1.5337	-1.03186	-1.14361	-1.7436	-1.54789	-0.968831	-1.51712	-1.7784	0.0791712	-0.984455	-0.363673	-1.39334	-0.620458	-0.994329	-1.07056	-0.791297	-1.05585	-1.05565	0.799689	-0.408892	-0.993163	-1.2215	-1.01732	-0.450964
	131	0.366182	0.0103186	0.4547	0.565452	0.615442	0.712474	0.684448	1.32114	1.3689	1.33596	0.840621	1.12414	0.71571	1.16695	1.12416	0.586652	0.310223	0.808791	0.799689	1.24303	-0.276667	-0.0167003	1.0133	0.239148
	132	0.366182	0.0103186	0.4547	0.565452	0.615442	0.712474	0.684448	0.546256	0.0791712	0.175755	0.840621	-0.134598	0.71571	0.446521	0.392587	0.586652	0.310223	0.187312	0.143267	-0.408892	-0.276667	-0.0167003	-0.340446	0.92926
	133	-0.900406	-2.07404	-1.67637	-1.7436	-1.54789	-0.968831	-1.51712	-1.7784	-1.21055	-0.984455	-0.96582	-0.134598	-0.620458	-1.71475	-1.80213	-0.791297	-3.10495	-1.67713	-1.826	-1.23485	-0.276667	-0.0167003	-1.01732	-1.14108
	134	0.366182	-1.03186	0.987468	-1.7436	-1.54789	-0.968831	-1.51712	-1.7784	-1.21055	-0.984455	-0.363673	0.494773	0.71571	1.16695	1.12416	0.586652	0.993257	0.808791	0.799689	1.24303	1.15633	0.585702	-0.340446	-0.450964
	135	-0.267112	-1.55295	-0.0780691	1.33514	1.33655	1.27291	1.41831	1.32114	-1.85542	-1.56456	-0.96582	0.494773	-1.28854	-0.273904	-0.338987	-1.48027	-1.73888	0.808791	-0.513156	-0.408892	-2.42615	-0.619103	0.336425	-1.14108
	136	0.999475	1.0525	0.987468	0.565452	0.615442	0.712474	0.684448	0.546256	-0.565691	-0.40435	0.840621	0.494773	0.71571	0.446521	0.392587	0.586652	0.993257	0.808791	0.799689	1.24303	1.15633	-0.0167003	0.336425	0.92926
	137	0.366182	0.531408	-0.610838	-0.204233	-0.105668	0.152039	-0.0494082	-0.22863	-0.565691	-0.40435	-0.363673	0.494773	0.71571	-0.273904	-0.338987	0.586652	-0.372812	0.187312	0.799689	0.41707	0.439829	-0.619103	0.336425	-0.450964
	138	0.999475	0.531408	0.987468	1.33514	1.33655	1.27291	1.41831	1.32114	1.3689	1.33596	0.840621	1.12414	1.38379	1.16695	1.12416	1.27563	0.993257	0.808791	0.799689	1.24303	1.15633	1.1881	1.0133	1.61937
	139	-0.900406	-1.03186	-1.14361	-1.7436	-1.54789	-0.968831	-1.51712	-1.7784	-0.565691	-0.40435	-1.56797	-0.76397	-0.620458	-1.71475	-1.80213	-0.791297	-0.372812	-0.434167	-0.513156	-1.23485	-0.993163	-1.2215	-1.69419	-1.14108
	140	0.999475	0.531408	0.987468	1.33514	1.33655	1.27291	1.41831	1.32114	0.724033	0.75586	0.238474	0.494773	0.0476258	0.446521	0.392587	-0.102323	0.993257	0.808791	0.799689	-0.408892	0.439829	0.585702	-0.340446	0.92926
	141	-0.900406	-1.03186	-1.67637	0.565452	0.615442	0.712474	0.684448	0.546256	-0.565691	-0.40435	-0.363673	-0.76397	0.0476258	-0.273904	-0.338987	-0.102323	-0.372812	0.187312	-0.513156	-0.408892	-0.276667	-0.0167003	1.0133	0.239148
	142	-0.267112	0.531408	-0.0780691	0.565452	0.615442	0.712474	0.684448	0.546256	-0.565691	-0.40435	-0.363673	0.494773	0.0476258	0.446521	0.392587	-0.102323	-0.372812	0.187312	0.143267	0.41707	-0.276667	-0.619103	0.336425	0.239148
	143	-0.900406	-2.07404	-2.20914	-3.28297	-2.9901	-2.0897	-2.98483	1.32114	0.0791712	0.175755	0.840621	-1.39334	-0.620458	-0.994329	-1.07056	-0.791297	-2.42191	-2.92008	-3.13884	-2.06082	0.439829	-0.619103	-1.01732	1.61937
	144	-1.5337	1.0525	-1.14361	-0.973918	-0.826777	-0.408396	-0.783265	1.32114	-0.565691	-0.40435	-1.56797	-2.02271	-1.28854	-0.994329	-1.07056	-1.48027	0.310223	-0.434167	-0.513156	-0.408892	-0.993163	-0.0167003	0.336425	0.239148
	145	-1.5337	0.531408	-1.67637	-0.204233	-0.105668	0.152039	-0.0494082	1.32114	-0.565691	-0.40435	-0.96582	-0.76397	-1.28854	-1.71475	-1.80213	-1.48027	-1.73888	-1.05565	-0.513156	-0.408892	-0.993163	-1.2215	-1.01732	-1.14108
	146	0.999475	1.0525	0.987468	-0.204233	-0.105668	0.152039	-0.0494082	-0.22863	-0.565691	-0.40435	-0.363673	-0.76397	0.0476258	1.16695	1.12416	-0.102323	0.993257	0.808791	0.799689	0.41707	-0.276667	-0.0167003	-0.340446	-0.450964
	147	-0.267112	0.0103186	-0.610838	0.565452	0.615442	0.712474	0.684448	0.546256	-0.565691	-0.40435	0.840621	-0.76397	0.0476258	-0.273904	-0.338987	-0.102323	0.993257	0.808791	0.799689	1.24303	-1.70966	-0.0167003	0.336425	0.239148
	148	-1.5337	-0.510771	0.4547	-0.973918	-0.826777	-0.408396	-0.783265	-1.00352	-1.85542	-1.56456	-0.96582	-2.02271	-1.28854	0.446521	0.392587	-1.48027	-0.372812	-1.67713	-2.48242	-2.88678	-1.70966	-1.2215	-2.37106	-1.83119
	149	-0.267112	0.0103186	-0.0780691	-0.973918	-0.826777	-0.408396	-0.783265	-1.00352	0.0791712	0.175755	0.238474	-0.134598	-0.620458	0.446521	0.392587	-0.791297	-0.372812	0.187312	0.143267	0.41707	-0.276667	-0.0167003	0.336425	-1.14108
	150	-0.267112	0.0103186	-0.610838	-0.973918	-0.826777	-0.408396	-0.783265	-1.00352	0.724033	0.75586	0.840621	0.494773	0.0476258	-0.994329	-1.07056	-0.102323	0.310223	0.187312	-0.513156	0.41707	0.439829	0.585702	1.0133	1.61937
	151	0.999475	1.0525	0.4547	1.33514	1.33655	1.27291	1.41831	1.32114	1.3689	1.33596	1.44277	1.12414	1.38379	1.16695	0.392587	1.27563	0.993257	0.808791	0.799689	1.24303	1.15633	1.1881	1.0133	1.61937
	152	-0.267112	0.531408	-0.0780691	-0.204233	-0.105668	0.152039	-0.0494082	-0.22863	0.0791712	0.175755	0.238474	-0.134598	0.71571	-1.71475	0.392587	0.586652	0.310223	0.187312	0.799689	-0.408892	0.439829	-0.0167003	0.336425	-1.14108
	153	0.366182	0.0103186	0.987468	0.565452	0.615442	0.712474	0.684448	0.546256	0.0791712	0.175755	0.840621	-0.134598	0.71571	1.16695	0.392587	0.586652	0.993257	0.187312	0.143267	1.24303	0.439829	-0.0167003	0.336425	0.239148
	154	-0.267112	-0.510771	-1.14361	0.565452	0.615442	0.712474	0.684448	0.546256	0.0791712	0.175755	0.840621	0.494773	0.71571	-0.273904	0.392587	0.586652	0.310223	0.187312	-1.826	-0.408892	-0.993163	-0.0167003	1.0133	0.92926
	155	-0.267112	-0.510771	-0.610838	-0.204233	-0.105668	0.152039	-0.0494082	-0.22863	0.0791712	0.175755	0.238474	-0.134598	1.38379	-0.273904	-0.338987	1.27563	-0.372812	-1.05565	0.799689	0.41707	-0.276667	-0.0167003	0.336425	0.239148
	156	0.366182	0.0103186	0.987468	0.565452	0.615442	0.712474	0.684448	0.546256	-1.21055	-0.984455	0.238474	-1.39334	0.71571	-0.994329	-1.07056	0.586652	-0.372812	-0.434167	0.799689	0.41707	0.439829	-0.0167003	-1.01732	0.92926
	157	0.366182	0.0103186	-0.0780691	-0.204233	-0.105668	0.152039	-0.0494082	-0.22863	-1.21055	-0.984455	-0.363673	-1.39334	0.71571	-0.273904	-0.338987	0.586652	0.310223	-0.434167	0.143267	0.41707	1.15633	0.585702	0.336425	0.239148
	158	-0.267112	0.0103186	-1.14361	-0.204233	-0.105668	0.152039	-0.0494082	-0.22863	0.724033	-0.984455	-0.96582	-1.39334	-0.620458	-0.994329	-1.07056	-0.791297	0.310223	0.808791	0.799689	0.41707	-0.993163	-0.0167003	-1.01732	-0.450964
	159	-0.267112	0.0103186	-1.14361	-0.204233	-0.105668	0.152039	-0.0494082	-0.22863	0.724033	0.75586	0.238474	0.494773	0.0476258	-0.994329	-1.07056	-0.102323	-0.372812	-0.434167	-1.826	0.41707	0.439829	-0.0167003	-1.01732	-0.450964
	160	0.366182	0.531408	0.4547	1.33514	1.33655	1.27291	1.41831	1.32114	0.724033	1.33596	-0.363673	1.12414	0.0476258	-0.273904	-0.338987	-0.102323	0.993257	0.808791	0.799689	0.41707	0.439829	0.585702	1.0133	0.92926
	161	-0.267112	-0.510771	0.4547	-0.973918	-0.826777	-0.408396	-0.783265	-1.00352	0.0791712	0.175755	-0.363673	-0.134598	-0.620458	-0.994329	-1.07056	-0.791297	-0.372812	-0.434167	-0.513156	-0.408892	0.439829	-0.0167003	0.336425	-0.450964
	162	-1.5337	-0.510771	-0.0780691	-1.7436	-1.54789	-0.968831	-1.51712	0.546256	-0.565691	-0.40435	-0.363673	-0.76397	-1.28854	0.446521	0.392587	-1.48027	-0.372812	-0.434167	-0.513156	0.41707	-1.70966	-1.82391	-0.340446	-0.450964
	163	-0.900406	-0.510771	-1.14361	-0.973918	-0.826777	-0.408396	-0.783265	0.546256	-1.21055	-0.984455	-0.96582	-1.39334	0.71571	-0.273904	-0.338987	0.586652	0.993257	-1.05565	0.143267	0.41707	-0.993163	-2.42631	-0.340446	-1.14108
	164	-1.5337	0.0103186	-0.610838	-0.973918	-0.826777	-0.408396	-0.783265	0.546256	-1.21055	-0.984455	-0.96582	-1.39334	-0.620458	-0.273904	-0.338987	-0.791297	-1.05585	-0.434167	-0.513156	-0.408892	-0.993163	-1.82391	-1.01732	-1.83119
	165	-0.267112	1.0525	0.987468	0.565452	0.615442	0.712474	0.684448	1.32114	0.724033	0.75586	0.840621	0.494773	0.71571	0.446521	0.392587	0.586652	0.310223	0.808791	0.799689	-0.408892	-0.276667	0.585702	1.0133	0.92926
	166	-0.267112	0.531408	0.987468	0.565452	0.615442	0.712474	0.684448	0.546256	0.0791712	0.175755	0.840621	-0.134598	0.71571	-0.273904	-0.338987	0.586652	0.993257	0.808791	0.799689	1.24303	-0.276667	1.1881	1.0133	0.92926
	167	-0.267112	0.0103186	-0.0780691	-0.204233	-0.105668	0.152039	-0.0494082	-0.22863	0.0791712	0.175755	0.238474	-0.134598	0.0476258	-0.273904	-0.338987	-0.102323	0.310223	0.808791	0.799689	0.41707	-0.276667	-0.0167003	-0.340446	-0.450964
	168	-0.267112	0.0103186	-0.0780691	0.565452	0.615442	0.712474	0.684448	0.546256	0.724033	0.75586	-0.96582	0.494773	0.0476258	-0.273904	-0.338987	-0.102323	-1.73888	0.187312	0.143267	0.41707	0.439829	-0.0167003	-1.01732	0.92926
	169	-0.900406	-0.510771	0.4547	-0.204233	-0.105668	0.152039	-0.0494082	-0.22863	0.724033	0.75586	-1.56797	0.494773	0.71571	0.446521	0.392587	0.586652	-0.372812	-0.434167	-0.513156	-0.408892	-0.276667	0.585702	1.0133	-1.14108
	170	-2.80029	1.0525	0.987468	0.565452	0.615442	0.712474	0.684448	0.546256	-1.21055	-0.984455	-0.363673	-1.39334	-0.620458	1.16695	1.12416	-0.791297	-3.10495	0.808791	0.799689	1.24303	-1.70966	-2.42631	0.336425	-0.450964
	171	-0.900406	-0.510771	-0.610838	-0.204233	-0.105668	0.152039	-0.0494082	-0.22863	0.0791712	0.175755	0.238474	-0.76397	-0.620458	-0.273904	-0.338987	-0.791297	-1.05585	-1.05565	-1.826	-1.23485	-0.276667	-0.0167003	-0.340446	0.239148
	172	0.366182	0.0103186	-0.610838	-0.204233	-0.105668	0.152039	-0.0494082	-0.22863	-1.21055	-0.984455	0.238474	-0.76397	0.0476258	-0.273904	-0.338987	-0.102323	-0.372812	-0.434167	0.799689	-0.408892	0.439829	-0.0167003	0.336425	0.239148
	173	-0.900406	-0.510771	-1.14361	-0.973918	-0.826777	-0.408396	-0.783265	-1.00352	-1.21055	-0.984455	-0.96582	-0.76397	0.0476258	-0.273904	-0.338987	-0.102323	-0.372812	-1.05565	0.799689	0.41707	-0.276667	-0.619103	-0.340446	-0.450964
	174	-1.5337	0.0103186	0.987468	-1.7436	-0.826777	-0.408396	-0.783265	-1.00352	-1.21055	-0.984455	-0.96582	-1.39334	0.0476258	-0.273904	-0.338987	-0.102323	-1.05585	0.808791	0.799689	-1.23485	-0.993163	-1.2215	1.0133	-1.14108
	175	0.366182	-0.510771	-0.0780691	0.565452	0.615442	0.712474	0.684448	0.546256	0.724033	0.75586	0.840621	0.494773	0.71571	-0.273904	-0.338987	0.586652	0.310223	0.808791	0.799689	0.41707	0.439829	-0.0167003	0.336425	0.92926
	176	-0.900406	-1.03186	-0.0780691	0.565452	0.615442	0.712474	0.684448	0.546256	-1.85542	-1.56456	-0.96582	-2.02271	-1.28854	0.446521	-0.338987	-1.48027	0.310223	0.187312	0.143267	-0.408892	0.439829	0.585702	-1.01732	0.239148
	177	0.366182	0.531408	0.987468	-0.204233	-0.105668	0.152039	-0.0494082	-0.22863	-0.565691	-0.40435	-0.363673	-0.76397	-0.620458	-0.994329	-0.338987	-0.791297	0.993257	-5.51984e-16	0.143267	-0.408892	-0.276667	-0.619103	-0.340446	0.239148
	178	-1.5337	-2.07404	-2.20914	-0.973918	-0.826777	-0.408396	-0.783265	-1.00352	-0.565691	-0.40435	-0.96582	-0.76397	-1.28854	-0.273904	-1.07056	-1.48027	-1.05585	-1.67713	-1.826	-1.23485	-0.276667	-0.619103	-1.01732	0.239148
	179	0.366182	0.0103186	-0.0780691	0.565452	0.615442	0.712474	0.684448	0.546256	0.0791712	0.175755	-0.363673	-0.134598	0.0476258	-0.273904	0.392587	-0.102323	0.310223	-0.434167	0.799689	0.41707	0.439829	-0.619103	1.0133	0.92926
	180	0.366182	-0.510771	0.4547	1.33514	1.33655	1.27291	1.41831	1.32114	0.724033	0.75586	1.44277	0.494773	0.71571	1.16695	1.12416	0.586652	0.310223	0.808791	0.799689	-0.408892	0.439829	-2.42631	0.336425	0.92926
	181	-0.267112	0.531408	-0.610838	-0.973918	-0.826777	-0.408396	-0.783265	-1.00352	-0.565691	-0.40435	-1.56797	-0.76397	-1.28854	-0.994329	-1.07056	-1.48027	-0.372812	-1.05565	0.799689	-0.408892	-1.70966	-0.619103	-1.01732	-1.14108
	182	-1.5337	-1.03186	-1.14361	-0.204233	-0.105668	0.152039	-0.0494082	-0.22863	-0.565691	-0.40435	-0.96582	-0.76397	0.0476258	-0.273904	-0.338987	-0.102323	-1.05585	-1.05565	0.143267	-0.408892	-0.993163	-0.0167003	-0.340446	-0.450964
	183	-0.900406	0.0103186	-0.610838	-0.204233	-0.105668	0.152039	-0.0494082	-0.22863	-0.565691	-0.40435	0.840621	-0.76397	-0.620458	-0.273904	-0.338987	-0.791297	0.310223	0.187312	0.799689	-0.408892	-0.276667	-0.0167003	-1.01732	-0.450964
	184	-0.267112	0.0103186	-1.67637	0.565452	0.615442	0.712474	0.684448	0.546256	-1.85542	-1.56456	-0.96582	1.12414	0.71571	-0.273904	-0.338987	0.586652	-3.10495	0.187312	0.143267	0.41707	0.439829	-0.0167003	0.336425	0.239148
	185	-1.5337	-0.510771	-1.14361	-0.973918	-0.826777	-0.408396	-0.783265	-1.00352	-0.565691	-0.40435	-1.56797	1.12414	-0.620458	-1.71475	-1.80213	-0.791297	-1.73888	-1.67713	-1.16958	-2.06082	-0.993163	-1.82391	-2.37106	-1.83119
	186	-0.900406	0.0103186	0.4547	0.565452	0.615442	0.712474	0.684448	0.546256	0.0791712	0.175755	0.238474	1.12414	0.0476258	0.446521	0.392587	-0.102323	-0.372812	0.187312	0.799689	0.41707	-0.276667	-1.2215	-1.01732	0.239148
	187	-0.267112	1.0525	-0.0780691	0.565452	0.615442	0.712474	0.684448	0.546256	-1.85542	-1.56456	-1.56797	1.12414	0.0476258	1.16695	1.12416	-0.102323	-0.372812	0.808791	0.143267	1.24303	1.15633	-1.2215	0.336425	1.61937
	188	-1.5337	0.531408	-0.610838	-1.7436	-1.54789	-0.968831	-1.51712	-1.7784	-0.565691	-0.40435	-0.363673	0.494773	-1.28854	-1.71475	-1.80213	-1.48027	-0.372812	0.187312	0.143267	-0.408892	-0.276667	-0.619103	-1.69419	-1.14108
	189	-0.267112	0.531408	-0.610838	-0.204233	-0.105668	0.152039	-0.0494082	-0.22863	-0.565691	-0.40435	-0.363673	0.494773	0.0476258	-0.994329	-1.07056	-0.102323	-0.372812	-0.434167	-0.513156	-0.408892	-0.993163	-0.0167003	-0.340446	0.239148
	190	-0.267112	-2.07404	-1.67637	0.565452	0.615442	0.712474	0.684448	0.546256	-1.21055	-0.984455	-0.96582	-1.39334	0.71571	-2.43518	-2.53371	0.586652	-0.372812	-0.434167	-1.826	-1.23485	1.15633	0.585702	-0.340446	-1.14108
	191	-0.267112	0.0103186	-0.0780691	-2.51329	-2.269	-1.52927	-2.25098	-2.55329	-1.85542	-1.56456	0.238474	-2.02271	-1.95663	-0.273904	-0.338987	-2.16925	-0.372812	-0.434167	0.143267	-0.408892	-0.276667	-1.2215	-2.37106	-2.5213
	192	-0.267112	0.0103186	-0.0780691	-0.204233	-0.105668	0.152039	-0.0494082	-0.22863	0.724033	-1.56456	-1.56797	-2.02271	0.0476258	1.16695	1.12416	-0.102323	-0.372812	0.187312	0.143267	0.41707	-0.276667	-1.82391	0.336425	0.239148
	193	-0.267112	-0.510771	0.4547	-0.204233	-0.105668	0.152039	-0.0494082	-0.22863	0.0791712	1.33596	-0.363673	1.12414	-1.28854	1.16695	1.12416	-1.48027	0.993257	0.808791	0.799689	-0.408892	-0.993163	-1.2215	-3.04793	-0.450964
	194	0.366182	0.0103186	-0.0780691	0.565452	0.615442	0.712474	0.684448	0.546256	0.0791712	0.175755	0.840621	-0.134598	-2.62471	-3.1556	-3.26528	-2.85822	-0.372812	-0.434167	-0.513156	-0.408892	-3.14265	-2.42631	0.336425	0.239148
	195	-0.267112	-0.510771	-1.67637	-0.204233	-0.105668	0.152039	-0.0494082	-0.22863	0.0791712	0.175755	-0.96582	-0.134598	-0.620458	-0.994329	-1.07056	-0.791297	0.310223	0.187312	0.799689	-0.408892	-0.993163	0.585702	1.0133	-0.450964
	196	-2.16699	-1.55295	0.987468	-3.28297	-2.9901	-2.0897	-2.98483	-3.32817	-1.85542	-1.56456	0.840621	-2.02271	0.71571	-1.71475	-1.80213	0.586652	-2.42191	-2.92008	0.799689	-2.88678	0.439829	-1.82391	-2.37106	-1.83119
	197	0.366182	0.531408	0.4547	1.33514	1.33655	1.27291	1.41831	1.32114	-0.565691	-0.40435	0.238474	-0.76397	1.38379	-2.43518	-2.53371	1.27563	-0.372812	-0.434167	0.799689	1.24303	1.15633	0.585702	1.0133	0.239148
	198	0.366182	0.531408	-0.610838	-0.204233	-0.105668	0.152039	-0.0494082	-0.22863	0.0791712	0.175755	0.238474	-0.134598	-0.620458	0.446521	0.392587	-0.791297	0.310223	-5.51984e-16	0	-0.408892	0.439829	-0.0167003	0.336425	0.92926
	199	-0.267112	0.531408	0.4547	0.565452	0.615442	0.712474	0.684448	0.546256	0.0791712	0.175755	0.238474	-0.134598	0.71571	-0.273904	-0.338987	0.586652	-0.372812	0.187312	-0.513156	0.41707	0.439829	0.585702	0.336425	0.92926
	200	-0.267112	0.0103186	0.4547	-0.204233	-0.105668	0.152039	-0.0494082	-0.22863	0.0791712	0.175755	0.238474	-0.134598	0.0476258	0.446521	0.392587	-0.102323	0.993257	0.808791	0.799689	0.41707	-0.276667	-0.0167003	0.336425	0.239148
	201	-0.900406	-1.03186	-0.610838	-1.7436	-1.54789	-0.968831	-1.51712	-1.7784	-0.565691	-0.40435	-0.96582	-0.76397	0.0476258	-0.994329	-1.07056	-0.102323	-2.42191	-1.05565	-1.16958	-1.23485	-0.276667	-0.619103	-1.01732	0.239148
	202	0.366182	1.0525	-0.610838	0.565452	0.615442	0.712474	0.684448	0.546256	0.0791712	0.175755	0.238474	-0.134598	0.0476258	1.16695	1.12416	-0.102323	0.993257	0.808791	0.799689	1.24303	1.15633	0.585702	0.336425	0.239148
	203	-0.900406	-1.03186	-0.0780691	-0.204233	-0.105668	0.152039	-0.0494082	-0.22863	-0.565691	-0.40435	-0.363673	-0.76397	0.0476258	0.446521	0.392587	-0.102323	6.06656e-16	0.808791	0.799689	0.41707	-0.276667	-0.0167003	-0.340446	-0.450964
	204	0.999475	1.0525	0.987468	-0.973918	-0.826777	-0.408396	-0.783265	-1.00352	-0.565691	-0.40435	-0.96582	-0.76397	1.38379	-0.994329	-1.07056	1.27563	0.993257	0.808791	0.799689	1.24303	1.15633	1.1881	1.0133	-0.450964
	205	0.999475	1.0525	0.987468	1.33514	1.33655	1.27291	1.41831	1.32114	0.724033	0.175755	-0.363673	-0.134598	0.71571	1.16695	1.12416	0.586652	0.310223	0.808791	0.799689	0.41707	1.15633	0.585702	1.0133	1.61937
	206	-0.900406	-1.55295	-1.67637	-0.973918	-0.826777	-0.408396	-0.783265	-1.00352	-1.21055	0.75586	-0.363673	-0.76397	0.0476258	-0.273904	-0.338987	-0.102323	-1.05585	-2.29861	-2.48242	-2.06082	-0.993163	-1.82391	-0.340446	-0.450964
	207	0.366182	0.531408	0.4547	0.565452	0.615442	0.712474	0.684448	0.546256	0.0791712	0.75586	0.840621	0.494773	0.71571	0.446521	0.392587	0.586652	0.993257	0.187312	0.143267	-0.408892	-0.276667	-0.619103	0.336425	0.92926
	208	0.366182	1.0525	0.987468	1.33514	1.33655	1.27291	1.41831	1.32114	0.0791712	0.175755	-0.363673	0.494773	0.71571	-0.273904	-0.338987	0.586652	0.993257	0.808791	0.799689	1.24303	1.15633	1.1881	1.0133	1.61937
	209	-0.900406	-1.03186	-0.0780691	0.565452	0.615442	0.712474	0.684448	0.546256	-0.565691	-0.40435	0.238474	-0.134598	0.0476258	0.446521	0.392587	-0.102323	0.310223	0.187312	0.143267	0.41707	-0.276667	-0.619103	-0.340446	0.239148
	210	0.999475	-1.03186	-0.610838	-0.973918	-0.826777	-0.408396	-0.783265	-1.00352	0.0791712	0.175755	-0.363673	-0.134598	0.0476258	0.446521	0.392587	-0.102323	-2.42191	-2.92008	-3.13884	-0.408892	-0.276667	-1.2215	-1.01732	0.239148
	211	0.366182	-1.55295	-0.0780691	0.565452	0.615442	0.712474	0.684448	0.546256	-1.21055	-0.984455	-0.363673	-1.39334	-0.620458	-2.43518	-2.53371	-0.791297	-0.372812	-0.434167	0.143267	-0.408892	-0.276667	-1.82391	0.336425	-0.450964
	212	0.999475	0.0103186	-2.20914	-1.7436	-1.54789	-0.968831	-1.51712	-1.7784	0.0791712	0.175755	0.238474	-0.134598	-1.28854	-0.273904	-0.338987	-1.48027	0.993257	0.808791	-1.826	0.41707	-1.70966	-0.619103	-1.69419	-0.450964
	213	0.999475	-2.07404	-1.14361	-0.973918	-0.826777	-0.408396	-0.783265	-1.00352	-1.21055	-0.984455	-0.96582	-1.39334	-0.620458	-1.71475	-1.80213	-0.791297	-1.05585	-1.05565	-1.16958	-0.408892	-0.993163	-0.619103	-1.01732	-1.14108
	214	0.366182	1.0525	0.987468	0.565452	0.615442	0.712474	0.684448	0.546256	0.0791712	0.175755	-0.96582	-0.134598	0.0476258	-0.273904	-0.338987	-0.102323	-0.372812	0.187312	0.143267	-0.408892	0.439829	-0.0167003	0.336425	0.239148
	215	-0.267112	0.531408	0.4547	-0.973918	-0.826777	-0.408396	-0.783265	-1.00352	-0.565691	-0.40435	0.238474	-0.76397	-0.620458	-0.273904	-0.338987	-0.791297	-1.05585	0.808791	0.799689	0.41707	0.439829	-1.2215	-1.01732	-0.450964
	216	0.366182	-0.510771	0.4547	-0.973918	-0.826777	-0.408396	-0.783265	-1.00352	-0.565691	-0.40435	-0.363673	-0.76397	-0.620458	-0.994329	-1.07056	-0.791297	-0.372812	-0.434167	0.799689	0.41707	-1.70966	-0.0167003	0.336425	-0.450964
	217	0.999475	1.0525	0.987468	1.33514	1.33655	1.27291	1.41831	1.32114	1.3689	1.33596	-0.96582	1.12414	1.38379	1.16695	1.12416	1.27563	6.06656e-16	0.808791	0.799689	0.41707	0.439829	-2.42631	1.0133	0.92926
	218	-0.267112	-1.03186	-2.20914	-0.973918	0.615442	-0.968831	-1.51712	-1.7784	-2.50028	-2.14467	-2.17011	1.12414	-1.28854	0.446521	0.392587	-1.48027	0.993257	-2.29861	-1.16958	-0.408892	-1.70966	-2.42631	-2.37106	-2.5213
	219	-2.16699	-1.55295	-1.67637	-2.51329	0.615442	-0.408396	-0.783265	-1.00352	-0.565691	-0.40435	-0.363673	0.494773	-2.62471	-0.994329	-1.07056	-2.85822	-2.42191	-2.92008	-1.16958	-2.06082	-3.14265	-2.42631	-1.69419	-2.5213
	220	-0.900406	-2.07404	-0.610838	-2.51329	0.615442	-0.408396	-0.783265	-1.00352	-1.85542	-1.56456	-0.96582	-0.134598	0.0476258	0.446521	0.392587	-0.102323	0.310223	-2.29861	-0.513156	-1.23485	1.15633	-1.2215	-3.04793	-0.450964
	221	-1.5337	-1.03186	-1.14361	-0.973918	-0.826777	-0.968831	-1.51712	-1.7784	-1.85542	-1.56456	-1.56797	-0.134598	-1.28854	1.16695	1.12416	-1.48027	-1.05585	-1.05565	-1.826	-2.06082	-2.42615	-2.42631	-1.01732	-2.5213
	222	0.999475	1.0525	0.987468	-0.204233	-0.105668	1.27291	1.41831	1.32114	0.724033	0.75586	1.44277	0.494773	1.38379	1.16695	1.12416	1.27563	0.993257	0.808791	0.799689	0.41707	-0.276667	-0.0167003	1.0133	-1.14108
	223	-0.900406	-1.03186	-0.610838	-0.204233	-0.105668	-0.408396	-0.783265	-1.00352	-0.565691	-0.40435	-0.363673	-0.134598	-0.620458	-0.994329	-1.07056	-0.791297	-1.73888	-1.05565	-0.513156	-1.23485	-0.993163	-0.619103	0.336425	0.239148
	224	-0.900406	0.0103186	-2.20914	-0.204233	-0.105668	-0.408396	-0.783265	-1.00352	-2.50028	-2.14467	0.238474	-2.65208	-0.620458	-0.273904	-0.338987	-0.791297	0.993257	-0.434167	0.799689	-0.408892	0.439829	-0.0167003	0.336425	-0.450964
	225	-0.900406	0.0103186	-1.14361	0.565452	0.615442	-0.968831	-1.51712	-1.7784	-1.21055	-0.984455	-0.96582	-1.39334	-1.28854	-1.71475	-1.80213	-1.48027	-0.372812	-1.67713	-1.826	-0.408892	-0.276667	-1.2215	-1.01732	-1.14108
	226	0.999475	1.0525	0.987468	0.565452	0.615442	-0.408396	-0.783265	-1.00352	1.3689	0.175755	-0.363673	-0.134598	1.38379	1.16695	1.12416	1.27563	-0.372812	0.808791	0.799689	1.24303	0.439829	-0.619103	-0.340446	0.239148
	227	-0.267112	-1.03186	-0.0780691	0.565452	0.615442	0.712474	1.41831	1.32114	0.0791712	0.175755	0.238474	-0.134598	0.0476258	0.446521	0.392587	-0.102323	-0.372812	0.187312	0.143267	-0.408892	-0.276667	-0.619103	0.336425	-0.450964
	228	0.999475	1.0525	0.987468	1.33514	1.33655	1.27291	-0.783265	-1.00352	1.3689	1.33596	0.238474	1.12414	0.71571	0.446521	0.392587	0.586652	0.993257	0.808791	0.799689	1.24303	1.15633	0.585702	0.336425	1.61937
	229	-2.80029	0.0103186	-2.20914	0.565452	0.615442	1.27291	0.684448	0.546256	0.0791712	0.175755	1.44277	1.12414	1.38379	1.16695	1.12416	1.27563	0.993257	0.808791	0.799689	-0.408892	1.15633	-1.2215	1.0133	0.239148
	230	-0.267112	-1.03186	-1.14361	0.565452	0.615442	-0.408396	-0.783265	-1.00352	-0.565691	-0.40435	-0.363673	-1.39334	0.0476258	1.16695	1.12416	-0.102323	0.310223	-0.434167	0.799689	0.41707	1.15633	0.585702	1.0133	0.92926
	231	-1.5337	-0.510771	-0.610838	0.565452	0.615442	0.152039	-0.0494082	-0.22863	-0.565691	-0.40435	0.840621	-0.76397	0.0476258	1.16695	1.12416	-0.102323	0.310223	0.808791	0.799689	0.41707	-0.276667	-1.2215	1.0133	0.239148
	232	-1.5337	-1.03186	-0.610838	-1.7436	-1.54789	-0.408396	-0.783265	-1.00352	-0.565691	-0.40435	-0.363673	-0.76397	-1.28854	-1.71475	-1.80213	-1.48027	0.993257	0.808791	0.799689	1.24303	-2.42615	-0.619103	-1.01732	0.239148
	233	-2.16699	-1.55295	-1.67637	-0.973918	-0.826777	-1.52927	-2.25098	-2.55329	-0.565691	-0.40435	-2.17011	-0.76397	-1.28854	-1.71475	-1.80213	-1.48027	-1.73888	-1.67713	-1.16958	-1.23485	-0.993163	-1.2215	-1.01732	-1.83119
	234	-0.267112	0.0103186	-0.0780691	0.565452	0.615442	0.152039	-0.0494082	-0.22863	1.3689	1.33596	0.238474	1.12414	0.71571	0.446521	0.392587	0.586652	0.310223	-0.434167	-1.16958	-0.408892	0.439829	0.585702	0.336425	0.92926
	235	0.366182	0.0103186	-0.0780691	0.565452	0.615442	0.712474	0.684448	0.546256	-1.21055	-0.984455	-0.363673	-1.39334	0.71571	0.446521	0.392587	0.586652	0.310223	0.187312	0.143267	-0.408892	0.439829	0.585702	-0.340446	0.92926
	236	0.999475	0.531408	0.987468	0.565452	0.615442	1.27291	1.41831	1.32114	-0.565691	-0.40435	-0.363673	-0.76397	0.71571	1.16695	1.12416	0.586652	0.310223	0.808791	0.799689	0.41707	1.15633	0.585702	1.0133	1.61937
	237	0.366182	-1.55295	-2.20914	1.33514	1.33655	1.27291	1.41831	1.32114	0.724033	0.75586	-0.363673	0.494773	0.71571	1.16695	1.12416	0.586652	-1.73888	-2.29861	-0.513156	-1.23485	1.15633	-0.619103	-0.340446	0.92926
	238	-1.5337	-2.07404	-1.67637	-1.7436	-1.54789	1.27291	1.41831	1.32114	1.3689	1.33596	0.238474	1.12414	-1.95663	0.446521	0.392587	-2.16925	0.993257	0.808791	0.799689	0.41707	0.439829	0.585702	1.0133	0.239148
	239	-1.5337	-1.55295	-2.20914	-1.7436	-1.54789	0.152039	-0.0494082	-0.22863	-2.50028	-2.14467	-2.17011	-2.65208	-0.620458	-0.994329	-1.07056	-0.791297	-1.73888	-1.05565	0.799689	-2.06082	-2.42615	-0.619103	-0.340446	-0.450964
	240	0.999475	0.531408	-0.0780691	0.565452	0.615442	1.27291	1.41831	1.32114	0.0791712	0.175755	0.238474	-0.134598	1.38379	-0.273904	-0.338987	1.27563	0.993257	0.808791	0.799689	0.41707	0.439829	-0.0167003	0.336425	0.239148
	241	0.366182	0.531408	-1.67637	-0.204233	-0.105668	-0.408396	-0.783265	-1.00352	-1.21055	-0.984455	-0.363673	-1.39334	0.71571	0.446521	0.392587	0.586652	-0.372812	0.187312	0.143267	0.41707	0.439829	-1.2215	0.336425	0.92926
	242	-0.267112	-0.510771	-0.610838	-0.204233	-0.105668	-0.408396	-0.783265	-1.00352	0.0791712	0.175755	0.238474	-0.134598	0.0476258	-0.994329	-1.07056	-0.102323	-0.372812	-1.67713	-2.48242	-1.23485	-0.993163	-0.0167003	-0.340446	0.239148
	243	0.366182	1.0525	0.987468	0.565452	0.615442	-0.408396	-0.783265	-1.00352	-0.565691	-0.40435	-2.17011	-0.76397	0.0476258	1.16695	1.12416	-0.102323	-0.372812	0.187312	0.799689	0.41707	1.15633	-0.619103	1.0133	-0.450964
	244	-2.16699	-1.55295	-1.67637	-2.51329	-2.269	-1.52927	-2.25098	-2.55329	-1.85542	-1.56456	-0.96582	-2.02271	-1.95663	-1.71475	-1.80213	-2.16925	-2.42191	-2.29861	0.143267	-0.408892	-2.42615	-1.82391	-2.37106	-1.83119
	245	-0.900406	0.531408	-2.20914	-0.204233	-0.105668	0.712474	0.684448	0.546256	-0.565691	-0.40435	-0.363673	-0.76397	-0.620458	0.446521	0.392587	-0.791297	-0.372812	0.187312	0.143267	-0.408892	-0.276667	-0.619103	-1.01732	-1.83119
	246	-1.5337	-0.510771	0.987468	1.33514	1.33655	0.712474	0.684448	0.546256	-1.21055	-0.984455	-0.363673	-1.39334	-1.28854	0.446521	0.392587	-1.48027	0.993257	0.187312	0.143267	0.41707	-0.993163	-1.2215	-1.69419	-1.14108
	247	0.366182	0.531408	-0.610838	0.565452	0.615442	0.712474	0.684448	0.546256	-0.565691	-0.40435	-2.17011	-0.76397	0.71571	-0.994329	-1.07056	0.586652	0.993257	0.808791	0.799689	0.41707	0.439829	0.585702	0.336425	0.239148
	248	-0.267112	-2.07404	-0.0780691	0.565452	0.615442	-0.408396	-0.783265	-1.00352	0.0791712	0.175755	-1.56797	-0.134598	-0.620458	-0.994329	-1.07056	-0.791297	0.310223	0.187312	0.143267	1.24303	-0.276667	-0.0167003	0.336425	0.239148
	249	-0.267112	1.0525	0.987468	0.565452	0.615442	-1.52927	-2.25098	-2.55329	0.724033	0.75586	-0.363673	0.494773	-0.620458	0.446521	0.392587	-0.791297	0.310223	0.808791	-1.16958	-0.408892	0.439829	-0.0167003	-1.69419	0.239148
	250	-0.267112	0.0103186	-0.610838	-0.204233	-0.105668	-0.408396	-0.783265	-1.00352	0.0791712	0.175755	0.238474	-0.134598	-1.28854	-1.71475	-1.80213	-1.48027	-0.372812	-0.434167	-0.513156	-0.408892	-0.276667	-0.0167003	-0.340446	0.239148
	251	-0.900406	0.0103186	0.987468	-0.973918	-0.826777	0.152039	-0.0494082	-0.22863	-1.85542	-1.56456	-0.363673	-2.02271	0.71571	-0.273904	-0.338987	0.586652	-0.372812	0.187312	0.143267	-0.408892	0.439829	-0.0167003	0.336425	-1.14108
	252	-0.267112	0.0103186	-0.0780691	-1.7436	-1.54789	-0.408396	-0.783265	-1.00352	-0.565691	-0.40435	-0.96582	-0.76397	-0.620458	-0.994329	-1.07056	-0.791297	0.310223	0.187312	0.799689	-0.408892	-1.70966	-0.619103	-2.37106	-0.450964
	253	-0.900406	-1.03186	-1.14361	-0.204233	-0.105668	-0.408396	-0.783265	-1.00352	0.0791712	-0.40435	-0.96582	-0.76397	-1.28854	-0.273904	-0.338987	-1.48027	-0.372812	-0.434167	-1.16958	-0.408892	-0.993163	-1.2215	-1.01732	-1.14108
	254	0.366182	0.531408	-0.0780691	0.565452	0.615442	0.712474	0.684448	0.546256	0.724033	0.175755	0.238474	-2.02271	0.71571	0.446521	0.392587	0.586652	-1.05585	-2.92008	-3.13884	0.41707	1.15633	-0.619103	0.336425	-1.83119
	255	0.999475	1.0525	0.987468	1.33514	1.33655	-0.408396	-0.783265	-1.00352	0.724033	-0.40435	-0.363673	-0.76397	-0.620458	-0.994329	-1.07056	-0.791297	0.310223	0.808791	0.799689	0.41707	1.15633	1.1881	1.0133	1.61937
	256	0.366182	0.531408	0.4547	1.33514	1.33655	1.27291	1.41831	1.32114	1.3689	0.75586	0.840621	0.494773	-0.620458	0.446521	0.392587	-0.791297	-0.372812	0.808791	0.799689	1.24303	0.439829	-0.0167003	1.0133	1.61937
	257	-0.267112	-0.510771	0.4547	0.565452	0.615442	1.27291	1.41831	1.32114	0.0791712	0.175755	0.238474	-0.134598	0.0476258	-0.273904	-0.338987	-0.102323	0.310223	0.187312	-1.16958	-0.408892	0.439829	0.585702	-0.340446	-0.450964
	258	-0.267112	-0.510771	0.4547	0.565452	0.615442	0.712474	0.684448	0.546256	0.724033	0.75586	0.238474	0.494773	0.0476258	0.446521	0.392587	-0.102323	-0.372812	-1.05565	0.143267	-1.23485	0.439829	0.585702	-0.340446	0.239148
	259	-0.900406	-2.07404	-2.20914	-0.204233	-0.105668	-2.0897	-2.98483	-3.32817	-1.85542	-1.56456	-2.17011	-2.02271	-0.620458	-0.994329	-1.07056	-0.791297	-0.372812	-0.434167	0.799689	-0.408892	-0.276667	-0.619103	-0.340446	0.239148
	260	0.999475	1.0525	0.987468	0.565452	0.615442	1.27291	1.41831	1.32114	1.3689	1.33596	-0.96582	1.12414	0.71571	-0.273904	-0.338987	0.586652	0.993257	0.808791	0.799689	1.24303	1.15633	1.1881	1.0133	0.239148
	261	-0.900406	-0.510771	-0.610838	-0.204233	-0.105668	0.152039	-0.0494082	-0.22863	-0.565691	-0.40435	-0.363673	-0.76397	-0.620458	0.446521	0.392587	-0.791297	0.993257	0.808791	0.799689	0.41707	-0.993163	-1.2215	0.336425	0.92926
	262	-1.5337	-1.03186	-1.67637	-2.51329	-2.269	-0.968831	-1.51712	-1.7784	-1.21055	-0.984455	-1.56797	-1.39334	0.0476258	-0.273904	-0.338987	-0.102323	-1.05585	-1.05565	-0.513156	-1.23485	-1.70966	-1.2215	-0.340446	0.239148
	263	-0.900406	0.531408	0.4547	0.565452	0.615442	0.152039	-0.0494082	-0.22863	-0.565691	-0.40435	-0.363673	-0.76397	-0.620458	-0.273904	-0.338987	-0.791297	0.310223	0.187312	0.143267	-0.408892	-0.276667	-0.619103	0.336425	0.239148
	264	0.366182	0.0103186	0.4547	0.565452	0.615442	1.27291	1.41831	1.32114	-1.21055	-0.984455	0.238474	-1.39334	0.0476258	0.446521	0.392587	-0.102323	0.993257	0.808791	0.799689	0.41707	1.15633	0.585702	0.336425	1.61937
	265	-0.267112	-0.510771	0.4547	0.565452	0.615442	0.712474	0.684448	0.546256	0.724033	0.75586	-0.363673	0.494773	0.71571	1.16695	1.12416	0.586652	0.310223	0.187312	0.143267	0.41707	0.439829	0.585702	1.0133	0.92926
	266	-0.267112	0.0103186	-0.0780691	0.565452	0.615442	0.712474	0.684448	0.546256	-1.85542	-1.56456	-0.96582	-2.02271	-0.620458	0.446521	0.392587	-0.102323	-0.372812	-0.434167	-1.826	-0.408892	0.439829	-0.619103	-0.340446	-1.14108
	267	-2.80029	-2.07404	-2.20914	-0.204233	-0.105668	-0.968831	-1.51712	-1.7784	-1.21055	-0.984455	-0.96582	-1.39334	0.0476258	-1.71475	-1.80213	-1.48027	-0.372812	0.187312	-0.513156	0.41707	-1.70966	-0.619103	-0.340446	0.92926
	268	0.366182	0.0103186	-0.0780691	-0.973918	-0.826777	0.712474	0.684448	0.546256	-2.50028	-2.14467	-2.17011	-2.65208	1.38379	-0.273904	-0.338987	0.586652	0.310223	0.808791	0.799689	-0.408892	0.439829	-0.0167003	0.336425	-1.14108
	269	-0.900406	-1.03186	-1.14361	-0.973918	-0.826777	-0.408396	-0.783265	-1.00352	-0.565691	-0.40435	0.238474	-0.76397	-0.620458	-0.994329	-1.07056	-0.102323	0.310223	0.808791	0.799689	-0.408892	-0.993163	1.1881	-0.340446	-0.450964
	270	-1.5337	-0.510771	-1.14361	-0.973918	-0.826777	0.152039	-0.0494082	-0.22863	-1.21055	-0.984455	-0.363673	-0.76397	-0.620458	-0.273904	-0.338987	-0.791297	-1.05585	-1.05565	-1.16958	-1.23485	-0.276667	-1.82391	0.336425	-0.450964
	271	-0.267112	0.0103186	-0.0780691	1.33514	1.33655	0.152039	-0.0494082	-0.22863	0.0791712	0.175755	0.238474	-0.134598	1.38379	1.16695	1.12416	1.27563	-1.73888	-1.67713	-1.826	-0.408892	1.15633	-0.0167003	-0.340446	0.239148
	272	-0.900406	-1.55295	-0.610838	-0.204233	-0.105668	-0.408396	-0.783265	-1.00352	0.0791712	0.175755	-1.56797	-0.134598	-0.620458	-0.994329	-1.07056	-0.791297	-0.372812	0.187312	0.143267	0.41707	-0.276667	-0.0167003	0.336425	0.239148
	273	-0.267112	-0.510771	-1.14361	0.565452	0.615442	-0.408396	-0.783265	-1.00352	0.724033	0.75586	1.44277	0.494773	0.71571	-0.994329	-1.07056	-0.791297	-0.372812	-1.05565	0.799689	-0.408892	-0.993163	-0.0167003	-0.340446	-0.450964
	274	-0.900406	0.0103186	-0.0780691	0.565452	0.615442	0.712474	0.684448	0.546256	-0.565691	-0.40435	0.238474	-0.76397	0.0476258	0.446521	0.392587	0.586652	-0.372812	-0.434167	0.143267	0.41707	-0.276667	-1.2215	0.336425	-0.450964
	275	-1.5337	-2.07404	-2.20914	-0.973918	-0.826777	-0.408396	-0.783265	-1.00352	-0.565691	-0.40435	-0.96582	-0.76397	-1.95663	-0.273904	-0.338987	1.27563	-1.05585	-2.92008	-3.13884	-2.06082	0.439829	-1.2215	-1.69419	-1.14108
	276	-1.5337	-1.55295	-0.0780691	-0.204233	-0.105668	0.152039	-0.0494082	-0.22863	-0.565691	-0.40435	-0.363673	-0.76397	-1.28854	-0.273904	-0.338987	-0.791297	-0.372812	-1.05565	-1.16958	-1.23485	-0.276667	0.585702	-1.01732	-0.450964
	277	0.366182	1.0525	-0.0780691	-0.204233	-0.105668	1.27291	1.41831	1.32114	-0.565691	-0.40435	-0.363673	-0.76397	-0.620458	-0.994329	-1.07056	-1.48027	0.310223	0.808791	0.799689	0.41707	0.439829	-1.2215	-1.01732	-0.450964
	278	0.999475	-1.55295	-0.0780691	-0.973918	-0.826777	0.152039	-0.0494082	-0.22863	-0.565691	-0.40435	0.238474	-0.76397	-0.620458	-0.273904	-0.338987	-0.791297	-2.42191	-5.51984e-16	-1.826	0.41707	-0.993163	-1.82391	-1.01732	-0.450964
	279	0.999475	-1.03186	-1.14361	-0.204233	-0.105668	0.152039	-0.0494082	-0.22863	-2.50028	-2.14467	-0.96582	-0.134598	1.38379	-0.273904	-0.338987	1.27563	0.993257	0.808791	-1.826	0.41707	-0.276667	-0.0167003	0.336425	0.239148
	280	0.999475	-0.510771	-0.610838	-0.973918	-0.826777	0.152039	-0.0494082	-0.22863	0.0791712	0.175755	-0.363673	1.12414	-1.28854	-0.273904	-0.338987	-0.791297	-1.05585	-1.05565	-1.16958	-1.23485	-0.276667	-0.619103	-0.340446	-0.450964
	281	0.366182	-0.510771	0.4547	0.565452	0.615442	0.712474	0.684448	0.546256	0.0791712	-0.984455	-0.363673	0.494773	-0.620458	0.446521	0.392587	-0.102323	6.06656e-16	-1.05565	0.143267	-0.408892	1.15633	-0.0167003	-0.340446	-0.450964
	282	-1.5337	-2.07404	-1.67637	1.33514	1.33655	-0.968831	-1.51712	-1.7784	0.724033	-0.984455	-0.96582	1.12414	-0.620458	-0.994329	-1.07056	-0.102323	-1.05585	0.808791	0.799689	0.41707	-0.276667	-0.0167003	0.336425	0.239148
	283	-1.5337	-1.55295	-2.20914	-0.204233	-0.105668	0.152039	-0.0494082	-0.22863	0.0791712	-0.984455	-2.17011	1.12414	-0.620458	-1.71475	-1.80213	-0.791297	-1.05585	-0.434167	-0.513156	-0.408892	0.439829	0.585702	-0.340446	-0.450964
	284	0.366182	1.0525	0.4547	0.565452	0.615442	0.712474	0.684448	0.546256	0.724033	0.75586	-0.363673	1.12414	0.0476258	0.446521	0.392587	-0.102323	0.310223	0.808791	0.799689	0.41707	-0.276667	-1.2215	0.336425	0.239148
	285	-0.900406	-2.07404	-1.14361	-1.7436	-1.54789	-0.408396	-0.783265	-1.00352	-1.21055	-0.984455	-1.56797	1.12414	-1.95663	-0.994329	-1.07056	-0.102323	-2.42191	0.187312	-0.513156	-0.408892	-0.276667	-1.2215	-1.01732	-1.83119
	286	-2.16699	-1.03186	-0.0780691	-0.204233	-0.105668	0.152039	-0.0494082	-0.22863	-1.85542	-1.56456	-0.363673	1.12414	-1.28854	-0.994329	-1.07056	-0.102323	-0.372812	-0.434167	-0.513156	-0.408892	-0.993163	-1.2215	-1.01732	-0.450964
	287	-0.900406	-0.510771	-0.610838	-0.204233	-0.105668	-0.408396	-0.783265	-1.00352	-0.565691	-0.40435	-0.363673	-0.76397	-0.620458	-0.994329	-0.338987	-0.791297	-0.372812	-0.434167	-0.513156	-0.408892	-0.276667	-0.619103	-0.340446	-0.450964
	288	-0.267112	0.531408	-0.0780691	0.565452	0.615442	-0.408396	-0.783265	-1.00352	-0.565691	-0.984455	-0.363673	-0.76397	-0.620458	-0.994329	-0.338987	-0.102323	-0.372812	-0.434167	-0.513156	-0.408892	-0.276667	-0.619103	-0.340446	0.239148
	289	-0.267112	0.0103186	0.4547	0.565452	0.615442	1.27291	1.41831	1.32114	0.0791712	0.75586	0.238474	-0.134598	0.71571	0.446521	1.12416	0.586652	0.310223	0.187312	0.143267	-0.408892	0.439829	-1.2215	0.336425	0.239148
	290	-2.80029	-2.07404	-2.20914	-1.7436	-1.54789	-0.408396	-0.783265	-1.00352	-1.21055	-2.14467	-1.56797	-1.39334	-1.28854	-1.71475	-0.338987	-0.102323	-2.42191	-2.29861	-3.13884	-1.23485	-0.993163	-2.42631	-2.37106	-2.5213
	291	0.366182	1.0525	0.987468	-1.7436	-1.54789	-0.968831	-1.51712	-1.7784	-1.21055	-2.14467	-0.96582	-1.39334	-2.62471	-3.1556	1.12416	0.586652	0.993257	0.808791	0.799689	1.24303	0.439829	-0.619103	0.336425	-1.14108
	292	-0.267112	0.0103186	-0.0780691	0.565452	0.615442	1.27291	1.41831	1.32114	0.724033	-2.14467	0.238474	0.494773	0.0476258	1.16695	1.12416	0.586652	0.993257	0.808791	0.799689	0.41707	-0.276667	0.585702	1.0133	-0.450964
	293	-0.900406	-0.510771	-0.610838	-0.973918	-0.826777	0.152039	-0.0494082	-0.22863	-1.21055	-0.984455	0.238474	1.12414	-0.620458	-0.994329	-1.07056	-2.16925	0.310223	-0.434167	-1.16958	-1.23485	-0.993163	-0.619103	-1.01732	-0.450964
	294	-1.5337	-1.55295	-1.67637	-0.973918	-0.826777	-0.968831	-1.51712	-0.22863	-0.565691	-1.56456	-1.56797	0.494773	-0.620458	-0.994329	-1.07056	-1.48027	-1.05585	-1.05565	-0.513156	-0.408892	-0.993163	-0.619103	-1.01732	0.239148
	295	-0.900406	-1.03186	-0.0780691	-0.204233	-0.105668	-0.408396	-0.783265	1.32114	-0.565691	-0.984455	-0.96582	0.494773	-1.28854	-0.994329	-1.07056	-1.48027	-1.05585	-1.67713	-1.16958	-0.408892	-1.70966	-1.82391	-1.01732	-1.14108
	296	-2.80029	-2.07404	-2.20914	-2.51329	-2.269	-1.52927	-2.25098	0.546256	-2.50028	-0.984455	-2.17011	1.12414	-2.62471	-0.273904	-0.338987	-2.85822	-1.73888	-2.92008	-3.13884	-2.06082	-0.993163	-0.619103	-3.04793	-1.14108
	297	-2.16699	-1.03186	-1.14361	-0.973918	-0.826777	0.152039	-0.0494082	-0.22863	-1.21055	-2.14467	-2.17011	0.494773	-1.28854	-1.71475	-1.80213	1.27563	-1.05585	-1.67713	0.799689	0.41707	-1.70966	-1.2215	-0.340446	-1.14108
	298	-1.5337	-2.07404	-1.14361	-1.7436	-1.54789	-0.968831	-1.51712	-1.7784	-2.50028	-2.14467	-2.17011	-1.39334	-1.95663	-0.994329	-1.07056	-1.48027	-0.372812	0.187312	0.143267	0.41707	0.439829	-1.2215	-0.340446	-1.14108
	299	-0.900406	-0.510771	-0.610838	-0.204233	-0.105668	-0.968831	-1.51712	-1.7784	0.0791712	-1.56456	-0.96582	-0.76397	-0.620458	-0.994329	-1.07056	-1.48027	-0.372812	-5.51984e-16	-0.513156	-0.408892	-0.993163	-0.0167003	-1.01732	-0.450964
	300	0.366182	-0.510771	0.4547	1.33514	1.33655	0.712474	0.684448	0.546256	0.724033	-0.40435	0.840621	0.494773	0.71571	1.16695	1.12416	1.27563	0.310223	-0.434167	-0.513156	0.41707	0.439829	-0.0167003	0.336425	1.61937
	301	-0.267112	0.0103186	0.4547	0.565452	0.615442	0.152039	-0.0494082	-0.22863	0.0791712	0.175755	0.238474	0.494773	0.71571	0.446521	0.392587	0.586652	-0.372812	0.187312	0.143267	-0.408892	0.439829	0.585702	-0.340446	0.239148
	302	-0.267112	-0.510771	-0.0780691	-0.204233	-0.105668	0.152039	-0.0494082	-0.22863	-1.21055	-0.984455	-0.96582	-1.39334	-1.28854	-0.273904	1.12416	0.586652	-0.372812	0.187312	0.143267	0.41707	-0.276667	-0.0167003	-1.01732	0.239148
	303	-0.267112	-1.03186	-0.0780691	0.565452	0.615442	0.152039	-0.0494082	-0.22863	0.0791712	-0.984455	0.840621	-0.134598	0.0476258	-0.994329	-1.07056	-0.791297	-3.10495	0.187312	-1.16958	1.24303	-0.276667	0.585702	0.336425	0.239148
	304	0.366182	0.0103186	-1.67637	1.33514	1.33655	0.712474	0.684448	0.546256	-0.565691	0.175755	-0.363673	-0.76397	0.0476258	-0.273904	-0.338987	-0.102323	0.310223	0.808791	0.799689	0.41707	0.439829	0.585702	0.336425	0.92926
	305	-0.267112	-0.510771	-0.0780691	-0.204233	-0.105668	0.152039	-0.0494082	-0.22863	0.0791712	-0.984455	-0.363673	-0.134598	0.0476258	0.446521	-0.338987	-0.791297	-0.372812	-0.434167	0.143267	0.41707	-0.276667	-0.0167003	-0.340446	1.61937
	306	0.999475	1.0525	0.987468	1.33514	1.33655	1.27291	1.41831	1.32114	0.724033	-0.984455	0.840621	0.494773	1.38379	1.16695	1.12416	1.27563	0.993257	0.808791	0.799689	1.24303	1.15633	1.1881	1.0133	1.61937
	307	-1.5337	-0.510771	-0.0780691	-1.7436	-1.54789	-0.408396	-0.783265	-1.00352	-1.85542	-1.56456	-0.96582	-2.02271	-1.28854	-0.273904	-3.26528	-1.48027	-0.372812	-0.434167	-0.513156	0.41707	-0.993163	-1.82391	-1.01732	-0.450964
	308	-2.16699	-2.07404	-2.20914	-2.51329	-2.269	-0.968831	-1.51712	-1.7784	-1.21055	-1.56456	-0.96582	-1.39334	-0.620458	-1.71475	-1.07056	-1.48027	-3.10495	-2.92008	0.143267	-0.408892	-2.42615	-1.2215	-1.69419	-1.14108
	309	0.366182	0.531408	0.4547	0.565452	0.615442	0.152039	-0.0494082	-0.22863	0.0791712	-0.984455	0.238474	-0.134598	0.71571	0.446521	0.392587	1.27563	0.993257	0.808791	0.799689	0.41707	-0.276667	-0.619103	0.336425	0.239148
	310	-2.80029	-1.03186	-1.14361	-1.7436	-1.54789	-0.968831	-1.51712	-1.7784	-1.21055	-1.56456	-2.17011	-1.39334	-1.28854	-0.994329	-3.26528	-0.791297	-1.73888	-1.05565	-1.826	-0.408892	-1.70966	-1.2215	-2.37106	-1.14108
	311	-0.900406	-1.03186	0.4547	-0.204233	-0.105668	0.152039	-0.0494082	-0.22863	-0.565691	-0.984455	-0.96582	-0.76397	-0.620458	-0.273904	-1.07056	-1.48027	-1.05585	-2.29861	0.799689	-0.408892	-0.993163	-0.619103	-1.01732	0.239148
	312	-0.267112	0.531408	-1.14361	1.33514	1.33655	0.152039	-0.0494082	-0.22863	-1.21055	-1.56456	0.238474	-1.39334	0.0476258	0.446521	-1.80213	-0.791297	0.310223	0.808791	0.799689	0.41707	-0.993163	0.585702	0.336425	0.239148
	313	-0.267112	0.0103186	-0.0780691	0.565452	0.615442	-0.408396	-0.783265	-1.00352	0.0791712	-0.984455	-0.363673	-0.134598	0.0476258	-1.71475	-0.338987	-0.791297	0.310223	0.187312	0.143267	0.41707	-0.993163	-0.0167003	0.336425	0.239148
	314	-0.900406	-0.510771	-0.610838	1.33514	1.33655	-0.408396	-0.783265	-1.00352	-0.565691	-0.40435	-0.363673	-0.76397	-0.620458	-0.994329	-1.07056	0.586652	0.310223	0.808791	0.799689	1.24303	0.439829	0.585702	0.336425	-0.450964
	315	-0.900406	-2.07404	-1.67637	-0.973918	-0.826777	-0.968831	-1.51712	1.32114	-1.21055	-2.14467	-0.96582	-1.39334	-0.620458	-0.994329	-0.338987	-1.48027	-1.05585	-1.67713	0.143267	-0.408892	-0.276667	-0.619103	-0.340446	0.239148
	316	-0.900406	-2.07404	-0.0780691	-0.973918	-0.826777	-0.968831	-1.51712	0.546256	-0.565691	-1.56456	-0.363673	-0.76397	0.0476258	-0.273904	-1.80213	0.586652	0.310223	0.187312	0.143267	0.41707	-0.993163	-0.0167003	0.336425	-1.14108
	317	-0.267112	-0.510771	-0.610838	-0.204233	-0.105668	0.152039	-0.0494082	0.546256	-0.565691	-0.40435	-0.96582	-0.76397	0.0476258	0.446521	-0.338987	-1.48027	-0.372812	-2.29861	-0.513156	-1.23485	-0.276667	-1.2215	-0.340446	0.239148
	318	-1.5337	-1.03186	-1.14361	-1.7436	-1.54789	-0.968831	-1.51712	0.546256	-0.565691	-1.56456	-2.17011	-1.39334	-1.28854	-2.43518	-1.80213	-2.85822	-0.372812	-0.434167	0.143267	-1.23485	-0.993163	-1.2215	-1.01732	-1.14108
	319	0.999475	1.0525	0.987468	1.33514	1.33655	1.27291	1.41831	1.32114	1.3689	1.33596	-0.96582	0.494773	0.71571	1.16695	1.12416	1.27563	-1.73888	0.808791	0.799689	0.41707	1.15633	-0.0167003	0.336425	-0.450964
	320	-0.900406	-1.03186	-0.610838	-0.204233	-0.105668	0.712474	0.684448	0.546256	-1.21055	-1.56456	-1.56797	-1.39334	-0.620458	0.446521	-1.80213	-0.791297	-1.05585	-1.05565	-0.513156	0.41707	-0.276667	-1.82391	-0.340446	-0.450964
	321	-1.5337	0.531408	-0.610838	-0.973918	-0.826777	1.27291	1.41831	1.32114	-0.565691	-1.56456	0.840621	-0.76397	0.71571	0.446521	1.12416	0.586652	-1.05585	0.187312	0.799689	-1.23485	1.15633	-1.2215	0.336425	0.239148
	322	-2.16699	-1.03186	-1.67637	-0.973918	-0.826777	-0.968831	-1.51712	-1.7784	-1.85542	-1.56456	-1.56797	-2.02271	-1.28854	-1.71475	-1.07056	-1.48027	0.310223	0.187312	-2.48242	0.41707	-0.276667	-0.0167003	-1.69419	-1.14108
	323	0.999475	1.0525	-0.0780691	-0.204233	-0.105668	-0.968831	-1.51712	-1.7784	-0.565691	-1.56456	-0.363673	-0.76397	0.0476258	-0.273904	-1.07056	-0.102323	0.993257	0.808791	0.799689	-0.408892	-0.276667	-1.2215	0.336425	-0.450964
	324	0.999475	0.0103186	0.987468	1.33514	1.33655	1.27291	1.41831	1.32114	1.3689	0.175755	0.238474	1.12414	0.71571	-0.273904	0.392587	0.586652	0.310223	0.808791	0.799689	0.41707	0.439829	-0.0167003	1.0133	1.61937
	325	0.366182	0.531408	0.4547	1.33514	1.33655	0.152039	-0.0494082	-0.22863	1.3689	-1.56456	0.840621	0.494773	1.38379	-0.273904	0.392587	1.27563	0.993257	0.808791	0.799689	1.24303	0.439829	0.585702	1.0133	0.239148
	326	-0.267112	0.0103186	-0.0780691	0.565452	0.615442	0.712474	0.684448	0.546256	0.724033	-2.14467	0.238474	-0.134598	0.0476258	1.16695	-0.338987	0.586652	-0.372812	0.187312	0.143267	0.41707	-0.276667	-0.0167003	0.336425	0.92926
	327	-0.900406	-1.55295	-2.20914	-0.973918	-0.826777	-0.408396	-0.783265	-1.00352	0.724033	-2.14467	-0.96582	-0.134598	0.0476258	-1.71475	1.12416	-0.791297	0.993257	0.808791	-0.513156	0.41707	-0.276667	-0.619103	-0.340446	0.239148
	328	-0.900406	-1.03186	-0.610838	-0.973918	-0.826777	-0.968831	-1.51712	-1.7784	-1.21055	0.175755	-1.56797	-1.39334	-1.28854	0.446521	-2.53371	-0.102323	-1.73888	-1.05565	-0.513156	-0.408892	-0.993163	-1.2215	-1.01732	-1.14108
	329	-0.900406	0.0103186	-0.0780691	0.565452	0.615442	0.712474	0.684448	0.546256	0.0791712	-0.40435	0.238474	-0.134598	0.0476258	0.446521	-0.338987	-0.102323	-0.372812	0.187312	0.143267	-0.408892	0.439829	-0.0167003	0.336425	0.92926
	330	-1.5337	-0.510771	-0.610838	-0.204233	-0.105668	0.152039	-0.0494082	-0.22863	-0.565691	-0.40435	-0.363673	-0.76397	0.0476258	0.446521	0.392587	-0.102323	-1.05585	-1.05565	-0.513156	-1.23485	-0.276667	-0.619103	-1.01732	-0.450964
	331	-0.900406	-2.07404	0.987468	-0.204233	-0.105668	-0.968831	-1.51712	-1.7784	-2.50028	-2.14467	-1.56797	1.12414	-1.28854	-0.273904	-0.338987	-0.102323	0.993257	0.808791	0.799689	1.24303	-0.276667	-0.619103	-0.340446	0.239148
	332	-0.267112	0.0103186	-0.0780691	1.33514	1.33655	1.27291	1.41831	1.32114	0.724033	-0.984455	0.238474	0.494773	-0.620458	1.16695	1.12416	1.27563	-0.372812	-0.434167	-0.513156	0.41707	0.439829	-0.619103	0.336425	0.239148
	333	-0.267112	-2.07404	-1.14361	-0.204233	-0.105668	-0.968831	-1.51712	-1.7784	-1.21055	-2.14467	-0.96582	-0.134598	-1.28854	-0.273904	-0.338987	-1.48027	-1.05585	-1.67713	-1.826	-1.23485	-0.276667	-1.82391	-1.69419	-1.14108
	334	0.366182	-2.07404	-1.67637	-1.7436	0.615442	-1.52927	-2.25098	-2.55329	-1.21055	-1.56456	-2.17011	1.12414	-2.62471	-3.1556	-1.07056	-2.85822	-1.73888	-2.29861	-2.48242	-2.06082	-1.70966	-0.0167003	-1.01732	-1.14108
	335	0.999475	-2.07404	-0.0780691	-0.204233	-0.105668	0.152039	-0.0494082	-0.22863	-0.565691	0.175755	-0.363673	0.494773	-1.28854	-1.71475	-0.338987	-1.48027	-3.10495	-2.29861	-0.513156	-0.408892	-0.276667	-0.619103	-1.01732	-1.14108
	336	0.366182	-0.510771	-0.610838	0.565452	0.615442	0.712474	1.41831	1.32114	-0.565691	-0.984455	-0.363673	-0.76397	-0.620458	-0.273904	-1.07056	0.586652	0.310223	0.187312	0.143267	0.41707	0.439829	0.585702	0.336425	0.92926
	337	0.366182	-1.55295	-1.67637	-2.51329	-2.269	-0.408396	0.684448	0.546256	-1.85542	-2.14467	-0.96582	-2.02271	-1.28854	-1.71475	-1.80213	-2.16925	-1.73888	-1.67713	0.143267	-1.23485	-2.42615	-2.42631	-3.04793	-1.83119
	338	-2.16699	-2.07404	-2.20914	-0.973918	-0.826777	0.152039	1.41831	1.32114	-1.21055	-0.984455	0.238474	-2.65208	0.0476258	0.446521	1.12416	1.27563	0.993257	-1.05565	-1.826	-1.23485	-1.70966	-1.2215	-1.01732	-1.83119
	339	-1.5337	-1.03186	-0.0780691	-0.973918	-0.826777	-0.408396	-0.783265	-1.00352	0.0791712	-1.56456	-0.96582	-1.39334	0.0476258	-0.994329	-1.07056	-0.102323	-0.372812	-0.434167	-0.513156	-0.408892	-0.993163	0.585702	-1.01732	0.239148
	340	0.366182	0.531408	0.987468	1.33514	1.33655	1.27291	1.41831	1.32114	0.724033	0.175755	0.840621	0.494773	1.38379	0.446521	-0.338987	1.27563	0.993257	0.808791	0.799689	1.24303	1.15633	1.1881	1.0133	1.61937
	341	-1.5337	-2.07404	-2.20914	0.565452	0.615442	-0.968831	-1.51712	-1.7784	0.0791712	-2.14467	-0.96582	-1.39334	-1.28854	-1.71475	-2.53371	-1.48027	-1.05585	-1.67713	0.799689	0.41707	0.439829	-2.42631	-1.69419	-1.14108
	342	-0.900406	-0.510771	-0.610838	1.33514	1.33655	-0.408396	-0.783265	-1.00352	-1.21055	-0.40435	-0.363673	-0.76397	-0.620458	-0.273904	-0.338987	-0.102323	-0.372812	-0.434167	-0.513156	-0.408892	0.439829	-1.2215	-0.340446	-0.450964
	343	0.366182	1.0525	-0.0780691	0.565452	0.615442	0.712474	0.684448	0.546256	-0.565691	-0.984455	0.238474	-0.76397	0.0476258	-0.994329	-1.07056	-0.791297	0.993257	0.808791	0.799689	1.24303	1.15633	0.585702	1.0133	0.92926
	344	0.999475	0.531408	0.4547	0.565452	0.615442	0.712474	0.684448	0.546256	0.724033	0.75586	0.840621	0.494773	0.71571	0.446521	0.392587	0.586652	-0.372812	0.187312	0.143267	0.41707	0.439829	0.585702	0.336425	0.239148
	345	0.999475	1.0525	0.987468	0.565452	0.615442	0.152039	-0.0494082	-0.22863	0.724033	0.75586	1.44277	1.12414	1.38379	1.16695	1.12416	1.27563	0.310223	0.808791	0.799689	-0.408892	1.15633	1.1881	1.0133	0.92926
	346	0.999475	1.0525	0.987468	0.565452	0.615442	0.712474	0.684448	0.546256	0.724033	1.33596	1.44277	0.494773	1.38379	1.16695	1.12416	1.27563	0.993257	0.808791	0.143267	0.41707	1.15633	1.1881	1.0133	0.92926
	347	0.999475	1.0525	0.987468	0.565452	0.615442	0.712474	0.684448	0.546256	0.0791712	0.75586	1.44277	1.12414	1.38379	1.16695	0.392587	0.586652	0.310223	0.808791	0.799689	1.24303	0.439829	-0.0167003	0.336425	0.92926
	348	0.999475	1.0525	0.987468	0.565452	0.615442	0.712474	0.684448	0.546256	1.3689	1.33596	1.44277	1.12414	1.38379	1.16695	-1.07056	-0.791297	0.993257	0.808791	0.799689	1.24303	-0.993163	-0.619103	-1.01732	0.92926
	349	0.999475	1.0525	0.987468	0.565452	0.615442	-1.52927	-2.25098	-2.55329	1.3689	1.33596	1.44277	1.12414	0.71571	1.16695	1.12416	1.27563	0.993257	0.808791	0.799689	1.24303	1.15633	1.1881	1.0133	0.92926
	350	0.999475	1.0525	0.987468	0.565452	0.615442	0.712474	0.684448	0.546256	1.3689	0.75586	0.840621	1.12414	1.38379	1.16695	-0.338987	0.586652	0.993257	0.808791	0.799689	-0.408892	0.439829	0.585702	0.336425	0.92926
	351	0.999475	1.0525	0.987468	0.565452	0.615442	0.712474	0.684448	0.546256	1.3689	1.33596	1.44277	1.12414	1.38379	1.16695	1.12416	1.27563	0.993257	0.808791	0.799689	1.24303	1.15633	1.1881	1.0133	0.92926
	352	0.999475	1.0525	0.987468	0.565452	0.615442	0.152039	-0.0494082	-0.22863	0.724033	1.33596	1.44277	1.12414	0.71571	1.16695	1.12416	1.27563	0.310223	0.808791	0.799689	0.41707	1.15633	1.1881	1.0133	0.92926
	353	0.999475	0.531408	0.987468	0.565452	0.615442	0.152039	-0.0494082	-0.22863	0.724033	0.175755	1.44277	1.12414	-0.620458	1.16695	-1.80213	-0.102323	0.310223	0.808791	0.799689	1.24303	0.439829	-0.0167003	-1.01732	0.92926
	354	0.999475	0.531408	0.4547	0.565452	0.615442	0.712474	0.684448	0.546256	-0.565691	-0.984455	1.44277	1.12414	0.71571	-0.273904	1.12416	1.27563	0.993257	0.187312	-2.48242	0.41707	1.15633	1.1881	1.0133	0.92926
	355	0.999475	1.0525	0.987468	0.565452	0.615442	0.712474	0.684448	0.546256	1.3689	0.75586	0.840621	1.12414	0.71571	1.16695	0.392587	0.586652	0.993257	0.808791	0.799689	1.24303	0.439829	0.585702	0.336425	0.92926
	356	0.999475	1.0525	0.987468	0.565452	0.615442	0.712474	0.684448	0.546256	0.0791712	0.75586	-0.363673	-0.134598	0.0476258	0.446521	1.12416	1.27563	0.993257	0.808791	-1.16958	-0.408892	1.15633	1.1881	1.0133	0.239148
	357	0.999475	1.0525	0.987468	0.565452	0.615442	0.712474	0.684448	0.546256	0.724033	0.175755	0.840621	0.494773	0.71571	0.446521	-0.338987	-0.102323	0.993257	0.187312	-0.513156	-0.408892	0.439829	0.585702	-0.340446	0.92926
	358	0.999475	1.0525	0.987468	0.565452	0.615442	0.712474	0.684448	0.546256	1.3689	0.75586	0.238474	1.12414	1.38379	1.16695	1.12416	1.27563	0.993257	0.808791	-0.513156	-0.408892	1.15633	1.1881	1.0133	0.92926
	359	0.999475	1.0525	0.987468	0.565452	0.615442	0.712474	0.684448	0.546256	1.3689	1.33596	1.44277	1.12414	0.71571	0.446521	1.12416	-0.102323	0.993257	0.808791	0.799689	1.24303	-0.276667	0.585702	1.0133	0.92926
	360	0.999475	1.0525	0.987468	0.565452	0.615442	0.712474	0.684448	0.546256	0.0791712	-0.40435	-0.96582	-0.134598	-1.28854	-0.273904	1.12416	1.27563	0.993257	0.808791	0.143267	-1.23485	1.15633	1.1881	1.0133	0.92926
	361	0.999475	1.0525	0.987468	0.565452	0.615442	-0.408396	-0.783265	-1.00352	0.724033	0.75586	0.840621	0.494773	0.71571	0.446521	0.392587	0.586652	0.993257	0.808791	0.799689	0.41707	0.439829	1.1881	1.0133	0.92926
	362	0.999475	1.0525	0.987468	0.565452	0.615442	0.712474	0.684448	0.546256	-0.565691	-1.56456	0.238474	1.12414	-0.620458	1.16695	1.12416	1.27563	0.993257	0.808791	-1.16958	-3.71274	1.15633	1.1881	1.0133	0.92926
	363	0.999475	0.531408	0.987468	0.565452	0.615442	0.152039	-0.0494082	-0.22863	1.3689	1.33596	1.44277	1.12414	0.71571	1.16695	0.392587	-0.102323	0.310223	0.808791	0.799689	-0.408892	-0.276667	-0.0167003	0.336425	0.239148
	364	0.999475	1.0525	0.987468	0.565452	0.615442	0.712474	0.684448	0.546256	0.0791712	0.175755	0.238474	1.12414	1.38379	1.16695	1.12416	1.27563	0.993257	0.808791	0.143267	-0.408892	1.15633	1.1881	1.0133	0.92926
	365	0.999475	1.0525	0.987468	0.565452	0.615442	0.712474	0.684448	0.546256	1.3689	1.33596	1.44277	1.12414	1.38379	1.16695	1.12416	0.586652	0.993257	0.808791	0.799689	1.24303	1.15633	1.1881	1.0133	0.92926
	366	0.999475	1.0525	0.987468	0.565452	0.615442	0.712474	0.684448	0.546256	1.3689	1.33596	1.44277	1.12414	1.38379	1.16695	-1.07056	-0.791297	0.993257	0.808791	0.799689	1.24303	-0.993163	1.1881	-1.01732	0.92926
	367	0.999475	1.0525	0.987468	0.565452	0.615442	0.712474	0.684448	0.546256	1.3689	1.33596	0.840621	0.494773	0.71571	0.446521	1.12416	1.27563	0.993257	0.808791	0.143267	1.24303	1.15633	1.1881	1.0133	0.239148
	368	0.366182	-1.03186	-1.14361	0.565452	0.615442	0.712474	0.684448	0.546256	-0.565691	0.175755	0.238474	-0.134598	-1.28854	-1.71475	-1.07056	-0.791297	-1.05585	-0.434167	-1.826	-2.06082	-0.993163	-0.619103	-1.01732	0.92926
	369	0.999475	1.0525	0.987468	0.565452	0.615442	0.712474	0.684448	0.546256	0.724033	1.33596	0.840621	1.12414	0.71571	1.16695	1.12416	0.586652	0.993257	0.808791	0.799689	-0.408892	0.439829	1.1881	1.0133	0.239148
	370	0.999475	0.531408	0.4547	0.565452	0.615442	0.712474	0.684448	0.546256	-0.565691	-0.40435	0.238474	0.494773	0.0476258	-0.273904	0.392587	0.586652	0.310223	0.808791	0.143267	-3.71274	0.439829	1.1881	1.0133	-0.450964
	371	-0.267112	1.0525	0.4547	0.565452	0.615442	0.712474	0.684448	0.546256	0.0791712	-0.40435	0.238474	0.494773	0.0476258	-0.273904	0.392587	0.586652	-0.372812	-0.434167	0.799689	0.41707	-0.276667	1.1881	1.0133	-0.450964
	372	0.999475	-0.510771	-0.610838	0.565452	0.615442	0.712474	0.684448	0.546256	0.0791712	1.33596	0.840621	0.494773	0.0476258	-0.273904	0.392587	0.586652	-1.05585	0.808791	0.143267	1.24303	0.439829	0.585702	0.336425	0.92926
	373	0.999475	1.0525	0.987468	0.565452	0.615442	0.712474	0.684448	0.546256	1.3689	0.75586	1.44277	1.12414	0.71571	0.446521	1.12416	1.27563	0.993257	0.808791	0.799689	1.24303	1.15633	1.1881	1.0133	0.92926
	374	0.999475	1.0525	0.987468	0.565452	0.615442	-0.408396	-0.783265	-1.00352	-0.565691	0.175755	0.238474	-0.76397	-0.620458	-0.273904	1.12416	0.586652	-0.372812	0.187312	-0.513156	-1.23485	0.439829	0.585702	0.336425	0.92926
	375	0.999475	0.531408	0.987468	0.565452	0.615442	0.152039	-0.0494082	0.546256	-1.21055	0.175755	0.238474	0.494773	-1.28854	-0.273904	-1.80213	-0.791297	-0.372812	0.187312	0.143267	0.41707	-2.42615	-1.2215	-2.37106	0.239148
	376	0.999475	1.0525	0.987468	0.565452	0.615442	-2.0897	-2.98483	0.546256	0.0791712	0.175755	0.840621	0.494773	0.0476258	0.446521	0.392587	0.586652	0.310223	0.808791	-1.16958	-0.408892	0.439829	1.1881	1.0133	0.239148
	377	0.999475	0.0103186	0.4547	0.565452	0.615442	-0.408396	-0.783265	0.546256	0.0791712	0.75586	0.238474	1.12414	0.71571	0.446521	-0.338987	-0.102323	-0.372812	-0.434167	0.143267	0.41707	-0.276667	-0.0167003	0.336425	0.92926
	378	0.999475	1.0525	0.987468	0.565452	0.615442	-0.968831	-1.51712	-1.7784	0.724033	0.75586	0.840621	-0.76397	-0.620458	0.446521	1.12416	1.27563	0.993257	0.808791	0.799689	0.41707	1.15633	1.1881	1.0133	0.239148
	379	0.999475	1.0525	0.4547	0.565452	0.615442	0.712474	0.684448	0.546256	0.0791712	-0.984455	1.44277	0.494773	-2.62471	1.16695	0.392587	0.586652	0.993257	0.808791	-1.16958	-2.06082	-0.276667	1.1881	1.0133	-0.450964
	380	0.999475	1.0525	0.987468	0.565452	0.615442	0.712474	0.684448	0.546256	0.724033	0.75586	1.44277	1.12414	1.38379	1.16695	1.12416	0.586652	0.993257	0.808791	0.799689	-0.408892	0.439829	1.1881	1.0133	0.92926
	381	0.999475	1.0525	0.4547	0.565452	0.615442	0.712474	0.684448	0.546256	0.724033	1.33596	0.840621	0.494773	1.38379	1.16695	0.392587	-0.102323	0.993257	0.187312	0.143267	0.41707	-0.276667	1.1881	0.336425	-0.450964
	382	-0.267112	-0.510771	-0.610838	0.565452	0.615442	0.152039	-0.0494082	-0.22863	0.0791712	0.75586	0.840621	-0.134598	-1.28854	-1.71475	-2.53371	-1.48027	-0.372812	-1.67713	-1.16958	-2.06082	-1.70966	-1.82391	-2.37106	0.92926
	383	0.999475	1.0525	0.987468	0.565452	0.615442	0.712474	0.684448	0.546256	0.0791712	0.175755	-0.96582	1.12414	0.0476258	0.446521	-0.338987	0.586652	0.993257	0.808791	-0.513156	-2.06082	1.15633	1.1881	1.0133	-1.14108
	384	0.999475	1.0525	0.987468	0.565452	0.615442	0.152039	-0.0494082	-1.00352	1.3689	1.33596	1.44277	1.12414	1.38379	1.16695	1.12416	1.27563	0.993257	0.808791	0.799689	1.24303	1.15633	1.1881	1.0133	0.92926
	385	0.999475	1.0525	0.987468	0.565452	0.615442	-0.408396	-0.783265	0.546256	0.724033	-0.40435	0.238474	1.12414	-2.62471	1.16695	1.12416	1.27563	0.993257	0.808791	0.143267	-1.23485	-0.276667	0.585702	-0.340446	-0.450964
	386	0.999475	1.0525	0.987468	0.565452	0.615442	-0.408396	-0.783265	0.546256	1.3689	1.33596	1.44277	1.12414	1.38379	1.16695	1.12416	1.27563	0.993257	0.808791	0.799689	1.24303	1.15633	1.1881	1.0133	0.92926
	387	0.999475	1.0525	0.987468	0.565452	0.615442	-2.0897	-2.98483	-1.00352	0.0791712	1.33596	-2.17011	-2.65208	-0.620458	1.16695	0.392587	-0.102323	0.993257	0.808791	-0.513156	-1.23485	0.439829	1.1881	1.0133	0.92926
	388	0.366182	0.0103186	0.4547	0.565452	0.615442	-1.52927	-2.25098	-1.00352	0.724033	0.75586	0.840621	-0.134598	0.71571	0.446521	0.392587	-0.102323	0.310223	0.187312	0.143267	0.41707	0.439829	1.1881	1.0133	-0.450964
	389	0.999475	1.0525	0.987468	0.565452	0.615442	0.152039	-0.0494082	0.546256	0.0791712	0.175755	-0.363673	0.494773	0.71571	0.446521	1.12416	1.27563	0.993257	0.808791	0.143267	0.41707	1.15633	1.1881	1.0133	0.92926
	390	0.999475	1.0525	0.987468	0.565452	1.33655	0.712474	0.684448	0.546256	1.3689	1.33596	0.840621	0.494773	0.71571	0.446521	0.392587	-0.102323	0.993257	0.808791	0.799689	1.24303	0.439829	1.1881	1.0133	0.92926
	391	0.999475	1.0525	0.987468	0.565452	1.33655	0.712474	0.684448	0.546256	1.3689	1.33596	1.44277	1.12414	1.38379	1.16695	0.392587	0.586652	0.993257	0.808791	0.799689	0.41707	0.439829	0.585702	0.336425	0.239148
	392	0.999475	0.531408	-0.610838	0.565452	1.33655	0.712474	0.684448	0.546256	-0.565691	-0.40435	-0.363673	-0.134598	-0.620458	-0.994329	-0.338987	-0.791297	-0.372812	0.187312	-0.513156	-2.06082	-0.276667	0.585702	0.336425	-1.14108
	393	0.999475	1.0525	0.987468	0.565452	1.33655	0.712474	0.684448	0.546256	1.3689	1.33596	1.44277	1.12414	0.71571	1.16695	0.392587	0.586652	0.993257	0.808791	0.799689	1.24303	0.439829	1.1881	1.0133	0.92926
	394	0.999475	1.0525	0.4547	0.565452	0.615442	0.152039	-0.0494082	0.546256	0.724033	0.75586	1.44277	1.12414	1.38379	1.16695	0.392587	0.586652	0.993257	0.808791	-1.16958	-0.408892	-0.276667	1.1881	1.0133	0.92926
	395	0.999475	1.0525	0.987468	0.565452	0.615442	0.712474	0.684448	0.546256	1.3689	1.33596	1.44277	1.12414	1.38379	1.16695	1.12416	1.27563	0.993257	0.808791	0.799689	1.24303	1.15633	1.1881	1.0133	0.92926
	396	0.999475	1.0525	0.987468	-1.7436	-1.54789	-1.52927	-2.25098	-0.22863	1.3689	1.33596	-0.363673	1.12414	1.38379	1.16695	0.392587	0.586652	0.993257	0.808791	0.799689	1.24303	0.439829	1.1881	1.0133	-1.83119
	397	0.999475	1.0525	0.987468	0.565452	0.615442	-1.52927	-2.25098	0.546256	0.0791712	0.175755	0.840621	0.494773	0.71571	-0.273904	0.392587	0.586652	0.993257	0.808791	0.143267	-0.408892	0.439829	0.585702	0.336425	-0.450964
	398	0.999475	1.0525	0.987468	0.565452	0.615442	-0.408396	-0.783265	0.546256	1.3689	1.33596	0.238474	1.12414	1.38379	1.16695	1.12416	1.27563	0.993257	0.808791	0.799689	-0.408892	1.15633	1.1881	1.0133	0.92926
	399	0.999475	1.0525	0.987468	0.565452	0.615442	0.152039	-0.0494082	-1.00352	0.724033	0.75586	1.44277	1.12414	1.38379	1.16695	0.392587	0.586652	0.993257	0.808791	0.799689	0.41707	1.15633	1.1881	1.0133	0.92926
	400	0.999475	0.0103186	0.987468	0.565452	0.615442	0.712474	0.684448	0.546256	-0.565691	0.175755	0.238474	-0.134598	0.0476258	-0.273904	1.12416	1.27563	-0.372812	0.808791	-1.16958	-0.408892	1.15633	1.1881	1.0133	0.92926
	401	0.999475	1.0525	0.987468	0.565452	0.615442	0.152039	-0.0494082	0.546256	0.724033	0.75586	1.44277	1.12414	1.38379	1.16695	0.392587	0.586652	0.993257	0.808791	0.799689	1.24303	1.15633	1.1881	0.336425	0.92926
	402	0.999475	1.0525	0.987468	0.565452	0.615442	0.152039	-0.0494082	-0.22863	0.724033	0.75586	0.840621	1.12414	0.0476258	1.16695	0.392587	-0.102323	0.993257	0.808791	0.799689	0.41707	-0.276667	0.585702	0.336425	0.92926
	403	0.999475	1.0525	0.987468	0.565452	0.615442	0.152039	-0.0494082	0.546256	0.724033	-0.40435	-0.363673	1.12414	1.38379	1.16695	1.12416	1.27563	0.993257	0.808791	0.799689	-2.88678	1.15633	1.1881	1.0133	0.92926
	404	0.999475	1.0525	0.987468	0.565452	0.615442	0.152039	-0.0494082	-0.22863	0.724033	0.75586	0.840621	-0.134598	-1.28854	-1.71475	0.392587	0.586652	0.993257	0.808791	-0.513156	0.41707	0.439829	0.585702	0.336425	0.239148
	405	0.999475	0.531408	-0.0780691	-0.204233	-0.105668	0.152039	-0.0494082	-0.22863	1.3689	1.33596	1.44277	0.494773	0.71571	0.446521	1.12416	1.27563	0.310223	0.187312	0.799689	1.24303	1.15633	1.1881	1.0133	0.239148
	406	0.366182	1.0525	0.4547	-2.51329	-2.269	-0.968831	-1.51712	0.546256	1.3689	0.75586	1.44277	1.12414	0.71571	1.16695	0.392587	1.27563	0.993257	0.187312	0.799689	0.41707	0.439829	1.1881	0.336425	-1.83119
	407	0.366182	0.531408	0.4547	0.565452	0.615442	0.152039	-0.0494082	0.546256	0.0791712	0.75586	0.238474	1.12414	0.0476258	1.16695	-0.338987	-0.102323	-0.372812	0.187312	0.143267	-0.408892	0.439829	0.585702	0.336425	-0.450964
	408	0.999475	1.0525	0.987468	0.565452	0.615442	0.712474	0.684448	0.546256	1.3689	1.33596	0.840621	1.12414	0.71571	0.446521	1.12416	1.27563	0.993257	0.808791	0.143267	0.41707	1.15633	1.1881	1.0133	0.92926
	409	0.999475	1.0525	0.987468	0.565452	0.615442	-1.52927	-1.51712	0.546256	1.3689	1.33596	1.44277	1.12414	1.38379	1.16695	1.12416	1.27563	0.993257	0.808791	0.799689	1.24303	1.15633	1.1881	1.0133	-1.83119
	410	0.366182	0.0103186	0.987468	-2.51329	-2.269	-1.52927	0.684448	0.546256	1.3689	0.75586	1.44277	1.12414	0.0476258	0.446521	0.392587	0.586652	0.310223	-0.434167	0.799689	0.41707	-0.276667	0.585702	1.0133	-1.14108
	411	0.999475	1.0525	0.987468	-0.204233	-0.105668	-1.52927	0.684448	0.546256	0.724033	0.75586	0.238474	-0.134598	-0.620458	-0.994329	1.12416	1.27563	0.993257	0.808791	0.143267	-0.408892	1.15633	1.1881	1.0133	-1.14108
	412	0.999475	1.0525	0.987468	0.565452	0.615442	-1.52927	0.684448	0.546256	1.3689	0.75586	1.44277	1.12414	1.38379	0.446521	1.12416	0.586652	0.993257	0.808791	0.799689	0.41707	1.15633	1.1881	1.0133	-1.83119
	413	0.366182	0.531408	0.4547	0.565452	0.615442	0.712474	0.684448	0.546256	1.3689	1.33596	0.840621	1.12414	1.38379	1.16695	1.12416	1.27563	0.310223	0.187312	0.143267	0.41707	1.15633	1.1881	1.0133	0.239148
	414	0.366182	0.0103186	-0.610838	0.565452	0.615442	-0.968831	0.684448	0.546256	1.3689	0.75586	1.44277	1.12414	0.71571	1.16695	1.12416	1.27563	-1.05585	-0.434167	0.799689	0.41707	1.15633	1.1881	1.0133	0.239148
	415	0.999475	1.0525	0.987468	0.565452	0.615442	-0.968831	0.684448	0.546256	1.3689	0.75586	-0.363673	1.12414	1.38379	1.16695	1.12416	1.27563	0.993257	0.808791	0.799689	-0.408892	1.15633	1.1881	1.0133	0.239148
	416	0.366182	1.0525	0.4547	0.565452	0.615442	-0.408396	0.684448	0.546256	0.724033	1.33596	1.44277	1.12414	0.71571	0.446521	1.12416	-0.791297	0.310223	0.808791	0.799689	0.41707	1.15633	-0.0167003	1.0133	0.92926
	417	0.366182	0.531408	0.4547	0.565452	0.615442	-0.968831	-0.0494082	0.546256	0.0791712	0.175755	0.840621	0.494773	0.71571	-0.994329	0.392587	0.586652	0.310223	0.187312	-1.16958	-1.23485	0.439829	0.585702	1.0133	0.92926
	418	-0.900406	0.0103186	-0.0780691	-0.204233	-0.105668	-0.408396	0.684448	0.546256	-0.565691	0.175755	-0.363673	0.494773	0.0476258	0.446521	0.392587	-0.102323	-1.05585	-0.434167	0.143267	-2.06082	-0.276667	0.585702	1.0133	-0.450964
	419	0.999475	1.0525	0.4547	0.565452	0.615442	-0.968831	-0.0494082	0.546256	0.724033	0.75586	0.840621	0.494773	-1.95663	-1.71475	1.12416	1.27563	0.310223	0.187312	-0.513156	-0.408892	0.439829	1.1881	1.0133	-0.450964
	420	0.999475	1.0525	0.987468	0.565452	0.615442	2.39378	0.684448	0.546256	1.3689	1.33596	1.44277	1.12414	0.71571	0.446521	1.12416	1.27563	0.993257	0.808791	0.799689	1.24303	1.15633	1.1881	1.0133	0.92926
	421	0.999475	1.0525	0.987468	0.565452	0.615442	-2.0897	-0.783265	0.546256	0.724033	1.33596	1.44277	1.12414	1.38379	1.16695	1.12416	0.586652	0.993257	0.808791	0.799689	0.41707	1.15633	1.1881	1.0133	-0.450964
	422	0.999475	1.0525	0.987468	0.565452	1.33655	2.39378	0.684448	0.546256	1.3689	1.33596	1.44277	1.12414	1.38379	1.16695	1.12416	1.27563	0.993257	0.808791	0.799689	1.24303	1.15633	1.1881	1.0133	0.92926
	423	0.999475	1.0525	0.4547	0.565452	-0.105668	1.83334	-0.0494082	0.546256	0.724033	0.75586	0.840621	1.12414	0.0476258	1.16695	1.12416	1.27563	0.310223	0.808791	0.143267	0.41707	1.15633	0.585702	1.0133	0.92926
	424	-0.267112	0.0103186	0.4547	0.565452	1.33655	-0.408396	0.684448	-0.22863	0.724033	0.175755	0.840621	-0.134598	0.71571	-0.273904	0.392587	0.586652	-0.372812	-1.05565	0.799689	-0.408892	1.15633	0.585702	0.336425	0.239148
	425	0.999475	1.0525	0.987468	0.565452	0.615442	2.95421	0.684448	0.546256	1.3689	1.33596	1.44277	1.12414	1.38379	1.16695	1.12416	1.27563	0.993257	0.808791	0.799689	1.24303	1.15633	1.1881	1.0133	0.92926
	426	-0.267112	0.0103186	0.4547	0.565452	0.615442	-0.408396	0.684448	0.546256	0.724033	0.175755	-0.363673	0.494773	0.0476258	-0.273904	0.392587	0.586652	0.310223	0.187312	-1.826	0.41707	0.439829	0.585702	1.0133	0.92926
	427	-0.267112	0.0103186	0.4547	0.565452	0.615442	2.39378	-0.783265	0.546256	0.724033	-0.40435	-0.96582	-0.134598	0.0476258	0.446521	1.12416	1.27563	0.310223	0.187312	0.143267	0.41707	1.15633	1.1881	1.0133	0.92926
	428	0.999475	0.0103186	-0.0780691	0.565452	0.615442	-1.52927	0.684448	0.546256	1.3689	1.33596	1.44277	1.12414	1.38379	1.16695	1.12416	1.27563	-0.372812	-0.434167	0.799689	-0.408892	1.15633	1.1881	1.0133	0.92926
	429	0.999475	0.531408	0.4547	-0.204233	-0.105668	-1.52927	-0.0494082	0.546256	-1.21055	-0.984455	-0.363673	-0.134598	-1.28854	-1.71475	-1.07056	-0.791297	0.310223	0.187312	-1.16958	-2.06082	-0.993163	-0.619103	-1.01732	-1.14108
	430	-0.267112	0.531408	0.4547	0.565452	0.615442	-2.0897	-0.783265	0.546256	0.0791712	0.75586	0.840621	0.494773	-2.62471	0.446521	-1.07056	-0.791297	0.310223	0.187312	0.143267	0.41707	-1.70966	-0.0167003	-1.69419	0.92926
	431	-0.267112	0.531408	0.4547	0.565452	0.615442	-2.0897	-0.0494082	0.546256	-0.565691	-0.40435	-0.96582	-0.76397	-0.620458	-0.994329	-2.53371	-2.16925	0.310223	0.187312	-1.16958	-3.71274	-1.70966	-2.42631	-1.69419	0.92926
	432	0.999475	1.0525	0.987468	-0.973918	-0.826777	-2.0897	0.684448	0.546256	0.724033	1.33596	1.44277	1.12414	-2.62471	1.16695	0.392587	0.586652	0.993257	0.808791	0.799689	1.24303	0.439829	0.585702	-0.340446	0.92926
	433	0.999475	1.0525	0.987468	0.565452	0.615442	-2.0897	0.684448	0.546256	-0.565691	-0.40435	-0.363673	1.12414	-0.620458	1.16695	0.392587	0.586652	0.993257	0.808791	-2.48242	-1.23485	0.439829	1.1881	1.0133	0.239148
	434	-0.267112	0.0103186	-0.0780691	0.565452	0.615442	1.27291	0.684448	0.546256	0.0791712	0.175755	0.840621	0.494773	0.71571	0.446521	1.12416	1.27563	-0.372812	-0.434167	-0.513156	-0.408892	1.15633	1.1881	1.0133	0.92926
	435	0.999475	1.0525	0.987468	0.565452	0.615442	0.152039	0.684448	0.546256	0.724033	0.75586	0.840621	1.12414	0.0476258	1.16695	0.392587	0.586652	0.993257	0.808791	0.143267	0.41707	0.439829	1.1881	1.0133	-0.450964
	436	-0.900406	0.531408	0.4547	0.565452	0.615442	-2.0897	0.684448	0.546256	0.0791712	0.75586	0.840621	1.12414	1.38379	1.16695	0.392587	0.586652	-0.372812	0.187312	0.143267	-0.408892	0.439829	0.585702	0.336425	0.92926
	437	0.999475	1.0525	0.987468	0.565452	0.615442	0.152039	-0.0494082	-0.22863	0.724033	0.75586	1.44277	1.12414	0.0476258	0.446521	1.12416	1.27563	0.993257	0.808791	0.799689	0.41707	1.15633	1.1881	1.0133	0.92926
	438	0.999475	1.0525	0.987468	0.565452	0.615442	-0.968831	-0.0494082	0.546256	1.3689	1.33596	1.44277	1.12414	1.38379	1.16695	1.12416	1.27563	0.993257	0.808791	0.799689	1.24303	1.15633	1.1881	1.0133	0.92926
	439	0.999475	1.0525	0.987468	0.565452	0.615442	-1.52927	0.684448	0.546256	1.3689	1.33596	1.44277	1.12414	0.71571	1.16695	1.12416	1.27563	0.993257	0.808791	0.799689	1.24303	1.15633	1.1881	1.0133	0.92926
	440	0.999475	1.0525	0.987468	0.565452	0.615442	-2.0897	0.684448	0.546256	0.724033	0.75586	0.840621	0.494773	0.0476258	0.446521	0.392587	0.586652	0.310223	0.187312	0.143267	0.41707	0.439829	1.1881	1.0133	0.92926
	441	0.999475	1.0525	0.987468	0.565452	0.615442	-0.408396	0.684448	0.546256	1.3689	1.33596	1.44277	1.12414	1.38379	1.16695	1.12416	1.27563	0.993257	0.808791	0.799689	1.24303	1.15633	1.1881	1.0133	0.92926
	442	0.366182	1.0525	0.4547	0.565452	0.615442	-0.408396	0.684448	0.546256	0.0791712	0.175755	0.238474	1.12414	0.71571	0.446521	1.12416	0.586652	0.310223	0.187312	0.143267	-1.23485	0.439829	0.585702	0.336425	-0.450964
	443	0.999475	0.531408	0.4547	0.565452	0.615442	-1.52927	0.684448	0.546256	0.724033	0.75586	0.840621	-0.134598	-1.95663	-1.71475	0.392587	0.586652	0.310223	0.808791	0.799689	0.41707	0.439829	0.585702	0.336425	0.239148
	444	0.366182	-0.510771	-0.610838	-1.7436	-1.54789	-0.968831	0.684448	0.546256	0.0791712	0.75586	-0.363673	1.12414	1.38379	1.16695	-0.338987	-0.102323	-0.372812	0.187312	0.799689	-1.23485	-0.276667	-0.0167003	-0.340446	-0.450964
	445	0.366182	0.531408	-0.0780691	0.565452	0.615442	-0.408396	0.684448	0.546256	0.724033	1.33596	1.44277	0.494773	0.71571	0.446521	0.392587	0.586652	0.310223	0.187312	0.799689	-0.408892	0.439829	0.585702	0.336425	-0.450964
	446	0.999475	1.0525	0.987468	0.565452	0.615442	3.51465	-0.0494082	0.546256	1.3689	1.33596	0.238474	1.12414	0.71571	0.446521	1.12416	1.27563	0.993257	0.808791	-1.16958	-0.408892	1.15633	1.1881	1.0133	0.92926
	447	0.999475	1.0525	0.987468	0.565452	0.615442	-1.52927	0.684448	0.546256	1.3689	1.33596	0.238474	0.494773	1.38379	1.16695	1.12416	1.27563	0.993257	0.808791	0.143267	0.41707	1.15633	1.1881	1.0133	-0.450964
	448	0.999475	1.0525	0.987468	0.565452	0.615442	0.152039	0.684448	0.546256	0.724033	1.33596	0.238474	1.12414	-0.620458	-0.273904	1.12416	1.27563	0.993257	0.808791	-0.513156	-0.408892	1.15633	1.1881	1.0133	0.92926
	449	0.999475	1.0525	0.987468	0.565452	0.615442	-1.52927	0.684448	0.546256	0.724033	1.33596	0.238474	0.494773	0.71571	-0.273904	1.12416	1.27563	0.993257	0.808791	-0.513156	-0.408892	1.15633	1.1881	1.0133	0.92926
	450	0.999475	1.0525	0.987468	0.565452	0.615442	-0.408396	0.684448	0.546256	0.724033	0.75586	1.44277	1.12414	1.38379	0.446521	0.392587	0.586652	0.310223	0.808791	0.799689	0.41707	-0.276667	1.1881	1.0133	0.92926
	451	0.999475	1.0525	0.987468	-0.204233	-0.105668	-1.52927	0.684448	0.546256	1.3689	1.33596	0.840621	1.12414	-0.620458	1.16695	1.12416	1.27563	0.993257	0.808791	0.143267	0.41707	1.15633	1.1881	1.0133	-1.14108
	452	0.999475	1.0525	0.987468	-0.204233	-0.105668	-1.52927	0.684448	0.546256	-0.565691	1.33596	-0.363673	1.12414	-0.620458	-0.994329	0.392587	0.586652	0.310223	0.808791	-1.16958	-1.23485	0.439829	0.585702	0.336425	-1.83119
	453	0.999475	0.531408	0.4547	0.565452	0.615442	-0.968831	0.684448	0.546256	0.724033	0.75586	0.840621	1.12414	1.38379	1.16695	1.12416	1.27563	0.310223	0.808791	-1.16958	-0.408892	1.15633	1.1881	1.0133	-0.450964
	454	0.366182	1.0525	0.987468	0.565452	-0.105668	1.83334	0.684448	0.546256	1.3689	1.33596	0.840621	1.12414	1.38379	1.16695	1.12416	1.27563	0.310223	0.187312	0.799689	0.41707	0.439829	1.1881	1.0133	0.92926
	455	-0.267112	0.0103186	0.4547	0.565452	-1.54789	-0.968831	-0.783265	0.546256	0.0791712	-0.40435	-0.363673	0.494773	0.0476258	0.446521	0.392587	-0.102323	-0.372812	-0.434167	0.143267	-0.408892	-0.276667	0.585702	-0.340446	0.92926
	456	0.999475	1.0525	0.987468	0.565452	-1.54789	-0.968831	0.684448	0.546256	1.3689	1.33596	0.840621	0.494773	0.71571	0.446521	1.12416	0.586652	0.993257	0.808791	0.143267	0.41707	1.15633	-1.2215	0.336425	0.92926
	457	0.999475	1.0525	0.987468	0.565452	-1.54789	0.152039	0.684448	0.546256	0.724033	0.75586	0.840621	1.12414	1.38379	1.16695	1.12416	-0.791297	0.993257	0.808791	0.143267	0.41707	-0.993163	1.1881	1.0133	0.92926
	458	0.999475	1.0525	0.987468	0.565452	-1.54789	0.712474	0.684448	0.546256	-0.565691	0.75586	0.238474	-0.76397	-0.620458	-0.994329	-0.338987	-0.102323	0.993257	0.808791	-1.16958	-0.408892	-0.276667	-0.0167003	-0.340446	0.92926
	459	0.366182	1.0525	0.4547	0.565452	-0.826777	-0.408396	0.684448	0.546256	0.724033	0.75586	0.840621	1.12414	1.38379	1.16695	0.392587	0.586652	0.993257	0.808791	0.799689	0.41707	0.439829	0.585702	0.336425	0.239148
	460	0.999475	1.0525	0.987468	0.565452	-0.105668	0.712474	0.684448	0.546256	1.3689	1.33596	1.44277	1.12414	1.38379	1.16695	1.12416	1.27563	0.993257	0.808791	0.799689	1.24303	1.15633	1.1881	1.0133	0.239148
	461	0.366182	1.0525	0.987468	-0.973918	1.33655	-2.0897	0.684448	0.546256	0.0791712	0.75586	1.44277	0.494773	0.0476258	0.446521	-0.338987	0.586652	0.993257	0.808791	0.143267	-0.408892	0.439829	-0.0167003	0.336425	-1.14108
	462	0.999475	1.0525	0.987468	-0.204233	1.33655	-0.968831	-0.0494082	0.546256	1.3689	1.33596	-0.363673	1.12414	1.38379	1.16695	1.12416	0.586652	0.993257	0.808791	-1.16958	1.24303	0.439829	1.1881	1.0133	-0.450964
	463	0.999475	1.0525	0.987468	0.565452	1.33655	2.39378	0.684448	0.546256	1.3689	0.175755	1.44277	1.12414	-0.620458	0.446521	0.392587	0.586652	0.310223	0.808791	0.143267	1.24303	1.15633	1.1881	1.0133	0.92926
	464	0.999475	1.0525	0.987468	0.565452	-0.105668	3.51465	0.684448	0.546256	1.3689	1.33596	1.44277	0.494773	0.71571	1.16695	1.12416	1.27563	0.993257	0.808791	0.799689	1.24303	1.15633	1.1881	1.0133	0.92926
	465	0.999475	1.0525	0.987468	0.565452	-0.826777	0.152039	0.684448	0.546256	0.0791712	0.75586	0.238474	1.12414	0.0476258	-0.273904	1.12416	0.586652	0.310223	0.808791	-1.16958	-1.23485	1.15633	1.1881	1.0133	0.92926
	466	0.999475	0.531408	0.4547	0.565452	-0.105668	1.83334	-0.783265	-1.00352	1.3689	1.33596	1.44277	1.12414	-2.62471	-1.71475	0.392587	0.586652	0.310223	0.187312	0.799689	0.41707	0.439829	0.585702	0.336425	0.92926
	467	0.999475	1.0525	0.987468	-0.204233	-0.105668	1.83334	0.684448	0.546256	1.3689	1.33596	1.44277	1.12414	1.38379	1.16695	1.12416	1.27563	0.993257	0.808791	0.799689	1.24303	1.15633	1.1881	1.0133	0.92926
	468	0.999475	1.0525	0.987468	0.565452	-0.105668	0.712474	0.684448	0.546256	1.3689	1.33596	1.44277	0.494773	0.71571	-0.273904	0.392587	1.27563	0.993257	0.808791	0.799689	0.41707	0.439829	0.585702	1.0133	0.92926
	469	0.366182	0.531408	0.4547	0.565452	-0.105668	2.95421	0.684448	0.546256	0.724033	0.175755	0.840621	-0.76397	-0.620458	-0.994329	0.392587	0.586652	0.310223	-0.434167	0.799689	0.41707	-0.276667	-0.0167003	-1.01732	-0.450964
	470	0.999475	-0.510771	-0.0780691	0.565452	-0.105668	-0.968831	0.684448	0.546256	0.724033	0.75586	1.44277	1.12414	-1.95663	-2.43518	1.12416	1.27563	0.310223	0.187312	0.143267	0.41707	1.15633	1.1881	0.336425	0.92926
	471	-0.900406	1.0525	0.4547	-0.204233	-0.826777	-0.408396	0.684448	0.546256	0.0791712	0.175755	0.840621	1.12414	-1.28854	-0.994329	0.392587	-0.102323	-1.05585	-0.434167	0.143267	-1.23485	-0.276667	0.585702	0.336425	0.92926
	472	0.999475	1.0525	0.987468	0.565452	-0.105668	-0.968831	0.684448	0.546256	1.3689	1.33596	1.44277	1.12414	0.71571	1.16695	1.12416	1.27563	0.993257	0.808791	0.799689	1.24303	1.15633	1.1881	1.0133	0.92926
	473	0.999475	1.0525	0.987468	-0.204233	-2.9901	-2.0897	0.684448	0.546256	0.0791712	1.33596	1.44277	1.12414	1.38379	1.16695	-1.80213	-0.791297	0.993257	0.808791	-1.16958	-1.23485	-0.993163	-0.619103	-1.01732	-1.83119
	474	0.999475	1.0525	0.987468	0.565452	-0.826777	-2.0897	-0.783265	0.546256	1.3689	1.33596	1.44277	1.12414	-0.620458	1.16695	0.392587	-0.102323	0.993257	0.187312	0.799689	1.24303	-0.276667	0.585702	-0.340446	0.92926
	475	0.999475	0.531408	0.987468	-0.973918	-2.9901	-2.0897	0.684448	0.546256	0.0791712	1.33596	1.44277	1.12414	1.38379	-0.273904	0.392587	0.586652	0.310223	0.187312	0.799689	0.41707	0.439829	0.585702	0.336425	-1.83119
	476	0.999475	1.0525	0.987468	0.565452	-1.54789	-0.968831	0.684448	0.546256	1.3689	1.33596	0.840621	0.494773	1.38379	1.16695	1.12416	0.586652	0.993257	0.808791	0.143267	0.41707	0.439829	1.1881	1.0133	0.239148
	477	0.999475	0.531408	0.987468	-0.204233	-1.54789	-0.968831	0.684448	0.546256	1.3689	0.75586	0.238474	-0.134598	0.71571	0.446521	1.12416	1.27563	-1.05585	0.187312	0.143267	0.41707	1.15633	0.585702	0.336425	-0.450964
	478	0.999475	1.0525	0.4547	0.565452	-1.54789	-0.968831	0.684448	0.546256	1.3689	1.33596	0.840621	1.12414	1.38379	1.16695	1.12416	1.27563	0.993257	0.808791	0.143267	0.41707	1.15633	1.1881	1.0133	-0.450964
	479	0.366182	1.0525	0.987468	0.565452	-2.9901	-2.0897	0.684448	0.546256	0.724033	0.75586	0.238474	1.12414	1.38379	1.16695	1.12416	0.586652	0.993257	0.808791	-1.16958	1.24303	-0.276667	0.585702	1.0133	0.92926
	480	0.999475	0.531408	0.4547	0.565452	-1.54789	-0.408396	-0.0494082	0.546256	0.724033	0.75586	1.44277	-0.134598	0.0476258	0.446521	1.12416	1.27563	-1.05585	0.187312	0.799689	0.41707	1.15633	1.1881	1.0133	-1.14108
	481	0.999475	1.0525	0.987468	0.565452	-0.105668	-0.968831	-0.783265	0.546256	1.3689	1.33596	1.44277	1.12414	1.38379	1.16695	1.12416	1.27563	0.993257	0.808791	0.799689	1.24303	1.15633	1.1881	1.0133	0.92926
	482	0.999475	1.0525	0.987468	0.565452	0.615442	-2.0897	-0.0494082	0.546256	1.3689	1.33596	0.840621	1.12414	-0.620458	1.16695	1.12416	1.27563	0.993257	0.808791	0.143267	0.41707	1.15633	1.1881	1.0133	0.92926
	483	0.999475	0.0103186	0.987468	0.565452	1.33655	-2.0897	0.684448	0.546256	0.724033	1.33596	1.44277	-0.134598	0.71571	-0.273904	0.392587	-0.102323	0.993257	0.808791	0.143267	0.41707	-0.276667	0.585702	0.336425	-1.83119
	484	0.999475	1.0525	0.987468	0.565452	0.615442	-2.0897	0.684448	0.546256	-0.565691	-0.40435	0.840621	-0.134598	-0.620458	-0.273904	1.12416	0.586652	0.310223	0.808791	0.143267	-0.408892	-0.276667	1.1881	0.336425	-0.450964
	485	0.999475	0.531408	0.987468	0.565452	1.33655	-2.0897	0.684448	0.546256	0.724033	1.33596	0.840621	1.12414	0.71571	0.446521	0.392587	-0.102323	0.310223	0.808791	0.143267	0.41707	-0.993163	1.1881	0.336425	-0.450964
	486	0.999475	1.0525	0.987468	0.565452	0.615442	0.712474	-0.0494082	0.546256	1.3689	0.75586	1.44277	1.12414	0.71571	0.446521	1.12416	1.27563	0.993257	0.808791	0.799689	0.41707	1.15633	1.1881	1.0133	0.239148
	487	0.999475	0.0103186	0.987468	0.565452	-2.9901	-1.52927	0.684448	0.546256	-0.565691	1.33596	-0.363673	1.12414	0.0476258	-0.994329	0.392587	0.586652	0.993257	0.808791	-1.826	-1.23485	0.439829	1.1881	1.0133	0.92926
	488	0.999475	1.0525	0.987468	0.565452	-2.9901	-2.0897	0.684448	0.546256	0.724033	1.33596	1.44277	1.12414	0.71571	1.16695	1.12416	1.27563	0.993257	0.808791	0.143267	0.41707	1.15633	1.1881	1.0133	0.92926
	489	0.999475	1.0525	0.987468	0.565452	-0.105668	0.152039	0.684448	-0.22863	0.724033	0.175755	0.238474	1.12414	0.71571	0.446521	0.392587	1.27563	0.993257	0.808791	-0.513156	-0.408892	-0.276667	1.1881	0.336425	0.92926
	490	0.999475	1.0525	0.987468	-0.973918	-0.105668	-1.52927	0.684448	0.546256	1.3689	1.33596	1.44277	1.12414	1.38379	1.16695	1.12416	1.27563	0.993257	0.808791	0.143267	-0.408892	0.439829	1.1881	1.0133	-1.14108
	491	0.999475	1.0525	0.987468	0.565452	-0.105668	-2.0897	0.684448	0.546256	1.3689	1.33596	1.44277	1.12414	0.0476258	-0.273904	0.392587	-0.102323	0.993257	0.808791	0.799689	1.24303	-0.276667	1.1881	1.0133	0.92926
	492	0.999475	1.0525	0.987468	0.565452	-1.54789	-0.968831	0.684448	0.546256	0.724033	1.33596	0.840621	1.12414	0.71571	1.16695	0.392587	-0.102323	0.993257	0.808791	0.799689	1.24303	0.439829	1.1881	0.336425	-1.14108
	493	0.999475	1.0525	0.987468	0.565452	-0.105668	-2.0897	0.684448	0.546256	1.3689	1.33596	0.840621	1.12414	0.71571	0.446521	1.12416	0.586652	0.993257	0.808791	0.799689	1.24303	0.439829	1.1881	1.0133	0.92926
	494	0.366182	0.531408	0.4547	0.565452	-0.826777	0.712474	0.684448	0.546256	0.724033	0.175755	-0.363673	0.494773	0.71571	0.446521	1.12416	1.27563	0.310223	0.187312	0.143267	-1.23485	1.15633	1.1881	1.0133	0.92926
	495	0.999475	0.531408	0.4547	0.565452	-0.105668	0.712474	0.684448	-1.7784	0.0791712	0.175755	0.238474	1.12414	1.38379	0.446521	1.12416	1.27563	0.310223	0.187312	0.143267	-0.408892	1.15633	1.1881	1.0133	0.92926
	496	0.999475	1.0525	0.987468	0.565452	-0.105668	1.27291	0.684448	-0.22863	0.724033	0.75586	0.840621	1.12414	0.71571	0.446521	1.12416	0.586652	0.993257	0.187312	0.143267	-0.408892	1.15633	1.1881	1.0133	0.92926
	497	0.999475	1.0525	0.987468	0.565452	-1.54789	1.83334	0.684448	-1.7784	0.724033	1.33596	0.840621	1.12414	0.71571	0.446521	0.392587	-0.791297	0.993257	0.808791	-0.513156	-0.408892	0.439829	1.1881	-1.01732	0.92926
	498	0.999475	1.0525	0.987468	0.565452	-0.105668	-0.968831	0.684448	0.546256	1.3689	1.33596	0.840621	-0.76397	0.71571	0.446521	-0.338987	0.586652	0.993257	0.808791	0.799689	1.24303	0.439829	0.585702	0.336425	0.92926
	499	0.999475	1.0525	0.987468	0.565452	-0.826777	0.152039	0.684448	0.546256	0.724033	1.33596	1.44277	0.494773	0.0476258	1.16695	1.12416	1.27563	0.993257	0.808791	0.799689	0.41707	1.15633	1.1881	1.0133	0.239148
	500	0.999475	1.0525	0.987468	0.565452	-0.105668	1.83334	0.684448	0.546256	1.3689	1.33596	1.44277	1.12414	1.38379	1.16695	1.12416	1.27563	0.993257	0.808791	0.799689	0.41707	1.15633	1.1881	1.0133	0.92926
	501	0.999475	1.0525	0.987468	0.565452	-0.826777	-0.408396	0.684448	0.546256	1.3689	1.33596	1.44277	1.12414	1.38379	1.16695	-1.07056	-0.791297	0.993257	0.808791	0.799689	1.24303	-3.14265	0.585702	1.0133	0.92926
	502	0.999475	1.0525	0.987468	0.565452	-0.826777	0.712474	-0.0494082	0.546256	1.3689	1.33596	1.44277	1.12414	1.38379	1.16695	1.12416	0.586652	0.993257	0.808791	0.799689	0.41707	0.439829	1.1881	1.0133	0.92926
	503	0.366182	-0.510771	-0.0780691	-0.973918	-2.269	-1.52927	0.684448	0.546256	0.0791712	0.75586	-0.363673	-0.134598	-0.620458	-0.273904	-0.338987	-0.102323	-1.05585	-1.05565	-0.513156	0.41707	-0.276667	-0.0167003	-0.340446	-1.83119
	504	0.999475	0.531408	0.4547	0.565452	-0.105668	-1.52927	-1.51712	0.546256	0.724033	1.33596	1.44277	1.12414	0.71571	0.446521	0.392587	0.586652	0.993257	0.808791	0.143267	0.41707	0.439829	0.585702	0.336425	0.92926
