# Supplementary material for: Integrating behavioral, social, and technological factors in cryptocurrency investment decisions
Source: PLoS One. 2026 Apr 15;21(4):e0332256. doi: 10.1371/journal.pone.0332256 (PMC13082585; doi:10.1371/journal.pone.0332256)
Supplement: S1 File — These data include the full analytical outputs used to generate the results reported in the manuscript. (ZIP) [file pone.0332256.s001.zip › Output/Crypto.xlsx]

## Sheet: Navigation
	SmartPLS report
	Please cite the use of SmartPLS: Ringle, C. M., Wende, S., and Becker, J.-M. 2022. "SmartPLS 4." Oststeinbek: SmartPLS GmbH, http://www.smartpls.com.
		complete
	Final results
	Path coefficients	show
	Indirect effects	show
	Total effects	show
	Outer loadings	show
	Outer weights	show
	Latent variables	show
	Residuals	show
	Simple slope analysis	show
	Quality criteria
	R-square	show
	f-square	show
	Construct reliability and validity	show
	Discriminant validity	show
	Collinearity statistics (VIF)	show
	Model fit	show
	Model selection criteria	show
	Algorithm
	Setting	show
	Stop criterion changes	show
	Posthoc minimum sample size	show
	Execution log	show
	Model and data
	Inner model	show
	Outer model	show
	Indicator data (original)	show
	Indicator data (standardized)	show
	Indicator data (correlations)	show

## Sheet: complete
	SmartPLS report
	Please cite the use of SmartPLS: Ringle, C. M., Wende, S., and Becker, J.-M. 2022. "SmartPLS 4." Oststeinbek: SmartPLS GmbH, http://www.smartpls.com.
	back to navigation
	Final results
	Path coefficients
	Matrix
		AT	FE	FI	FL	ID	IP	FE x AT
	AT					0.38128
	FE					0.0788144
	FI	0.476502				0.0382335
	FL	0.334575				0.0895395	0.725521
	ID
	IP					0.163293
	FE x AT					-0.0819331
	List
		Path coefficients
	AT -> ID	0.38128
	FE -> ID	0.0788144
	FI -> AT	0.476502
	FI -> ID	0.0382335
	FL -> AT	0.334575
	FL -> ID	0.0895395
	FL -> IP	0.725521
	IP -> ID	0.163293
	FE x AT -> ID	-0.0819331
	Indirect effects
	Total indirect effects
		AT	FE	FI	FL	ID	IP	FE x AT
	AT
	FE
	FI					0.181681
	FL					0.246039
	ID
	IP
	FE x AT
	Specific indirect effects
		Specific indirect effects
	FL -> IP -> ID	0.118472
	FI -> AT -> ID	0.181681
	FL -> AT -> ID	0.127567
	Total effects
	Matrix
		AT	FE	FI	FL	ID	IP	FE x AT
	AT					0.38128
	FE					0.0788144
	FI	0.476502				0.219914
	FL	0.334575				0.335579	0.725521
	ID
	IP					0.163293
	FE x AT					-0.0819331
	List
		Total effects
	AT -> ID	0.38128
	FE -> ID	0.0788144
	FI -> AT	0.476502
	FI -> ID	0.219914
	FL -> AT	0.334575
	FL -> ID	0.335579
	FL -> IP	0.725521
	IP -> ID	0.163293
	FE x AT -> ID	-0.0819331
	Outer loadings
	Matrix
		AT	FE	FI	FL	ID	IP	FE x AT
	AT1	0.861304
	AT2	0.902945
	AT3	0.898222
	FE1		0.903329
	FE2		0.836659
	FE3		0.719801
	FE4		0.885723
	FE5		0.811163
	FI1			0.902739
	FI2			0.901479
	FI3			0.815934
	FI4			0.796118
	FL1				0.83368
	FL2				0.829693
	FL3				0.837304
	FL4				0.874491
	ID1					0.847381
	ID2					0.902429
	ID3					0.760494
	ID4					0.734906
	IP1						0.813757
	IP2						0.844812
	IP3						0.876071
	IP4						0.717885
	FE x AT							1
	List
		Outer loadings
	AT1 <- AT	0.861304
	AT2 <- AT	0.902945
	AT3 <- AT	0.898222
	FE1 <- FE	0.903329
	FE2 <- FE	0.836659
	FE3 <- FE	0.719801
	FE4 <- FE	0.885723
	FE5 <- FE	0.811163
	FI1 <- FI	0.902739
	FI2 <- FI	0.901479
	FI3 <- FI	0.815934
	FI4 <- FI	0.796118
	FL1 <- FL	0.83368
	FL2 <- FL	0.829693
	FL3 <- FL	0.837304
	FL4 <- FL	0.874491
	ID1 <- ID	0.847381
	ID2 <- ID	0.902429
	ID3 <- ID	0.760494
	ID4 <- ID	0.734906
	IP1 <- IP	0.813757
	IP2 <- IP	0.844812
	IP3 <- IP	0.876071
	IP4 <- IP	0.717885
	FE x AT -> FE x AT	1
	Outer weights
	Matrix
		AT	FE	FI	FL	ID	IP	FE x AT
	AT1	0.35718
	AT2	0.388185
	AT3	0.380585
	FE1		0.315321
	FE2		0.234375
	FE3		0.159969
	FE4		0.253218
	FE5		0.221463
	FI1			0.309313
	FI2			0.290659
	FI3			0.322145
	FI4			0.246067
	FL1				0.299772
	FL2				0.261751
	FL3				0.282043
	FL4				0.339348
	ID1					0.370727
	ID2					0.366589
	ID3					0.228395
	ID4					0.246751
	IP1						0.307498
	IP2						0.307469
	IP3						0.348635
	IP4						0.257129
	FE x AT							1
	List
		Outer weights
	AT1 <- AT	0.35718
	AT2 <- AT	0.388185
	AT3 <- AT	0.380585
	FE1 <- FE	0.315321
	FE2 <- FE	0.234375
	FE3 <- FE	0.159969
	FE4 <- FE	0.253218
	FE5 <- FE	0.221463
	FI1 <- FI	0.309313
	FI2 <- FI	0.290659
	FI3 <- FI	0.322145
	FI4 <- FI	0.246067
	FL1 <- FL	0.299772
	FL2 <- FL	0.261751
	FL3 <- FL	0.282043
	FL4 <- FL	0.339348
	ID1 <- ID	0.370727
	ID2 <- ID	0.366589
	ID3 <- ID	0.228395
	ID4 <- ID	0.246751
	IP1 <- IP	0.307498
	IP2 <- IP	0.307469
	IP3 <- IP	0.348635
	IP4 <- IP	0.257129
	FE x AT -> FE x AT	1
	Latent variables
	Scores
		AT	FE	FI	FL	ID	IP	FE x AT
	0	-1.99092	-1.06557	-0.695099	-0.582657	-1.27097	-0.730514	2.12146
	1	0.510129	0.133273	-0.48124	0.641233	1.15409	0.671561	0.0679865
	2	-0.121113	-0.684613	-1.19881	-1.01673	0.650432	-1.42268	0.0829158
	3	0.30785	0.700626	-0.616878	-0.18775	0.950279	0.628688	0.215688
	4	0.712893	1.14511	-0.597647	0.207157	0.69706	0.89977	0.816343
	5	0.915172	0.107015	-1.12059	0.641233	0.950279	0.0300388	0.0979374
	6	-0.750902	1.5896	1.55312	0.167989	1.15409	-0.0888755	-1.19363
	7	-0.954635	0.730807	-0.791626	0.207157	-0.79718	-1.71526	-0.697654
	8	0.736814	0.730807	1.35914	1.47022	0.443841	1.25455	0.538468
	9	0.510129	1.5896	-0.403669	0.246326	0.469232	0.43558	0.810902
	10	-0.752356	0.730807	-0.597647	-0.226918	-2.45948	0.730095	-0.549827
	11	-0.145034	-0.471956	-0.752515	-1.41164	-0.822572	0.072912	0.0684497
	12	-1.20476	-0.643564	-0.946494	-1.0559	-0.972496	-1.51427	0.775338
	13	-0.370265	-0.471205	-0.597647	1.47022	0.746472	-1.09307	0.174471
	14	0.308335	-1.84633	0.119276	0.167989	-2.27969	-2.88317	-0.569286
	15	-1.58588	-0.986782	-1.11511	-1.45081	-1.35025	-0.545178	1.56492
	16	-0.97904	-3.56316	-0.338643	1.26388	-2.69009	1.0771	3.48848
	17	0.712408	0.730807	0.318741	0.413492	0.469232	0.123673	0.520633
	18	0.283929	1.5896	-1.31457	-0.849566	0.900867	0.425845	0.451334
	19	0.283929	0.730807	-0.0747024	-1.45081	-0.311662	0.0651396	0.207497
	20	-1.28888	-1.84558	-2.22547	-3.09101	-0.973908	-2.2923	2.37873
	21	0.688972	1.5896	1.18505	1.05755	1.15409	1.30531	1.09519
	22	0.533565	0.730807	1.20428	1.47022	-0.311662	0.655901	0.389933
	23	-0.479284	-0.127988	-0.597647	-0.810397	-2.18365	-0.309197	0.0613424
	24	-0.323877	-0.986782	-0.597647	-0.621825	0.443841	-0.324857	0.319596
	25	0.736814	1.5896	-0.268681	0.602065	-0.107855	-0.0264463	1.17124
	26	-0.72892	-0.127988	-0.398183	-0.621825	0.265425	-1.25312	0.0932927
	27	0.30785	0.11471	0.000745803	0.641233	0.750943	0.0300388	0.0353136
	28	-2.64608	-3.56316	-1.81921	-2.71387	-3.70466	-3.23807	9.42843
	29	-0.573028	-0.613384	-0.658762	-0.18775	-0.871984	-0.907846	0.351486
	30	-0.549108	-1.60288	-0.327022	-0.621825	0.0122059	-0.730398	0.880153
	31	-0.0976773	0.730807	-0.0747024	0.207157	1.15409	0.0651396	-0.0713832
	32	0.105086	0.730807	1.03018	1.03614	1.15409	0.706662	0.0767978
	33	-0.0737565	1.5896	0.971187	-0.621825	1.15409	-0.258435	-0.117243
	34	-0.978556	-1.84558	-1.31457	-1.84571	-2.41285	-1.60013	1.806
	35	-1.1574	-1.84558	-1.31457	-1.84571	-0.289054	-1.56503	2.13607
	36	-0.526156	-0.127988	0.816969	0.285494	-0.107855	0.706662	0.0673415
	37	0.0811656	-0.127988	-0.810856	-0.621825	0.265425	-0.38339	-0.0103882
	38	-0.752841	-0.986782	-1.1597	-1.45081	-1.47756	-1.38758	0.742889
	39	-0.931199	1.5896	0.119276	0.602065	-1.47478	0.694994	-1.48023
	40	0.736814	1.5896	-0.268681	0.0185853	-0.26225	0.258132	1.17124
	41	-0.680594	1.5896	0.389252	1.47022	0.242776	1.49053	-1.08187
	42	-0.729889	-0.986782	-0.926614	0.0185853	0.494624	-0.687525	0.720241
	43	-2.24056	-1.84558	-0.791626	-1.0559	-0.896004	-0.923506	4.13512
	44	-0.752841	0.730807	-0.46266	0.641233	-0.21425	0.915315	-0.550181
	45	-2.01436	-0.127988	0.0602852	-0.977564	-0.461586	-1.29395	0.257813
	46	-0.526156	-0.127988	-0.0747024	-0.18775	1.15409	0.0885723	0.0673415
	47	-2.24056	0.730807	0.409132	0.167989	0.191993	-0.541398	-1.63741
	48	-0.751871	-0.986782	-1.50855	-0.660993	-2.18502	-1.37192	0.741933
	49	0.510129	0.730807	-0.384438	0.246326	0.319309	-0.131749	0.372806
	50	0.915172	1.5896	0.448243	0.680401	0.445212	0.679449	1.45476
	51	-0.121113	0.730807	-0.597647	0.207157	0.216013	-0.317084	-0.0885105
	52	0.105086	0.730807	0.119276	-0.660993	0.69706	0.273792	0.0767978
	53	-1.81208	-0.127988	-1.31457	-0.621825	-1.9572	-1.9277	0.231923
	54	-0.931683	-2.94707	-0.392697	0.207157	-0.543644	-1.91992	2.74573
	55	-2.21712	-1.84558	-0.46266	-1.45081	-1.02191	-1.56503	4.09186
	56	1.14137	1.5896	1.55312	1.47022	1.15409	1.49053	1.81433
	57	-1.13348	-1.84558	-0.985605	-2.6747	0.0660893	-1.59224	2.09192
	58	-0.0981619	-0.127988	0.468123	0.207157	1.15409	-0.274096	0.0125635
	59	1.14137	1.5896	1.24339	1.47022	1.15409	1.49053	1.81433
	60	-0.323392	-0.986782	1.16517	0.641233	-0.795768	-1.37204	0.319118
	61	0.736329	1.5896	1.55312	0.641233	0.67304	1.25455	1.17047
	62	-0.883357	-2.70437	-1.83752	-2.24062	-3.65077	-0.23911	2.38893
	63	0.712408	0.730807	0.642221	0.207157	0.469232	-0.601663	0.520633
	64	-0.275066	-0.127988	0.642221	-0.18775	-0.365545	0.123673	0.0352051
	65	0.736329	0.730807	0.119276	0.246326	-0.418058	0.891882	0.538114
	66	0.105086	-0.127988	0.119276	-0.18775	0.269897	0.730095	-0.0134498
	67	-2.21712	-1.84558	-0.656638	-0.226918	-1.42815	-1.61579	4.09186
	68	-0.121113	0.730807	0.119276	-0.977564	-0.365545	0.072912	-0.0885105
	69	0.283929	0.730807	-0.597647	-0.582657	0.0660893	0.273792	0.207497
	70	-0.752356	-0.127988	-0.597647	-0.226918	-0.365545	-0.502189	0.0962922
	71	-1.76521	-0.986782	-1.79841	-1.01673	-1.82267	-1.81256	1.74187
	72	-0.751387	0.730807	-1.70188	-2.24062	-0.515469	-1.10873	-0.549118
	73	-0.347798	-1.84558	-0.926614	-0.621825	0.746472	-1.49872	0.641887
	74	-0.550077	-0.986782	-1.31457	-1.0559	-0.365545	-0.966379	0.542806
	75	0.308335	0.730807	-0.732635	0.641233	1.15409	0.197751	0.225333
	76	-0.931199	-0.986782	-0.597647	-1.01673	-0.137718	-0.545178	0.91889
	77	-1.83697	-2.70437	0.254264	-1.45081	-3.24316	-1.844	4.96784
	78	-0.932168	-0.127988	-1.7801	-0.226918	0.746472	-1.49861	0.119306
	79	-2.19368	-1.84558	-0.636758	-1.45081	0.190622	-2.60432	4.04861
	80	-1.58636	0.730807	-1.37291	-2.24062	-0.768688	-1.32905	-1.15932
	81	-0.322423	0.730807	0.448892	-0.148581	-0.265034	0.316666	-0.235629
	82	-0.72892	-0.986782	-0.268681	-1.01673	-0.0372061	-0.545178	0.719285
	83	-0.752356	-0.986782	-0.403669	-2.27979	-2.53291	-0.730398	0.742411
	84	0.510129	0.730807	-0.20969	0.641233	0.319309	0.115901	0.372806
	85	0.939093	0.730807	1.04941	0.246326	0.69706	0.907543	0.686295
	86	-1.58636	-1.84558	-0.760774	-1.45081	-0.266405	-0.746058	2.92775
	87	0.915172	-1.84558	1.2159	-0.433253	1.15409	-0.488577	-1.68902
	88	0.736329	0.730807	1.35914	0.886736	0.60102	0.427808	0.538114
	89	-0.752356	-0.986782	-0.597647	-0.41549	0.0660893	-1.16327	0.742411
	90	0.510614	1.5896	0.8362	1.07531	0.319309	0.273792	0.811672
	91	0.510129	0.730807	0.642221	0.641233	0.319309	0.671561	0.372806
	92	-0.526641	-0.127988	-0.985605	0.207157	0.67304	-0.147409	0.0674035
	93	1.14137	0.730807	0.119276	0.641233	1.15409	1.12786	0.834122
	94	0.0816502	-0.127988	-0.403669	-0.621825	0.647648	-0.907846	-0.0104502
	95	-1.38311	-0.986782	-0.791626	-0.18775	-0.365545	-0.289756	1.36483
	96	-1.1574	-0.986782	-0.268681	-0.18775	-0.419429	-0.753831	1.1421
	97	0.736329	1.5896	0.119276	-1.01673	0.319309	0.25036	1.17047
	98	0.510129	1.5896	0.448243	-1.09507	-0.107855	-0.0458868	0.810902
	99	0.915172	1.5896	1.16517	1.47022	0.443841	1.12786	1.45476
	100	-1.78864	0.730807	-2.36046	-0.621825	-0.340154	-0.703185	-1.30715
	101	0.30785	-0.986782	-1.31457	-0.582657	-1.5468	-0.931279	-0.303781
	102	0.688972	-0.986782	-0.243315	1.47022	0.650432	1.13564	-0.679865
	103	-1.51508	-2.18954	-1.31245	-2.26203	-2.94331	-2.00567	3.31734
	104	0.105086	-0.640215	0.313255	0.0185853	-0.287642	-0.746058	-0.0672779
	105	-0.907763	-1.33335	-1.14596	-1.84571	-3.34814	-1.06585	1.21036
	106	0.331771	-0.133185	-0.985605	-0.621825	0.926259	-1.49872	-0.0441869
	107	0.129007	-0.986782	-0.403669	-0.621825	0.41982	-0.38339	-0.127302
	108	1.14137	0.730807	0.971187	0.641233	0.900867	-0.494417	0.834122
	109	-0.121113	-0.127988	-0.597647	-0.18775	-0.971124	0.123673	0.015501
	110	-0.073272	-0.986782	-1.95056	-0.621825	0.493253	-0.34829	0.0723034
	111	-0.323392	-0.127988	-1.10414	-0.621825	-0.239642	-0.0616627	0.0413902
	112	0.486693	0.730807	0.8362	1.03614	0.319309	0.765196	0.355678
	113	-0.954635	0.730807	-0.656638	1.03614	-1.58533	-2.0857	-0.697654
	114	-1.74128	1.5896	-0.695099	1.03614	0.647648	0.687222	-2.76795
	115	1.14137	1.5896	0.991068	1.47022	1.15409	1.49053	1.81433
	116	0.0821348	-0.127988	0.138507	-1.45081	0.343329	-0.746058	-0.0105122
	117	-1.96748	-1.84558	-0.46266	-0.700162	-0.341525	-1.10084	3.63114
	118	-1.74128	0.730807	-0.597647	0.207157	-3.24316	-0.570458	-1.27254
	119	0.939093	1.5896	1.35914	1.03614	0.900867	1.30531	1.49278
	120	0.0342934	1.5896	-1.25558	1.47022	0.926259	0.201763	0.0545127
	121	0.105086	0.730807	0.313255	0.207157	-1.98122	-0.274096	0.0767978
	122	0.510129	0.730807	0.8362	0.641233	1.15409	0.45124	0.372806
	123	0.486693	-1.84558	0.119276	-0.977564	-0.365545	-0.931394	-0.898229
	124	-0.121113	0.730807	0.313255	-0.582657	0.293917	0.671561	-0.0885105
	125	-1.38311	-2.70437	-0.597647	-1.45081	0.469232	-2.60432	3.74045
	126	-0.346829	-0.127988	-1.12059	-0.18775	0.547136	0.316666	0.0443898
	127	-1.78913	-1.33075	-1.64354	-0.226918	-0.311662	-1.13594	2.38088
	128	0.104602	-0.643564	-0.0747024	-0.582657	0.394429	-0.301424	-0.067318
	129	-1.99092	-1.15839	-0.791626	-0.621825	-1.25421	-1.5728	2.30626
	130	-1.3836	-1.84558	-0.721663	-1.01673	-0.696668	-1.1516	2.55354
	131	0.30785	0.902415	1.35914	1.03614	0.900867	0.324554	0.277809
	132	0.30785	0.730807	0.313255	0.641233	0.115501	0.0300388	0.224979
	133	-1.76472	-1.84558	-1.00484	-1.41164	-2.48766	-0.738286	3.25693
	134	0.106056	-1.84558	-0.655989	1.03614	1.15409	0.301005	-0.195734
	135	-0.727951	1.5896	-1.21804	-1.0559	-0.566252	-1.11251	-1.15715
	136	1.14137	0.730807	0.100046	0.641233	1.15409	0.706662	0.834122
	137	0.104602	-0.127988	-0.287912	0.246326	0.216013	-0.0537747	-0.0133877
	138	0.939093	1.5896	1.35914	1.47022	1.15409	1.49053	1.49278
	139	-1.1574	-1.84558	-0.985605	-1.41164	-0.719276	-1.56503	2.13607
	140	0.939093	1.5896	0.642221	0.207157	0.746472	0.43558	1.49278
	141	-1.36016	0.730807	-0.597647	-0.18775	-0.287642	0.324554	-0.994016
	142	0.0811656	0.730807	-0.287912	0.207157	0.0660893	-0.0966479	0.0593164
	143	-1.96748	-2.53351	0.00351922	-1.01673	-3.19375	0.00660603	4.98465
	144	-0.574482	-0.471956	-1.29534	-1.45081	-0.26225	-0.131749	0.27113
	145	-0.979525	0.21523	-0.791626	-1.84571	-1.24974	-1.32905	-0.210823
	146	1.14137	-0.127988	-0.597647	0.602065	0.950279	-0.324857	-0.146081
	147	-0.323877	0.730807	-0.20969	-0.18775	1.15409	-0.35207	-0.236692
	148	-0.573028	-0.986782	-1.83752	-0.660993	-2.03232	-2.19878	0.565454
	149	-0.121113	-0.986782	0.119276	-0.226918	0.0660893	-0.266323	0.119513
	150	-0.323877	-0.986782	0.8362	-0.582657	0.169385	1.08499	0.319596
	151	0.938608	1.5896	1.55312	1.26388	1.15409	1.49053	1.49201
	152	0.0811656	-0.127988	0.119276	0.0755164	0.265425	-0.0460023	-0.0103882
	153	0.510614	0.730807	0.313255	0.829805	0.776335	0.308893	0.37316
	154	-0.72892	0.730807	0.468123	0.452661	-0.33427	0.28168	-0.532699
	155	-0.526156	-0.127988	0.119276	0.680401	-0.239642	0.0885723	0.0673415
	156	0.510614	0.730807	-0.926614	-0.148581	-0.0118145	0.0143784	0.37316
	157	0.105086	-0.127988	-1.12059	0.246326	0.0914809	0.714435	-0.0134498
	158	-0.526641	-0.127988	-0.716178	-1.01673	0.69706	-0.781159	0.0674035
	159	-0.526641	-0.127988	0.642221	-0.582657	-0.61151	-0.340517	0.0674035
	160	0.510129	1.5896	0.771723	-0.18775	0.950279	0.907543	0.810902
	161	-0.120629	-0.986782	-0.0747024	-1.01673	-0.515469	0.131445	0.119034
	162	-0.775792	-1.33075	-0.597647	-0.660993	-0.311662	-1.32116	1.03239
	163	-0.95512	-0.643564	-1.31457	0.246326	0.116873	-1.46351	0.614681
	164	-0.776277	-0.643564	-1.31457	-0.621825	-0.768688	-1.69172	0.499584
	165	0.688972	0.902415	0.8362	0.641233	0.493253	0.687222	0.621739
	166	0.486693	0.730807	0.313255	0.246326	1.15409	0.872442	0.355678
	167	-0.121113	-0.127988	0.119276	-0.18775	0.69706	-0.324857	0.015501
	168	-0.121113	0.730807	0.254264	-0.18775	-0.440349	0.0143784	-0.0885105
	169	-0.346829	-0.127988	0.0602852	0.641233	-0.515469	0.154878	0.0443898
	170	-0.215827	0.730807	-1.12059	0.167989	-0.365229	-1.2704	-0.157728
	171	-0.752356	-0.127988	-0.0355916	-0.621825	-1.50017	-0.147409	0.0962922
	172	-0.0976773	-0.127988	-0.771746	-0.18775	-0.215622	0.308893	0.0125015
	173	-0.95512	-0.986782	-1.1597	-0.18775	-0.239642	-0.510077	0.942495
	174	-0.167986	-1.22948	-1.31457	-0.18775	-0.216993	-0.621103	0.206535
	175	-0.0971927	0.730807	0.8362	0.246326	0.69706	0.486341	-0.0710291
	176	-0.751871	0.730807	-1.83752	-0.867328	0.115501	0.0221508	-0.549473
	177	0.712893	-0.127988	-0.597647	-0.810397	0.300054	-0.332629	-0.0912414
	178	-2.19368	-0.986782	-0.791626	-1.26224	-1.728	-0.568611	2.16469
	179	0.105086	0.730807	-0.0747024	0.0185853	0.241405	0.537102	0.0767978
	180	0.105571	1.5896	1.03018	1.03614	0.493253	-0.25454	0.167816
	181	-0.121598	-0.986782	-0.985605	-1.45081	-0.443449	-1.36415	0.119991
	182	-1.3836	-0.127988	-0.791626	-0.18775	-0.846592	-0.545178	0.177083
	183	-0.550077	-0.127988	-0.20969	-0.621825	0.265425	-0.560838	0.070403
	184	-0.729404	0.730807	-1.06318	0.246326	-0.946787	0.308893	-0.533054
	185	-1.18132	-0.986782	-0.521001	-1.41164	-2.0351	-2.16368	1.1657
	186	-0.14455	0.730807	0.429012	0.207157	0.216013	-0.753831	-0.105638
	187	0.283445	0.730807	-1.25716	0.602065	0.497724	0.51367	0.207143
	188	-0.573998	-1.84558	-0.287912	-1.84571	-0.137718	-1.15949	1.05936
	189	-0.121598	-0.127988	-0.287912	-0.582657	-0.515469	-0.36773	0.015563
	190	-1.53852	0.730807	-1.31457	-0.938396	-1.01912	0.123558	-1.12436
	191	-0.121113	-2.70437	-1.44956	-1.48998	-0.365545	-1.93558	0.327536
	192	-0.121113	-0.127988	-1.23364	0.602065	0.0660893	-0.467088	0.015501
	193	-0.120629	-0.127988	0.572259	-0.266086	0.746472	-1.85954	0.015439
	194	0.105086	0.730807	0.313255	-3.50368	-0.515469	-1.53359	0.0767978
	195	-0.931683	-0.127988	-0.268681	-1.01673	0.265425	0.112005	0.119244
	196	-1.00102	-3.56316	-1.25558	-0.543489	-2.49801	-1.72304	3.56681
	197	0.510129	1.5896	-0.403669	-0.50432	0.191993	0.950416	0.810902
	198	0.104602	-0.127988	0.119276	-0.226918	0.0141133	0.486341	-0.0133877
	199	0.283929	0.730807	0.119276	0.246326	-0.0838345	0.671561	0.207497
	200	0.0816502	-0.127988	0.119276	0.207157	0.950279	0.0885723	-0.0104502
	201	-0.954635	-1.84558	-0.791626	-0.582657	-1.85669	-0.568611	1.76185
	202	0.306881	0.730807	0.119276	0.602065	1.15409	0.714435	0.224271
	203	-0.751871	-0.127988	-0.597647	0.207157	0.582052	-0.324857	0.0962302
	204	1.14137	-0.986782	-0.791626	0.285494	1.15409	0.958188	-1.12628
	205	1.14137	1.5896	0.124762	1.03614	0.69706	1.30531	1.81433
	206	-1.56244	-0.986782	-0.459886	-0.18775	-2.30956	-1.10084	1.54179
	207	0.510129	0.730807	0.636736	0.641233	0.368721	0.0807999	0.372806
	208	0.915172	1.5896	0.0801655	0.246326	1.15409	1.49053	1.45476
	209	-0.751871	0.730807	-0.248801	0.207157	0.319309	-0.332629	-0.549473
	210	-0.276036	-0.986782	-0.0747024	0.207157	-2.78613	-0.753831	0.272387
	211	-0.501751	0.730807	-1.12059	-1.80655	-0.365545	-0.644536	-0.366683
	212	-0.479768	-1.84558	0.119276	-1.0559	0.350584	-1.42268	0.885449
	213	-0.883357	-0.986782	-1.31457	-1.41164	-1.14644	-1.14383	0.871681
	214	0.915172	0.730807	-0.268681	-0.18775	-0.137718	0.308893	0.668814
	215	0.283929	-0.986782	-0.403669	-0.621825	0.190622	-0.710958	-0.280176
	216	0.105571	-0.986782	-0.597647	-1.01673	-0.0118145	-0.529518	-0.104176
	217	1.14137	1.5896	0.777209	1.47022	0.582052	-0.0185583	1.81433
	218	-1.33673	-1.09585	-1.81921	-0.660993	-0.842437	-2.74667	1.46485
	219	-2.01484	-1.13416	-0.287912	-2.31896	-2.74398	-2.95133	2.28515
	220	-1.35919	-1.13416	-1.37291	0.207157	-1.14954	-1.19858	1.54154
	221	-1.3836	-1.43387	-1.56689	-0.266086	-1.70398	-2.49503	1.9839
	222	1.14137	0.766185	1.03018	1.47022	0.950279	-0.030342	0.874502
	223	-0.954635	-0.575074	-0.442779	-1.01673	-1.45354	-0.316969	0.548986
	224	-1.15837	-0.575074	-1.9725	-0.621825	0.290817	0.131445	0.666147
	225	-0.752841	-0.610452	-1.31457	-1.84571	-1.27097	-1.10873	0.459573
	226	1.14137	-0.163366	0.324226	1.47022	0.647648	-0.112308	-0.186461
	227	-0.525672	1.08824	0.119276	0.207157	-0.137718	-0.274096	-0.572057
	228	1.14137	0.517298	1.16517	0.641233	1.15409	1.06933	0.590429
	229	-1.83697	0.820459	0.816969	1.47022	0.746472	0.394755	-1.50716
	230	-0.931199	-0.163366	-0.752515	0.602065	0.241405	1.12786	0.152126
	231	-0.978556	0.28372	-0.20969	0.602065	0.69706	-0.0458868	-0.277636
	232	-1.18083	-1.39849	-0.597647	-1.84571	1.15409	-1.22957	1.65139
	233	-2.01484	-1.88095	-1.17958	-1.84571	-1.83129	-1.5065	3.78982
	234	-0.121113	0.28372	1.16517	0.641233	-0.412174	0.671561	-0.0343623
	235	0.105086	0.730807	-1.12059	0.641233	0.115501	0.43558	0.0767978
	236	0.939093	1.17789	-0.597647	1.03614	0.69706	1.30531	1.10615
	237	-1.31281	1.5896	0.448243	1.03614	-1.9092	0.285461	-2.08684
	238	-1.99092	-0.0572309	1.16517	-1.09507	0.950279	0.730095	0.113942
	239	-1.9914	-0.951404	-2.74842	-1.01673	-1.3575	-1.17104	1.89463
	240	0.533565	1.17789	0.119276	0.680401	0.950279	0.308893	0.628483
	241	-0.300926	-0.575074	-1.12059	0.641233	0.0660893	0.115901	0.173054
	242	-0.526156	-0.575074	0.119276	-0.582657	-1.6247	-0.36773	0.302579
	243	0.915172	-0.163366	-1.17958	0.602065	0.216013	0.402528	-0.149508
	244	-2.01484	-2.70437	-1.83752	-2.27979	-1.80869	-2.60432	5.44888
	245	-0.956089	0.319099	-0.597647	-0.226918	-0.137718	-1.10095	-0.305087
	246	-0.370265	1.14251	-1.12059	-0.660993	0.572528	-1.56503	-0.423033
	247	0.104602	0.730807	-1.17958	-0.148581	0.950279	0.494114	0.0764437
	248	-0.93023	-0.163366	-0.46266	-1.01673	0.523116	0.0885723	0.151968
	249	0.688972	-1.05754	0.448243	-0.226918	0.0434813	-0.399051	-0.728614
	250	-0.323877	-0.575074	0.119276	-1.84571	-0.515469	-0.147409	0.186253
	251	0.0582141	-0.539696	-1.64354	0.246326	-0.137718	-0.0460023	-0.0314179
	252	-0.121113	-1.39849	-0.791626	-1.01673	0.265425	-1.65866	0.169376
	253	-1.1574	-0.575074	-0.592162	-1.0559	-0.665393	-1.32905	0.66559
	254	0.307365	0.730807	-0.145863	0.641233	-2.07589	-0.188349	0.224625
	255	1.14137	0.248342	-0.198719	-1.01673	0.69706	1.49053	0.283451
	256	0.510129	1.5896	1.03566	-0.226918	0.647648	0.89977	0.810902
	257	-0.120629	1.17789	0.119276	-0.18775	-0.184346	0.0806843	-0.142088
	258	-0.120629	0.730807	0.642221	0.207157	-0.79718	0.258132	-0.0881564
	259	-1.96748	-1.91633	-2.22547	-1.01673	-0.215622	-0.332629	3.77035
	260	1.14137	1.17789	0.777209	0.246326	1.15409	1.13564	1.34441
	261	-0.752356	-0.127988	-0.597647	-0.226918	0.950279	-0.324741	0.0962922
	262	-1.58636	-2.25728	-1.50855	-0.18775	-1.20032	-0.958492	3.58087
	263	0.0577295	0.28372	-0.597647	-0.621825	0.115501	-0.0966479	0.016379
	264	0.30785	1.17789	-0.926614	0.207157	0.950279	1.06933	0.362614
	265	-0.120629	0.730807	0.448243	1.03614	0.319309	0.907543	-0.0881564
	266	-0.121113	0.730807	-1.83752	0.00688441	-0.815317	-0.467204	-0.0885105
	267	-2.64608	-1.02216	-1.31457	-1.44517	-0.0838345	-0.595823	2.70472
	268	0.105086	-0.0926092	-2.74842	0.446599	0.493253	-0.0460023	-0.00973197
	269	-1.1574	-0.986782	-0.403669	-0.78293	0.493253	-0.174737	1.1421
	270	-1.18132	-0.539696	-0.965724	-0.621825	-1.35025	-0.644536	0.637553
	271	-0.121113	0.695428	0.119276	1.47022	-1.77741	0.293233	-0.0842257
	272	-1.15691	-0.575074	-0.46266	-1.01673	0.0660893	0.0885723	0.665311
	273	-0.72892	-0.163366	1.03018	-0.616186	-0.443449	-0.545178	0.119081
	274	-0.347313	0.730807	-0.403669	0.44096	-0.161738	-0.459316	-0.253819
	275	-2.19368	-0.986782	-0.791626	-0.320964	-2.68731	-1.12439	2.16469
	276	-1.18035	-0.127988	-0.597647	-0.822098	-1.09703	-0.375618	0.15107
	277	0.509645	0.766185	-0.597647	-1.25053	0.69706	-0.710958	0.390482
	278	-0.275551	-0.539696	-0.403669	-0.621825	-1.21201	-1.33682	0.148714
	279	-0.478799	-0.127988	-1.74099	0.680401	0.350584	0.0885723	0.0612804
	280	-0.0737565	-0.539696	0.235033	-0.822098	-1.35025	-0.510077	0.0398061
	281	0.105571	0.730807	-0.25706	0.00688441	-0.455162	0.115785	0.077152
	282	-1.99092	-0.198744	-0.0967063	-0.78293	0.190622	0.0885723	0.395684
	283	-1.9914	-0.127988	-0.684128	-1.41164	-0.768688	0.0806843	0.254875
	284	0.712408	0.730807	0.60311	0.207157	0.69706	-0.281868	0.520633
	285	-1.56196	-1.39849	-0.889078	-1.18348	-1.0473	-1.28617	2.18438
	286	-1.20427	-0.127988	-0.869198	-0.983203	-0.515469	-1.1516	0.154132
	287	-0.752356	-0.575074	-0.597647	-0.810397	-0.515469	-0.510077	0.43266
	288	0.0811656	-0.163366	-0.76626	-0.576595	-0.515469	-0.332629	-0.0132597
	289	0.0816502	1.17789	0.287889	0.847568	0.115501	-0.0615471	0.0961752
	290	-2.64608	-1.39849	-1.84577	-0.96544	-2.76211	-2.52635	3.70052
	291	0.915172	-1.84558	-1.6518	-1.09666	1.15409	-0.231223	-1.68902
	292	-0.121113	1.17789	-0.200842	0.835867	0.950279	0.332326	-0.142659
	293	-0.752356	-0.539696	-0.307142	-1.48434	-0.615981	-0.966379	0.406043
	294	-1.78864	-1.09065	-1.01309	-1.25053	-0.996516	-0.788932	1.95078
	295	-0.751871	-0.0602476	-0.650503	-1.45081	-1.37427	-1.73459	0.0452985
	296	-2.64608	-2.01794	-1.48199	-1.92405	-2.94053	-1.85177	5.33963
	297	-1.6098	-0.539696	-1.57515	-0.910505	-0.720689	-1.31339	0.868801
	298	-1.78816	-1.84558	-2.43868	-1.65108	0.0660893	-0.652424	3.30018
	299	-0.752356	-1.02216	-0.929387	-1.25053	-0.356308	-0.781159	0.769028
	300	0.105571	1.14251	0.498975	1.26994	-0.0584428	0.663789	0.120616
	301	0.0816502	0.28372	0.274144	0.641233	-0.137718	0.258132	0.0231658
	302	-0.323392	-0.127988	-1.31457	0.0581765	0.0660893	-0.38339	0.0413902
	303	-0.525672	0.28372	-0.0239704	-0.816459	-1.04283	0.273792	-0.149144
	304	-0.503205	1.14251	-0.429035	-0.18775	0.69706	0.671561	-0.574919
	305	-0.323392	-0.127988	-0.411928	-0.23298	-0.161738	0.207487	0.0413902
	306	1.14137	1.5896	0.330362	1.47022	1.15409	1.49053	1.81433
	307	-0.775792	-1.39849	-1.83752	-1.88124	-0.311662	-1.33682	1.08494
	308	-2.41988	-2.25728	-1.48318	-1.43911	-2.28973	-2.00567	5.46237
	309	0.510129	0.28372	-0.217949	0.875035	0.950279	-0.0966479	0.144734
	310	-1.836	-1.84558	-1.87114	-1.83601	-1.54958	-2.02133	3.38847
	311	-0.549108	-0.127988	-0.960239	-1.06196	-1.15232	-0.788932	0.070279
	312	-0.324362	0.695428	-1.09523	-0.64565	0.69706	0.0534715	-0.22557
	313	-0.121113	-0.163366	-0.411928	-0.798696	0.319309	-0.131749	0.0197858
	314	-0.752356	0.248342	-0.597647	-0.549127	0.900867	0.316666	-0.186842
	315	-1.76472	-0.747433	-1.6518	-1.0442	-1.07442	-0.332629	1.31901
	316	-1.15643	-0.919042	-0.934873	-0.366617	0.319309	-0.486644	1.06281
	317	-0.526156	0.0436212	-0.791626	-0.466782	-1.40276	-0.517849	-0.0229515
	318	-1.3836	-1.33075	-1.67168	-2.50189	-0.569353	-1.32905	1.84122
	319	1.14137	1.5896	0.622341	1.26994	-0.0625977	0.351767	1.81433
	320	-0.954635	0.319099	-1.67716	-0.845923	-0.792709	-0.880517	-0.304623
	321	-0.573998	0.354477	-0.546915	0.847568	-0.44482	0.158774	-0.203469
	322	-1.81256	-1.43387	-2.03149	-1.63938	-0.280387	-0.974267	2.59897
	323	0.735844	-1.02216	-0.934873	-0.394085	0.746472	-0.459316	-0.752151
	324	0.736814	1.5896	0.827941	0.452661	0.69706	0.89977	1.17124
	325	0.510129	0.695428	0.361214	0.886736	1.15409	0.730095	0.354758
	326	-0.121113	0.730807	-0.35571	0.423197	0.0660893	0.26602	-0.0885105
	327	-1.76521	-0.986782	-0.743667	-0.386026	0.650432	-0.332629	1.74187
	328	-0.954635	-1.43387	-1.17132	-1.01873	-1.24974	-1.32905	1.36882
	329	-0.347313	0.730807	-0.0493364	0.000822494	-0.137718	0.486341	-0.253819
	330	-0.978556	-0.127988	-0.597647	0.207157	-1.20032	-0.746058	0.125243
	331	-0.750902	-1.02216	-1.62523	-0.588296	1.15409	-0.332629	0.767542
	332	-0.121113	1.5896	0.136383	0.869396	-0.311662	0.123673	-0.192522
	333	-1.33576	-1.02216	-1.34206	-1.0559	-1.728	-1.52993	1.36536
	334	-1.31232	-1.78563	-1.25167	-2.88467	-2.56278	-1.17893	2.34332
	335	-0.47783	-0.127988	-0.119299	-1.43304	-2.21183	-0.923506	0.0611563
	336	-0.299956	1.08824	-0.76626	-0.360555	0.319309	0.671561	-0.326425
	337	-1.11004	-1.09533	-2.00613	-2.07952	-1.53145	-3.02552	1.21586
	338	-2.41988	0.175173	-1.23635	0.881097	-0.740513	-1.72682	-0.423899
	339	-0.978071	-0.986782	-1.08425	-0.582657	-0.515469	-0.418491	0.965143
	340	0.712893	1.5896	0.667587	0.868973	1.15409	1.49053	1.13322
	341	-2.19368	-0.610452	-1.25287	-2.05205	-0.720689	-1.49483	1.33914
	342	-0.752356	0.248342	-0.797112	-0.388023	-0.515469	-0.474976	-0.186842
	343	0.509645	0.730807	-0.572281	-0.816459	1.15409	1.12786	0.372452
	344	0.736329	0.730807	0.8362	0.641233	0.0660893	0.494114	0.538114
	345	1.14137	0.28372	1.18505	1.47022	0.493253	1.31308	0.32383
	346	1.14137	0.730807	1.19879	1.47022	0.800355	1.31308	0.834122
	347	1.14137	0.730807	0.985582	1.03008	0.900867	0.486341	0.834122
	348	1.14137	0.730807	1.55312	0.149803	1.15409	-0.611484	0.834122
	349	1.14137	-1.05754	1.55312	1.26994	1.15409	1.31308	-1.20704
	350	1.14137	0.730807	1.19053	0.823743	0.746472	0.671561	0.834122
	351	1.14137	0.730807	1.55312	1.47022	1.15409	1.31308	0.834122
	352	1.14137	0.28372	1.35366	1.26994	0.69706	1.31308	0.32383
	353	0.939093	0.28372	1.01643	-0.423548	0.900867	0.0143784	0.26644
	354	0.736329	0.730807	0.28028	0.892798	-0.0271674	1.31308	0.538114
	355	1.14137	0.730807	1.19053	0.829805	1.15409	0.671561	0.834122
	356	1.14137	0.730807	0.0939103	0.881097	0.296701	1.13564	0.834122
	357	1.14137	0.730807	0.667587	0.201096	0.218797	0.43558	0.834122
	358	1.14137	0.730807	0.996553	1.47022	0.446624	1.31308	0.834122
	359	1.14137	0.730807	1.55312	0.613765	1.15409	0.687222	0.834122
	360	1.14137	0.730807	-0.437294	0.291979	0.392741	1.31308	0.834122
	361	1.14137	-0.163366	0.8362	0.641233	0.950279	1.09276	-0.186461
	362	1.14137	0.730807	-0.27629	0.869396	-0.518528	1.31308	0.834122
	363	0.939093	0.28372	1.55312	0.596003	0.493253	0.0885723	0.26644
	364	1.14137	0.730807	0.429012	1.47022	0.596548	1.31308	0.834122
	365	1.14137	0.730807	1.55312	1.23641	1.15409	1.31308	0.834122
	366	1.14137	0.730807	1.55312	0.149803	1.15409	-0.0558232	0.834122
	367	1.14137	0.730807	1.20428	1.08137	1.00416	1.13564	0.834122
	368	-0.704999	0.730807	-0.0801881	-1.40558	-1.47615	-0.611484	-0.515218
	369	1.14137	0.730807	1.15968	1.03614	0.746472	0.915315	0.834122
	370	0.736329	0.730807	-0.0939329	0.252388	-0.4719	0.737867	0.538114
	371	0.486208	0.730807	0.105531	0.252388	-0.0118145	0.517546	0.355324
	372	-0.0737565	0.730807	0.805348	0.252388	0.244505	0.671561	-0.0539018
	373	1.14137	0.730807	1.38451	1.08137	1.15409	1.31308	0.834122
	374	1.14137	-0.163366	-0.235056	0.25845	-0.491449	0.671561	-0.186461
	375	0.939093	0.455329	-0.124785	-1.23477	0.0660893	-1.88676	0.427596
	376	1.14137	-0.646581	0.468123	0.44096	0.0434813	0.915315	-0.737989
	377	0.53405	0.179852	0.597625	0.201096	-0.161738	0.26602	0.0960497
	378	1.14137	-0.610452	0.526464	0.680824	0.950279	1.13564	-0.696753
	379	0.938608	0.730807	0.324876	-0.17156	-0.110914	0.517546	0.685941
	380	1.14137	0.730807	1.18505	1.23641	0.746472	1.09276	0.834122
	381	0.938608	0.730807	1.00481	0.796276	0.572528	0.281565	0.685941
	382	-0.526156	0.28372	0.481868	-2.05205	-1.52866	-1.67421	-0.149281
	383	1.14137	0.730807	0.0410547	0.234625	0.0390099	0.78074	0.834122
	384	1.14137	0.112112	1.55312	1.47022	1.15409	1.31308	0.127961
	385	1.14137	0.179852	0.459864	0.268577	0.392741	-0.139637	0.205277
	386	1.14137	0.179852	1.55312	1.47022	1.15409	1.31308	0.205277
	387	1.14137	-0.989799	-0.938884	0.195457	0.242817	1.09276	-1.12973
	388	0.30785	-0.714321	0.681332	0.407431	0.319309	0.737867	-0.219904
	389	1.14137	0.455329	0.0801655	1.08137	0.800355	1.31308	0.5197
	390	1.14137	0.899817	1.20428	0.407431	1.15409	1.09276	1.02703
	391	1.14137	0.899817	1.55312	1.03008	0.950279	0.494114	1.02703
	392	0.330802	0.899817	-0.442779	-0.810397	-0.695256	-0.0811031	0.297661
	393	1.14137	0.899817	1.55312	0.829805	1.15409	1.09276	1.02703
	394	0.938608	0.455329	1.18505	1.03008	0.296701	0.872442	0.427376
	395	1.14137	0.730807	1.55312	1.47022	1.15409	1.31308	0.834122
	396	1.14137	-1.77784	0.971187	1.03008	1.15409	0.382972	-2.02917
	397	1.14137	-0.371104	0.468123	0.452661	0.596548	0.316666	-0.423567
	398	1.14137	0.179852	1.16517	1.47022	0.746472	1.31308	0.205277
	399	1.14137	0.112112	1.18505	1.03008	0.950279	1.31308	0.127961
	400	0.736814	0.730807	-0.0801881	0.692525	-0.209738	1.31308	0.538468
	401	1.14137	0.455329	1.18505	1.03008	1.15409	1.0771	0.5197
	402	1.14137	0.28372	0.991068	0.39573	0.950279	0.45124	0.32383
	403	1.14137	0.455329	0.265885	1.47022	0.13505	1.31308	0.5197
	404	1.14137	0.28372	0.681332	-0.525303	0.650432	0.494114	0.32383
	405	0.533565	-0.127988	1.39826	1.08137	0.67304	1.13564	-0.0682897
	406	0.712408	-1.74246	1.38451	1.06361	0.722452	0.14699	-1.24134
	407	0.510129	0.455329	0.597625	0.189395	-0.137718	0.316666	0.232277
	408	1.14137	0.730807	1.35914	1.08137	0.800355	1.31308	0.834122
	409	1.14137	-0.185278	1.55312	1.47022	1.15409	0.603293	-0.211471
	410	0.510614	-1.27463	1.38451	0.44096	0.241405	0.154878	-0.650845
	411	1.14137	-0.039509	0.487353	0.30368	0.596548	0.78074	-0.0450944
	412	1.14137	0.372199	1.38451	1.04784	0.950279	0.603293	0.424817
	413	0.510129	0.730807	1.35914	1.47022	0.319309	1.13564	0.372806
	414	-0.0976773	0.461851	1.38451	1.26994	-0.265034	1.13564	-0.0451123
	415	1.14137	0.461851	0.802575	1.47022	0.746472	1.13564	0.527144
	416	0.712408	0.551503	1.35366	0.379963	0.69706	0.942643	0.392895
	417	0.510129	0.276025	0.468123	0.264089	-0.388153	0.907543	0.140809
	418	-0.347313	0.139795	-0.119299	0.207157	-1.02638	0.332326	-0.0485526
	419	0.938608	0.276025	0.8362	-0.285439	-0.0344225	0.737867	0.25908
	420	1.14137	0.999762	1.55312	1.08137	1.15409	1.31308	1.1411
	421	1.14137	-0.0891042	1.35366	1.23641	0.950279	0.958188	-0.101701
	422	1.14137	1.16877	1.55312	1.47022	1.15409	1.31308	1.334
	423	0.938608	0.555275	0.991068	1.06967	0.547136	1.12786	0.521185
	424	0.0816502	0.548904	0.512719	0.452661	-0.443449	0.714435	0.0448181
	425	1.14137	1.08941	1.55312	1.47022	1.15409	1.31308	1.24343
	426	0.0816502	0.551503	0.27963	0.252388	-0.130463	0.907543	0.0450303
	427	0.0816502	0.628111	-0.237829	0.881097	0.319309	1.31308	0.0512854
	428	0.331286	0.372199	1.55312	1.47022	-0.215622	1.31308	0.123304
	429	0.736329	-0.225335	-0.810856	-1.40558	-0.591961	-1.14383	-0.16592
	430	0.283929	-0.0891042	0.636736	-1.24041	0.319309	-0.882566	-0.0252993
	431	0.283929	0.0967214	-0.791626	-1.89701	-0.999575	-1.62345	0.0274621
	432	1.14137	-0.540869	1.35366	-0.17156	1.15409	0.43558	-0.617332
	433	1.14137	0.282547	-0.133044	0.429259	-0.206954	0.915315	0.322491
	434	-0.121113	0.820459	0.468123	1.08137	-0.515469	1.31308	-0.0993686
	435	1.14137	0.641155	0.991068	0.629532	0.800355	0.737867	0.731796
	436	0.0577295	0.282547	0.791603	1.03008	-0.137718	0.671561	0.0163113
	437	1.14137	0.28372	1.18505	0.881097	0.950279	1.31308	0.32383
	438	1.14137	0.276025	1.55312	1.47022	1.15409	1.31308	0.315047
	439	1.14137	0.372199	1.55312	1.26994	1.15409	1.31308	0.424817
	440	1.14137	0.282547	0.8362	0.44096	0.319309	1.09276	0.322491
	441	1.14137	0.551503	1.55312	1.47022	1.15409	1.31308	0.62947
	442	0.712408	0.551503	0.429012	0.847568	-0.0883059	0.316666	0.392895
	443	0.736329	0.372199	0.681332	-0.725576	0.69706	0.494114	0.274061
	444	-0.299956	-0.773273	0.403646	0.589941	-0.191601	-0.324857	0.231948
	445	0.307365	0.551503	1.19879	0.641233	0.265425	0.316666	0.169513
	446	1.14137	0.993241	1.16517	1.08137	0.296701	1.31308	1.13366
	447	1.14137	0.372199	1.0103	1.47022	0.800355	0.958188	0.424817
	448	1.14137	0.641155	0.965702	0.492252	0.446624	1.31308	0.731796
	449	1.14137	0.372199	0.810834	0.892798	0.446624	1.31308	0.424817
	450	1.14137	0.551503	1.18505	0.841506	0.69706	0.872442	0.62947
	451	1.14137	-0.039509	1.35914	0.869396	0.800355	0.78074	-0.0450944
	452	1.14137	-0.039509	0.372794	-0.136458	-0.160326	-0.0382299	-0.0450944
	453	0.736329	0.461851	0.991068	1.47022	0.0434813	0.958188	0.340074
	454	0.915172	0.741101	1.35914	1.47022	0.469232	1.09276	0.678234
	455	0.0816502	-0.41683	-0.0884472	0.207157	-0.365545	0.215259	-0.0340343
	456	1.14137	-0.045179	1.20428	0.847568	0.800355	0.336222	-0.051566
	457	1.14137	0.134125	0.991068	0.768808	0.800355	0.652121	0.153086
	458	1.14137	0.223777	-0.0664432	-0.576595	0.296701	0.0300388	0.255412
	459	0.712408	0.213483	0.991068	1.03008	0.950279	0.494114	0.152087
	460	1.14137	0.561797	1.55312	1.47022	1.15409	1.13564	0.641219
	461	0.915172	-0.0338389	0.830714	0.234625	0.596548	-0.0460023	-0.0309684
	462	1.14137	0.202337	0.971187	1.23641	0.704315	0.737867	0.230942
	463	1.14137	1.16877	1.2159	0.240687	0.750943	1.31308	1.334
	464	1.14137	1.01006	1.39826	1.26994	1.15409	1.31308	1.15285
	465	1.14137	0.303135	0.597625	0.458723	-0.160326	1.31308	0.345989
	466	0.736329	0.0262318	1.55312	-0.925849	0.469232	0.671561	0.0193152
	467	1.14137	0.498403	1.55312	1.47022	1.15409	1.31308	0.568863
	468	1.14137	0.561797	1.39826	0.686463	0.950279	0.907543	0.641219
	469	0.510129	0.920404	0.357851	-0.136458	0.241405	-0.560838	0.469525
	470	0.129007	0.292841	1.18505	-0.474011	0.319309	1.0771	0.0377786
	471	0.260009	-0.0292151	0.622991	-0.570533	-0.822572	0.45124	-0.00759618
	472	1.14137	0.292841	1.55312	1.26994	1.15409	1.31308	0.33424
	473	1.14137	-0.805201	1.15419	-0.0565315	0.0928933	-1.32128	-0.919033
	474	1.14137	-0.427124	1.55312	0.195457	0.926259	0.215259	-0.487507
	475	0.939093	-1.0479	1.15419	0.652934	0.469232	-0.0382299	-0.984074
	476	1.14137	-0.045179	1.20428	1.23641	0.800355	0.915315	-0.051566
	477	0.939093	-0.287877	0.686818	1.08137	-0.18713	0.536987	-0.270343
	478	0.938608	-0.045179	1.35914	1.47022	0.800355	0.958188	-0.0424054
	479	0.915172	-0.562503	0.797089	1.23641	0.704315	0.687222	-0.514787
	480	0.736329	-0.141353	0.875311	0.881097	-0.0372061	0.78074	-0.104082
	481	1.14137	-0.0788103	1.55312	1.47022	1.15409	1.31308	-0.0899519
	482	1.14137	0.0967214	1.35914	0.869396	0.800355	1.31308	0.110395
	483	0.736814	0.451557	1.04392	0.218858	0.800355	-0.258551	0.332713
	484	1.14137	0.282547	-0.0548221	0.25845	0.343329	0.281565	0.322491
	485	0.939093	0.451557	1.15968	0.407431	0.547136	0.0612439	0.424054
	486	1.14137	0.544981	1.38451	1.08137	0.950279	1.13564	0.622026
	487	0.736814	-0.472851	0.372794	0.0638155	-0.0570305	1.09276	-0.348403
	488	1.14137	-0.562503	1.35366	1.26994	0.800355	1.31308	-0.642025
	489	1.14137	0.300536	0.628476	0.875035	0.446624	0.636461	0.343023
	490	1.14137	-0.282207	1.55312	1.47022	0.596548	0.560419	-0.322103
	491	1.14137	0.113537	1.55312	0.0185853	1.15409	0.872442	0.129588
	492	1.14137	-0.045179	1.15968	0.596003	1.15409	0.324438	-0.051566
	493	1.14137	0.113537	1.35914	0.847568	1.15409	1.09276	0.129588
	494	0.510129	0.392787	0.27963	1.08137	-0.0883059	1.31308	0.200372
	495	0.736329	0.0469705	0.429012	1.28164	0.115501	1.31308	0.0345857
	496	1.14137	0.47984	0.991068	0.847568	0.368721	1.31308	0.547676
	497	1.14137	-0.111746	1.15968	0.173628	0.446624	0.384819	-0.127543
	498	1.14137	0.292841	0.894541	0.434898	1.15409	0.671561	0.33424
	499	1.14137	0.303135	1.19879	1.06967	0.950279	1.13564	0.345989
	500	1.14137	0.741101	1.55312	1.47022	0.950279	1.31308	0.845871
	501	1.14137	0.213483	1.55312	0.149803	1.15409	-0.194062	0.243663
	502	1.14137	0.206961	1.55312	1.23641	0.950279	1.09276	0.23622
	503	-0.0971927	-0.789237	0.0939103	-0.388023	-0.792709	-0.679753	0.0767081
	504	0.736329	-0.354288	1.35366	0.641233	0.800355	0.671561	-0.260872
	Correlations
		AT	FE	FI	FL	ID	IP	FE x AT
	AT	1	0.522392	0.692524	0.642235	0.655527	0.700468	-0.373438
	FE	0.522392	1	0.458052	0.529142	0.483171	0.607076	-0.442777
	FI	0.692524	0.458052	1	0.645663	0.523703	0.648933	-0.231786
	FL	0.642235	0.529142	0.645663	1	0.548012	0.725521	-0.309193
	ID	0.655527	0.483171	0.523703	0.548012	1	0.597813	-0.359175
	IP	0.700468	0.607076	0.648933	0.725521	0.597813	1	-0.320878
	FE x AT	-0.373438	-0.442777	-0.231786	-0.309193	-0.359175	-0.320878	1
	Covariances
		AT	FE	FI	FL	ID	IP	FE x AT
	AT	1	0.522392	0.692524	0.642235	0.655527	0.700468	-0.423646
	FE	0.522392	1	0.458052	0.529142	0.483171	0.607076	-0.502307
	FI	0.692524	0.458052	1	0.645663	0.523703	0.648933	-0.262949
	FL	0.642235	0.529142	0.645663	1	0.548012	0.725521	-0.350763
	ID	0.655527	0.483171	0.523703	0.548012	1	0.597813	-0.407465
	IP	0.700468	0.607076	0.648933	0.725521	0.597813	1	-0.364019
	FE x AT	-0.423646	-0.502307	-0.262949	-0.350763	-0.407465	-0.364019	1.28697
	Descriptives
		Mean	Median	Observed min	Observed max	Standard deviation	Excess kurtosis	Skewness	Number of observations used	Cramér-von Mises test statistic	Cramér-von Mises p value
	AT	-1.98081e-16	0.105086	-2.64608	1.14137	1	-0.601468	-0.590047	505	1.58797	7.37e-10
	FE	9.1456e-17	0.179852	-3.56316	1.5896	1	0.431115	-0.732912	505	1.52486	7.37e-10
	FI	2.22484e-16	0.0410547	-2.74842	1.55312	1	-0.843715	-0.174952	505	0.536471	1.26981e-06
	FL	4.68272e-17	0.207157	-3.50368	1.47022	1	-0.25658	-0.499179	505	0.620532	2.48603e-07
	ID	-4.89158e-16	0.241405	-3.70466	1.15409	1	1.20107	-1.16692	505	1.85276	7.37e-10
	IP	7.07905e-17	0.115785	-3.23807	1.49053	1	-0.183388	-0.602754	505	0.682535	8.38851e-08
	Residuals
	Outer model scores
	Case index	AT1	AT2	AT3	FE1	FE2	FE3	FE4	FE5	FI1	FI2	FI3	FI4	FL1	FL2	FL3	FL4	ID1	ID2	ID3	ID4	IP1	IP2	IP3	IP4	FE x AT
	0	0.181089	-0.276348	0.111914	-0.781045	0.0647383	-0.76227	0.160532	1.4106	-0.58306	-0.357838	-0.398664	1.67753	0.533375	-0.510903	-0.582699	0.407205	0.704186	-0.530163	-0.859434	0.525152	0.317794	1.20285	-0.377337	-1.30676	-3.12984e-15
	1	-0.0731947	0.0707896	-0.00350981	-0.324623	-0.217172	0.616543	-0.167451	0.43815	-1.42098	-1.13073	1.23328	1.50727	0.181127	-0.0855057	-0.14432	0.0258994	0.0153061	-0.23269	-0.0779865	0.394888	-0.106658	0.0183593	-0.25191	0.447157	8.89405e-16
	2	-0.162796	0.119677	0.0307177	1.18388	-0.975099	0.0843889	-0.910744	0.326703	-0.128337	0.09625	-0.589814	0.819799	0.227171	-0.150753	-0.219246	0.0978254	0.442094	0.221823	-1.0078	-0.0609358	-0.551942	0.582795	-0.447821	0.570357	8.60184e-16
	3	0.101029	-0.267653	0.178182	0.70224	-0.691852	-0.352273	-0.669969	0.752821	-0.653674	-0.428353	0.741806	0.356509	0.204149	-0.11813	-0.181783	0.0618624	0.188008	-0.0487684	0.0770076	-0.281295	-0.788266	0.0545791	-0.21435	1.16805	6.0031e-16
	4	-0.247836	-0.112295	0.347132	0.300722	-0.342627	-0.11178	-0.329805	0.392269	-0.0261715	0.134416	0.123968	-0.288172	-0.125077	0.274644	0.219133	-0.28348	-0.280453	0.179744	0.269579	-0.0952032	-0.292365	-0.776837	0.225035	0.973441	-5.75348e-16
	5	-0.42206	0.226148	0.16544	0.468781	-0.195203	-1.04586	-0.144194	0.45945	-0.198951	0.0257349	0.550657	-0.501217	0.181127	-0.0855057	-0.14432	0.0258994	0.188008	-0.0487684	0.0770076	-0.281295	-0.301111	-0.0420773	-0.366763	0.907696	8.30782e-16
	6	-0.25365	-1.39602	1.66195	-0.100797	0.00659784	0.128712	0.0103589	0.0317172	-0.0331695	-0.0641436	0.175521	-0.112325	-0.760508	1.02757	0.983503	-0.938202	0.0153061	-0.23269	-0.0779865	0.394888	-0.204344	0.0583828	0.414287	-0.387162	3.35877e-15
	7	-0.0781744	-0.169878	0.246637	-0.0947076	0.00400612	0.186438	0.0371561	-0.0465469	0.148941	0.309284	-0.319905	-0.133742	-0.125077	0.274644	0.219133	-0.28348	0.302704	-0.336248	0.749518	-0.649002	1.83564	0.22757	-0.86837	-1.28994	2.38799e-15
	8	0.364855	-0.654983	0.325646	-0.0947076	0.00400612	0.186438	0.0371561	-0.0465469	0.141943	0.110724	-0.268352	0.0421047	0.158104	-0.0528819	-0.106857	-0.0100637	-0.748914	0.408257	0.462151	0.090889	0.135426	0.128246	-0.762649	0.71875	-3.14658e-17
	9	-0.0731947	0.0707896	-0.00350981	-0.100797	0.00659784	0.128712	0.0103589	0.0317172	-0.201284	-0.0404516	0.567841	-0.442602	0.510353	-0.478279	-0.545236	0.371242	-0.0873959	-0.236137	0.442841	0.0722285	0.085373	0.217719	-0.722045	0.616564	-5.64698e-16
	10	-0.252398	0.168565	0.0649452	-0.0947076	0.00400612	0.186438	0.0371561	-0.0465469	-0.0261715	0.134416	0.123968	-0.288172	-0.431281	0.634793	0.582587	-0.59286	1.02827	-0.0790973	-1.26842	-0.25333	-0.15429	-0.0310905	0.373683	-0.284976	2.09865e-15
	11	-0.775487	0.662366	0.0522039	-0.547587	-0.431911	-0.0686819	-0.365243	1.70398	0.113634	0.274026	0.25033	-0.79425	0.556398	-0.543527	-0.620162	0.443168	-0.358814	0.308146	0.768828	-0.630342	0.380497	-0.0782971	-0.404322	0.186805	8.88498e-16
	12	-1.12933	0.577057	0.471301	-0.392567	-0.288333	0.0548422	-0.213245	1.06829	0.288746	0.448894	-0.193543	-0.63982	-0.408259	0.602169	0.545124	-0.556897	-0.231771	0.443441	0.226421	-0.520162	0.239083	-0.544636	0.309287	-0.0540072	-4.95089e-16
	13	-1.21479	-0.176442	1.32005	0.22142	0.28857	0.491213	0.367949	-1.39618	-0.0261715	0.134416	0.123968	-0.288172	0.158104	-0.0528819	-0.106857	-0.0100637	0.360711	0.135153	0.232002	-0.957478	-0.103673	-0.29807	0.617157	-0.356381	6.80984e-16
	14	0.100612	-0.78918	0.710515	-0.845446	-0.72425	-0.200278	-0.615644	2.81881	-0.0285042	0.0682295	0.141152	-0.229556	-0.760508	1.02757	0.983503	-0.938202	0.875924	-0.862822	-1.40515	1.26647	-0.796447	0.611832	-0.52207	0.92871	2.13673e-15
	15	-0.167776	-0.12099	0.280864	-0.0825288	-0.0011773	0.301891	0.0907506	-0.203075	0.440959	0.0207896	-0.0559662	-0.505585	-0.0790325	0.209396	0.144207	-0.211554	0.088328	0.162856	-0.142723	-0.24255	-0.54952	0.443872	0.137168	-0.0595896	-2.04052e-15
	16	-0.690448	0.894338	-0.26421	-0.0642605	-0.00895244	0.475069	0.171142	-0.437867	-0.259984	1.06114	-1.29166	0.764374	0.330122	0.118313	-0.665666	0.170374	-0.142381	-0.492466	0.219798	0.742109	0.279826	0.278156	-0.607192	0.156025	-5.80551e-15
	17	-0.247419	0.409232	-0.185201	-0.0947076	0.00400612	0.186438	0.0371561	-0.0465469	0.436294	-0.111583	-0.0215974	-0.388354	-0.297095	0.103449	0.777942	-0.463918	-0.0873959	-0.236137	0.442841	0.0722285	0.339189	-0.723583	0.228079	0.150365	3.44364e-18
	18	-0.511662	0.275036	0.199668	-0.100797	0.00659784	0.128712	0.0103589	0.0317172	-0.0238388	0.200603	0.106784	-0.346787	-0.580276	0.430975	1.10393	-0.737335	-0.453155	-0.00417753	0.114585	0.58098	0.809791	0.828346	0.640227	-2.82701	1.39081e-16
	19	-0.511662	0.275036	0.199668	-0.0947076	0.00400612	0.186438	0.0371561	-0.0465469	0.146608	0.243097	-0.302721	-0.0751264	-0.0790325	0.209396	0.144207	-0.211554	-0.108715	-0.152914	-0.276138	0.646112	0.386821	-0.674133	-0.397513	0.882497	6.16341e-16
	20	2.1096	-0.910248	-1.05144	-0.0764394	-0.00376902	0.359617	0.117548	-0.281339	0.153606	0.441657	-0.354274	-0.250973	-0.0477962	-0.591014	0.785982	-0.155161	-0.913609	-0.798243	1.54034	1.1328	-1.27728	0.112652	-0.362848	1.88475	-3.63341e-15
	21	-0.860527	0.430394	0.368618	-0.100797	0.00659784	0.128712	0.0103589	0.0317172	-0.345754	-0.312435	0.475848	0.180708	0.502139	0.289508	-1.22447	0.350812	0.0153061	-0.23269	-0.0779865	0.394888	0.094119	-0.51704	-0.130248	0.682309	-1.12113e-15
	22	0.539913	0.0496281	-0.557329	-0.0947076	0.00400612	0.186438	0.0371561	-0.0465469	0.281748	0.250334	-0.14199	-0.463974	0.158104	-0.0528819	-0.106857	-0.0100637	-0.108715	-0.152914	-0.276138	0.646112	0.622581	0.0315893	-0.915062	0.458399	2.59261e-16
	23	1.41228	-0.078004	-1.24587	-0.0886182	0.00141441	0.244164	0.0639534	-0.124811	-0.0261715	0.134416	0.123968	-0.288172	0.055154	-0.321948	0.339563	-0.0826126	0.794541	-0.949491	-0.165345	0.369925	-0.741552	0.244513	0.607303	-0.228997	9.02409e-16
	24	0.0118447	0.302762	-0.319924	-0.0825288	-0.0011773	0.301891	0.0907506	-0.203075	-0.0261715	0.134416	0.123968	-0.288172	-0.102055	0.24202	0.18167	-0.247517	-0.748914	0.408257	0.462151	0.090889	-0.0123122	0.257743	-0.0558489	-0.217755	3.96931e-16
	25	0.364855	-0.654983	0.325646	-0.100797	0.00659784	0.128712	0.0103589	0.0317172	0.32172	0.417965	-0.746594	0.0793036	-0.454304	0.667417	0.620049	-0.628823	-0.281417	-0.336836	-0.431133	1.3223	1.17785	-1.80157	0.359594	0.258133	-1.26998e-15
	26	0.36071	0.147404	-0.488874	-0.0886182	0.00141441	0.244164	0.0639534	-0.124811	0.438626	-0.0453969	-0.0387818	-0.446969	-0.102055	0.24202	0.18167	-0.247517	0.0853065	-0.0522153	0.597835	-0.603955	0.0265738	1.04195	-1.27324	0.448633	8.39873e-16
	27	0.101029	-0.267653	0.178182	0.46183	-0.201641	0.0694701	-0.15101	-0.321679	1.36822	-0.405023	-0.364281	-0.764564	0.181127	-0.0855057	-0.14432	0.0258994	-0.326112	0.131118	-0.427821	0.69116	-0.301111	-0.0420773	-0.366763	0.907696	9.53355e-16
	28	-0.521204	0.315228	0.167628	-0.0642605	-0.00895244	0.475069	0.171142	-0.437867	-0.858005	-0.504685	-0.685757	2.57245	-0.362214	0.536922	0.470198	-0.484971	0.0343074	0.423107	0.334946	-0.990168	-0.507649	0.911652	-0.211156	-0.19674	-1.74317e-14
	29	-1.04015	0.00664222	0.969406	-1.18952	0.407525	0.593553	0.49388	0.268924	0.673861	-0.9707	-1.03046	1.6486	0.204149	-0.11813	-0.181783	0.0618624	-0.999977	0.352737	0.806405	0.231934	-0.254397	0.147856	0.454891	-0.489348	3.34513e-16
	30	-0.427457	-0.536046	0.94792	0.474009	-0.206824	0.184922	-0.0974153	-0.478207	-0.270475	-0.109547	-0.698991	1.38449	-0.102055	0.24202	0.18167	-0.247517	-0.383155	0.176297	0.790407	-0.417862	-0.398796	-0.00205385	0.299434	0.0733771	-7.00243e-16
	31	0.450312	0.0985158	-0.523102	-0.0947076	0.00400612	0.186438	0.0371561	-0.0465469	0.146608	0.243097	-0.302721	-0.0751264	-0.125077	0.274644	0.219133	-0.28348	0.0153061	-0.23269	-0.0779865	0.394888	0.386821	-0.674133	-0.397513	0.882497	1.16219e-15
	32	0.27567	-0.0845686	-0.17246	-0.0947076	0.00400612	0.186438	0.0371561	-0.0465469	-0.205949	-0.172825	0.60221	-0.325371	-0.1481	0.307268	0.256596	-0.319443	0.0153061	-0.23269	-0.0779865	0.394888	0.581274	-0.613697	-0.28266	0.421958	8.72159e-16
	33	1.063	-0.444173	-0.544588	-0.100797	0.00659784	0.128712	0.0103589	0.0317172	0.492167	0.46046	-1.1561	0.350965	-0.102055	0.24202	0.18167	-0.247517	0.0153061	-0.23269	-0.0779865	0.394888	-0.782859	-0.400773	1.23971	-0.265438	1.25195e-15
	34	-0.690865	0.372811	0.268123	-0.0764394	-0.00376902	0.359617	0.117548	-0.281339	-0.0238388	0.200603	0.106784	-0.346787	0.250194	-0.183377	-0.256709	0.133788	0.305726	-0.121176	0.00895935	-0.287598	-0.407542	0.732705	-0.292364	0.00763178	-2.5124e-15
	35	0.0964668	0.0132068	-0.104005	-0.0764394	-0.00376902	0.359617	0.117548	-0.281339	-0.0238388	0.200603	0.106784	-0.346787	0.250194	-0.183377	-0.256709	0.133788	-0.810907	-0.794796	1.01951	1.45546	0.28039	0.100649	-0.323115	-0.0175666	-3.15844e-15
	36	0.186069	-0.0356809	-0.138232	-0.0886182	0.00141441	0.244164	0.0639534	-0.124811	-0.658339	-0.560726	0.776175	0.473741	1.14578	-1.2312	-1.30961	1.02596	-0.281417	-0.336836	-0.431133	1.3223	0.581274	-0.613697	-0.28266	0.421958	8.90667e-16
	37	-0.33702	0.45812	-0.150974	-0.0886182	0.00141441	0.244164	0.0639534	-0.124811	-0.478561	-0.253485	0.297933	0.510939	-0.102055	0.24202	0.18167	-0.247517	0.0853065	-0.0522153	0.597835	-0.603955	0.0353198	0.307192	-0.681441	0.514378	1.04281e-15
	38	-0.251981	0.690092	-0.467388	-0.0825288	-0.0011773	0.301891	0.0907506	-0.203075	-0.163644	0.0609924	-0.0195784	0.159291	-0.0790325	0.209396	0.144207	-0.211554	-0.486821	-0.34373	0.610522	0.676977	0.135991	-0.0492605	-0.478572	0.545159	-4.31578e-16
	39	0.534934	-0.191039	-0.307183	-0.100797	0.00659784	0.128712	0.0103589	0.0317172	-0.0285042	0.0682295	0.141152	-0.229556	-0.454304	0.667417	0.620049	-0.628823	0.876889	-0.346242	-0.70444	-0.151031	-0.842223	0.600965	0.404434	-0.259778	3.91973e-15
	40	0.364855	-0.654983	0.325646	-0.100797	0.00659784	0.128712	0.0103589	0.0317172	0.32172	0.417965	-0.746594	0.0793036	0.0321316	-0.289324	0.377026	-0.118576	0.532449	-0.197505	-0.313716	-0.216163	0.229772	0.367629	-0.566588	0.0538387	-1.26998e-15
	41	1.58567	-1.4595	0.000486827	-0.100797	0.00659784	0.128712	0.0103589	0.0317172	1.0175	0.985063	-2.48772	0.814255	0.158104	-0.0528819	-0.106857	-0.0100637	0.787533	-1.89621	0.615059	1.06461	-0.0566052	-0.071114	-0.292514	0.549343	3.14002e-15
	42	0.361545	1.19046	-1.55354	-0.0825288	-0.0011773	0.301891	0.0907506	-0.203075	-0.374063	-0.149133	0.99453	-0.655647	0.0321316	-0.289324	0.377026	-0.118576	0.574122	-0.88053	0.423531	0.0535681	0.282811	-0.0382736	0.261874	-0.647513	-3.87249e-16
	43	-0.870486	-0.0509406	0.868911	-0.0764394	-0.00376902	0.359617	0.117548	-0.281339	0.148941	0.309284	-0.319905	-0.133742	-0.408259	0.602169	0.545124	-0.556897	-0.979623	-0.247066	0.824673	1.07555	0.474843	0.161086	-0.208262	-0.478106	-7.07116e-15
	44	-0.251981	0.690092	-0.467388	-0.0947076	0.00400612	0.186438	0.0371561	-0.0465469	0.496832	0.592833	-1.19047	0.233734	0.181127	-0.0855057	-0.14432	0.0258994	0.491775	-1.48378	0.962625	0.574524	-0.305015	0.414836	0.211417	-0.417943	2.09934e-15
	45	-0.432019	-0.255187	0.665734	-0.0886182	0.00141441	0.244164	0.0639534	-0.124811	0.669612	0.701514	-1.61716	0.446779	0.862602	-0.903676	-0.983615	0.752548	0.0183276	-0.0176185	-0.818545	0.756292	0.776291	-0.730766	0.11627	-0.212172	5.1786e-16
	46	0.186069	-0.0356809	-0.138232	-0.0886182	0.00141441	0.244164	0.0639534	-0.124811	0.146608	0.243097	-0.302721	-0.0751264	0.204149	-0.11813	-0.181783	0.0618624	0.0153061	-0.23269	-0.0779865	0.394888	-0.348743	-0.0915272	0.25883	0.175563	8.90667e-16
	47	-0.870486	-0.0509406	0.868911	-0.0947076	0.00400612	0.186438	0.0371561	-0.0465469	0.354694	0.387036	-1.29964	0.798428	-0.760508	1.02757	0.983503	-0.938202	-0.535503	-0.607427	0.65368	1.10194	1.59689	-0.161724	-1.21989	-0.0623033	4.22737e-15
	48	-0.252816	-0.352962	0.597279	-0.0825288	-0.0011773	0.301891	0.0907506	-0.203075	0.151273	0.37547	-0.337089	-0.192357	-0.737485	0.994943	0.94604	-0.902239	0.112669	0.294705	-0.164302	-0.455029	-0.593249	-0.0624905	0.184581	0.533916	-4.29706e-16
	49	-0.0731947	0.0707896	-0.00350981	-0.0947076	0.00400612	0.186438	0.0371561	-0.0465469	0.426218	0.522317	-0.0499967	-1.08728	0.510353	-0.478279	-0.545236	0.371242	0.0396467	-0.100841	-0.0995654	0.182408	-0.885951	0.0946026	0.451847	0.333728	2.92784e-16
	50	-0.42206	0.226148	0.16544	-0.100797	0.00659784	0.128712	0.0103589	0.0317172	0.319387	0.351778	-0.72941	0.137919	0.816557	-0.838428	-0.90869	0.680622	-0.0670415	-0.83594	0.461108	0.915843	-0.829573	-0.590707	0.418052	1.13161	-1.82491e-15
	51	-0.162796	0.119677	0.0307177	-0.0947076	0.00400612	0.186438	0.0371561	-0.0465469	-0.0261715	0.134416	0.123968	-0.288172	-0.125077	0.274644	0.219133	-0.28348	-0.555857	-0.00762447	0.635412	0.258321	-0.0186371	0.853579	-0.0626581	-0.913447	1.19572e-15
	52	0.27567	-0.0845686	-0.17246	-0.0947076	0.00400612	0.186438	0.0371561	-0.0465469	-0.0285042	0.0682295	0.141152	-0.229556	-0.737485	0.994943	0.94604	-0.902239	-0.280453	0.179744	0.269579	-0.0952032	-0.499467	0.354399	0.0965639	0.0425964	8.72159e-16
	53	-0.606243	0.0832561	0.484042	-0.0886182	0.00141441	0.244164	0.0639534	-0.124811	-0.0238388	0.200603	0.106784	-0.346787	-0.102055	0.24202	0.18167	-0.247517	-0.0803881	0.710586	-0.337564	-0.622461	0.575514	-0.195367	-0.00539198	-0.447325	5.68532e-16
	54	0.535351	0.330488	-0.839516	-0.620798	0.196695	0.592037	0.359308	-0.162736	1.07854	-0.0503421	-0.645405	-0.451336	-0.125077	0.274644	0.219133	-0.28348	-1.96124	0.677913	1.21313	0.816597	0.569189	0.400469	-0.0122011	-1.14302	-4.35173e-15
	55	-0.257378	-0.0721021	0.315092	-0.0764394	-0.00376902	0.359617	0.117548	-0.281339	0.496832	0.592833	-1.19047	0.233734	-0.0790325	0.209396	0.144207	-0.211554	-0.872935	0.488032	0.263999	0.342114	0.28039	0.100649	-0.323115	-0.0175666	-6.9865e-15
	56	0.0164071	0.0219019	-0.0377373	-0.100797	0.00659784	0.128712	0.0103589	0.0317172	-0.0331695	-0.0641436	0.175521	-0.112325	0.158104	-0.0528819	-0.106857	-0.0100637	0.0153061	-0.23269	-0.0779865	0.394888	-0.0566052	-0.071114	-0.292514	0.549343	-2.52869e-15
	57	0.709157	-0.529482	-0.125491	-0.0764394	-0.00376902	0.359617	0.117548	-0.281339	0.324053	0.484151	-0.763778	0.0206881	0.273216	-0.216001	-0.294172	0.169752	-0.428814	0.127671	0.0930062	0.368501	-1.13046	0.123639	0.377598	0.692081	-3.07203e-15
	58	0.450729	0.620043	-1.05544	-0.0886182	0.00141441	0.244164	0.0639534	-0.124811	-0.343422	-0.246248	0.458664	0.122092	-0.125077	0.274644	0.219133	-0.28348	0.0153061	-0.23269	-0.0779865	0.394888	-0.0536195	-0.387543	0.576553	-0.254195	9.97884e-16
	59	0.0164071	0.0219019	-0.0377373	-0.100797	0.00659784	0.128712	0.0103589	0.0317172	0.246441	0.215077	0.428245	-1.12448	0.158104	-0.0528819	-0.106857	-0.0100637	0.0153061	-0.23269	-0.0779865	0.394888	-0.0566052	-0.071114	-0.292514	0.549343	-2.52869e-15
	60	0.0114274	-0.218765	0.212409	-0.0825288	-0.0011773	0.301891	0.0907506	-0.203075	0.317055	0.285592	-0.712225	0.196535	0.181127	-0.0855057	-0.14432	0.0258994	0.984541	0.905436	-0.564401	-2.30196	0.123341	1.14241	-0.49219	-0.846225	3.97867e-16
	61	0.365272	-0.133456	-0.206688	-0.100797	0.00659784	0.128712	0.0103589	0.0317172	-0.0331695	-0.0641436	0.175521	-0.112325	0.181127	-0.0855057	-0.14432	0.0258994	-0.260098	-0.420059	0.287847	0.748412	0.135426	0.128246	-0.762649	0.71875	-1.26848e-15
	62	1.76031	-1.27642	-0.350155	-0.0703499	-0.00636073	0.417343	0.144345	-0.359603	-0.196618	0.0919214	0.533472	-0.559833	0.57942	-0.576151	-0.657625	0.479131	-0.0113524	0.374481	-0.362454	-0.203805	1.3509	0.185303	-0.130969	-1.65954	-3.65335e-15
	63	-0.247419	0.409232	-0.185201	-0.0947076	0.00400612	0.186438	0.0371561	-0.0465469	0.144275	0.176911	-0.285536	-0.0165108	-0.125077	0.274644	0.219133	-0.28348	-0.0873959	-0.236137	0.442841	0.0722285	0.929436	-1.31562	0.863525	-0.709152	3.44364e-18
	64	1.23639	-1.82567	0.70177	-0.0886182	0.00141441	0.244164	0.0639534	-0.124811	0.144275	0.176911	-0.285536	-0.0165108	0.204149	-0.11813	-0.181783	0.0618624	-0.0630552	-0.104288	0.421262	-0.140251	0.339189	-0.723583	0.228079	0.150365	9.53568e-16
	65	0.365272	-0.133456	-0.206688	-0.0947076	0.00400612	0.186438	0.0371561	-0.0465469	-0.0285042	0.0682295	0.141152	-0.229556	0.510353	-0.478279	-0.545236	0.371242	0.664477	-1.29986	1.11762	-0.101659	0.43055	-0.16777	-0.444926	0.288991	-3.07726e-17
	66	0.27567	-0.0845686	-0.17246	-0.0886182	0.00141441	0.244164	0.0639534	-0.124811	-0.0285042	0.0682295	0.141152	-0.229556	0.204149	-0.11813	-0.181783	0.0618624	-0.601517	-0.0562504	-0.0619879	1.04468	-0.15429	-0.0310905	0.373683	-0.284976	1.0488e-15
	67	-0.257378	-0.0721021	0.315092	-0.0764394	-0.00376902	0.359617	0.117548	-0.281339	0.671944	0.7677	-1.63434	0.388164	-0.431281	0.634793	0.582587	-0.59286	0.154342	-0.38832	0.572944	-0.185298	0.321697	0.745935	-0.955516	0.0188741	-6.9865e-15
	68	-0.162796	0.119677	0.0307177	-0.0947076	0.00400612	0.186438	0.0371561	-0.0465469	-0.0285042	0.0682295	0.141152	-0.229556	0.862602	-0.903676	-0.983615	0.752548	-0.0630552	-0.104288	0.421262	-0.140251	0.380497	-0.0782971	-0.404322	0.186805	1.19572e-15
	69	-0.511662	0.275036	0.199668	-0.0947076	0.00400612	0.186438	0.0371561	-0.0465469	-0.0261715	0.134416	0.123968	-0.288172	0.533375	-0.510903	-0.582699	0.407205	-0.428814	0.127671	0.0930062	0.368501	-0.499467	0.354399	0.0965639	0.0425964	6.16341e-16
	70	-0.252398	0.168565	0.0649452	-0.0886182	0.00141441	0.244164	0.0639534	-0.124811	-0.0261715	0.134416	0.123968	-0.288172	-0.431281	0.634793	0.582587	-0.59286	-0.0630552	-0.104288	0.421262	-0.140251	-0.584503	-0.79725	0.776379	0.599662	8.34002e-16
	71	0.619973	0.040933	-0.623597	-0.0825288	-0.0011773	0.301891	0.0907506	-0.203075	-0.231925	0.0566639	1.10371	-1.22034	0.227171	-0.150753	-0.219246	0.0978254	1.17168	-1.27526	-1.75272	1.75656	-1.66767	0.309769	0.570614	0.850246	-2.38688e-15
	72	-0.253233	-0.874489	1.12961	-0.0947076	0.00400612	0.186438	0.0371561	-0.0465469	-0.963926	-0.610458	1.02495	0.590927	0.57942	-0.576151	-0.657625	0.479131	0.0639874	0.0310074	-0.121144	-0.0300709	0.625567	-0.28484	-0.0459959	-0.345139	2.09726e-15
	73	-0.600846	0.84545	-0.298438	-0.0764394	-0.00376902	0.359617	0.117548	-0.281339	-0.374063	-0.149133	0.99453	-0.655647	-0.102055	0.24202	0.18167	-0.247517	0.360711	0.135153	0.232002	-0.957478	0.226433	0.647036	0.295669	-1.44539	-2.33887e-16
	74	-0.426622	0.507008	-0.116746	-0.0825288	-0.0011773	0.301891	0.0907506	-0.203075	-0.0238388	0.200603	0.106784	-0.346787	-0.408259	0.602169	0.545124	-0.556897	-0.0630552	-0.104288	0.421262	-0.140251	-0.206765	0.197306	-0.170702	0.242785	-3.99559e-17
	75	0.100612	-0.78918	0.710515	-0.0947076	0.00400612	0.186438	0.0371561	-0.0465469	-0.549175	-0.324	1.4384	-0.810077	0.181127	-0.0855057	-0.14432	0.0258994	0.0153061	-0.23269	-0.0779865	0.394888	0.278908	0.418639	0.840053	-1.97315	5.81432e-16
	76	0.534934	-0.191039	-0.307183	-0.0825288	-0.0011773	0.301891	0.0907506	-0.203075	-0.0261715	0.134416	0.123968	-0.288172	0.227171	-0.150753	-0.219246	0.0978254	-0.256112	0.311593	0.248	-0.307682	-0.54952	0.443872	0.137168	-0.0595896	-7.76063e-16
	77	-1.2181	1.669	-0.559138	-0.0703499	-0.00636073	0.417343	0.144345	-0.359603	0.494499	0.526646	-1.17328	0.292349	-0.0790325	0.209396	0.144207	-0.211554	-0.356757	0.00663742	-0.672442	1.14856	0.507404	1.54113	-1.43246	-0.50741	-8.70104e-15
	78	0.535768	0.852015	-1.37185	-0.0886182	0.00141441	0.244164	0.0639534	-0.124811	-0.893312	-0.539943	-0.115522	1.91194	-0.431281	0.634793	0.582587	-0.59286	0.360711	0.135153	0.232002	-0.957478	-0.490157	-0.557866	0.972439	-0.0652495	7.88958e-16
	79	0.35573	-0.0932637	-0.238728	-0.0764394	-0.00376902	0.359617	0.117548	-0.281339	0.00913534	0.169674	-0.446267	0.372337	-0.0790325	0.209396	0.144207	-0.211554	-1.21737	0.636769	0.654723	0.276981	-0.306871	0.376253	-0.0894941	0.0384125	-6.90184e-15
	80	-0.167359	0.400537	-0.251469	-0.0947076	0.00400612	0.186438	0.0371561	-0.0465469	-0.616034	-0.326909	0.154386	0.958402	0.57942	-0.576151	-0.657625	0.479131	-0.404474	0.25952	0.0714273	0.156021	0.0883587	-0.0987103	0.147021	-0.186974	3.29161e-15
	81	0.0105926	-1.26182	1.27708	-0.0947076	0.00400612	0.186438	0.0371561	-0.0465469	-0.970924	-0.809017	1.0765	0.766773	0.839579	-0.871052	-0.946152	0.716585	-0.831261	-0.194993	1.00125	0.611845	0.18214	0.318179	0.059004	-0.678294	1.48367e-15
	82	0.36071	0.147404	-0.488874	-0.0825288	-0.0011773	0.301891	0.0907506	-0.203075	0.32172	0.417965	-0.746594	0.0793036	0.227171	-0.150753	-0.219246	0.0978254	-1.02432	0.220888	0.827984	0.444413	-0.54952	0.443872	0.137168	-0.0595896	-3.85377e-16
	83	-0.252398	0.168565	0.0649452	-0.0825288	-0.0011773	0.301891	0.0907506	-0.203075	-0.201284	-0.0404516	0.567841	-0.442602	-0.0560101	0.176772	0.106744	-0.175591	0.407463	-0.634309	-1.21258	1.45256	-0.398796	-0.00205385	0.299434	0.0733771	-4.30642e-16
	84	-0.0731947	0.0707896	-0.00350981	-0.0947076	0.00400612	0.186438	0.0371561	-0.0465469	-0.376396	-0.215319	1.01171	-0.597032	0.181127	-0.0855057	-0.14432	0.0258994	0.0396467	-0.100841	-0.0995654	0.182408	0.345514	-1.31942	0.234888	0.846057	2.92784e-16
	85	0.190631	-0.316541	0.143954	-0.0947076	0.00400612	0.186438	0.0371561	-0.0465469	0.421553	0.389944	-0.0156279	-0.970052	0.510353	-0.478279	-0.545236	0.371242	-0.280453	0.179744	0.269579	-0.0952032	-0.29869	-0.181	0.218226	0.277749	-3.20806e-16
	86	-0.167359	0.400537	-0.251469	-0.0764394	-0.00376902	0.359617	0.117548	-0.281339	0.765952	-0.298633	-0.345078	-0.158303	-0.0790325	0.209396	0.144207	-0.211554	-1.51313	1.0492	1.00229	-0.21311	0.330443	0.0111762	-0.363719	0.0846194	-4.70799e-15
	87	-0.42206	0.226148	0.16544	-0.0764394	-0.00376902	0.359617	0.117548	-0.281339	0.271257	-0.920352	0.450675	0.156146	-0.259264	0.805988	0.023778	-0.412422	0.0153061	-0.23269	-0.0779865	0.394888	-2.74507	0.998458	0.0875817	1.97011	4.32838e-15
	88	0.365272	-0.133456	-0.206688	-0.0947076	0.00400612	0.186438	0.0371561	-0.0465469	0.141943	0.110724	-0.268352	0.0421047	0.644539	-1.00962	-0.349881	0.500184	-0.19907	0.266414	-0.970227	0.801339	0.0916978	-0.378117	-0.715236	1.31226	-3.07726e-17
	89	-0.252398	0.168565	0.0649452	-0.0825288	-0.0011773	0.301891	0.0907506	-0.203075	-0.0261715	0.134416	0.123968	-0.288172	-0.274072	0.0708252	0.740479	-0.427955	-0.428814	0.127671	0.0930062	0.368501	-1.47954	0.966042	0.678658	-0.305985	-4.30642e-16
	90	-0.0736121	-0.450737	0.528824	-0.100797	0.00659784	0.128712	0.0103589	0.0317172	-0.0308369	0.00204297	0.158337	-0.170941	0.487331	-0.445655	-0.507773	0.335279	0.0396467	-0.100841	-0.0995654	0.182408	-0.499467	0.354399	0.0965639	0.0425964	-5.66206e-16
	91	-0.0731947	0.0707896	-0.00350981	-0.0947076	0.00400612	0.186438	0.0371561	-0.0465469	0.144275	0.176911	-0.285536	-0.0165108	0.181127	-0.0855057	-0.14432	0.0258994	0.0396467	-0.100841	-0.0995654	0.182408	-0.106658	0.0183593	-0.25191	0.447157	2.92784e-16
	92	0.186486	0.485846	-0.670566	-0.0886182	0.00141441	0.244164	0.0639534	-0.124811	0.324053	0.484151	-0.763778	0.0206881	-0.125077	0.274644	0.219133	-0.28348	-0.260098	-0.420059	0.287847	0.748412	-0.156712	0.107833	-0.211306	0.344971	8.90546e-16
	93	0.0164071	0.0219019	-0.0377373	-0.0947076	0.00400612	0.186438	0.0371561	-0.0465469	-0.0285042	0.0682295	0.141152	-0.229556	0.181127	-0.0855057	-0.14432	0.0258994	0.0153061	-0.23269	-0.0779865	0.394888	0.238518	-0.36713	0.0252093	0.119584	-6.10147e-16
	94	-0.337438	-0.0634071	0.381359	-0.0886182	0.00141441	0.244164	0.0639534	-0.124811	-0.201284	-0.0404516	0.567841	-0.442602	-0.102055	0.24202	0.18167	-0.247517	-0.921616	0.224335	0.307157	0.767072	-0.254397	0.147856	0.454891	-0.489348	1.04293e-15
	95	-0.342417	-0.304074	0.631506	-0.0825288	-0.0011773	0.301891	0.0907506	-0.203075	0.148941	0.309284	-0.319905	-0.133742	0.204149	-0.11813	-0.181783	0.0618624	-0.0630552	-0.104288	0.421262	-0.140251	0.67562	-0.374313	-0.0865997	-0.242953	-1.6489e-15
	96	0.0964668	0.0132068	-0.104005	-0.0825288	-0.0011773	0.301891	0.0907506	-0.203075	0.32172	0.417965	-0.746594	0.0793036	0.204149	-0.11813	-0.181783	0.0618624	-0.0173954	-0.0556622	1.11866	-0.926614	0.336768	-0.58466	-0.356909	0.780311	-1.21295e-15
	97	0.365272	-0.133456	-0.206688	-0.100797	0.00659784	0.128712	0.0103589	0.0317172	-0.0285042	0.0682295	0.141152	-0.229556	0.227171	-0.150753	-0.219246	0.0978254	0.0396467	-0.100841	-0.0995654	0.182408	0.236097	-0.228207	-0.559779	0.749531	-1.26848e-15
	98	-0.0731947	0.0707896	-0.00350981	-0.100797	0.00659784	0.128712	0.0103589	0.0317172	0.319387	0.351778	-0.72941	0.137919	-1.04369	1.35509	1.30949	-1.21162	-0.281417	-0.336836	-0.431133	1.3223	-0.239326	-1.18274	1.0535	0.272089	-5.64698e-16
	99	-0.42206	0.226148	0.16544	-0.100797	0.00659784	0.128712	0.0103589	0.0317172	0.317055	0.285592	-0.712225	0.196535	0.158104	-0.0528819	-0.106857	-0.0100637	-0.748914	0.408257	0.462151	0.090889	0.238518	-0.36713	0.0252093	0.119584	-1.82491e-15
	100	0.00686505	0.0620946	-0.0697774	-0.0947076	0.00400612	0.186438	0.0371561	-0.0465469	-0.369398	-0.0167597	0.960161	-0.772878	-0.102055	0.24202	0.18167	-0.247517	0.598463	-0.748682	0.401952	-0.158911	1.01205	-0.0250436	-0.401279	-0.636271	3.58095e-15
	101	0.101029	-0.267653	0.178182	-0.0825288	-0.0011773	0.301891	0.0907506	-0.203075	-0.0238388	0.200603	0.106784	-0.346787	0.533375	-0.510903	-0.582699	0.407205	0.937917	0.340231	-1.96251	-0.0981029	0.481168	-0.43475	-0.201453	0.217586	1.61706e-15
	102	-0.860527	0.430394	0.368618	-0.0825288	-0.0011773	0.301891	0.0907506	-0.203075	0.298821	-0.185007	-0.165144	0.0591093	0.158104	-0.0528819	-0.106857	-0.0100637	0.442094	0.221823	-1.0078	-0.0609358	0.232194	0.228706	0.0184001	-0.576108	2.35317e-15
	103	1.67113	-0.706002	-0.848261	-0.535408	-0.437095	0.0467705	-0.311648	1.54745	-0.0257559	1.939	-0.497096	-1.60722	-0.0708186	-0.558391	0.823445	-0.191125	-0.610842	-0.263954	0.41237	0.928202	-0.794026	0.472909	0.0629188	0.298764	-5.47054e-15
	104	0.27567	-0.0845686	-0.17246	0.374092	-0.291135	0.612866	0.517645	-1.25908	-0.203616	-0.106638	0.585026	-0.383986	0.0321316	-0.289324	0.377026	-0.118576	-0.129069	0.446888	-0.294406	-0.197503	0.330443	0.0111762	-0.363719	0.0846194	1.15416e-15
	105	1.14804	-0.212201	-0.861002	-0.53915	0.288781	-0.00908512	-0.336144	0.852933	-0.176052	0.628707	-0.0307932	-0.481023	0.250194	-0.183377	-0.256709	0.133788	1.09827	0.101377	-0.592603	-1.25217	1.30717	-0.32106	-0.0835558	-1.06603	-1.34656e-15
	106	0.71372	-0.810342	0.156696	-0.0839231	1.44798	0.247906	0.068557	-1.67037	0.324053	0.484151	-0.763778	0.0206881	-0.102055	0.24202	0.18167	-0.247517	0.208363	-0.648571	0.095275	0.562319	0.226433	0.647036	0.295669	-1.44539	1.10896e-15
	107	0.888361	-0.627257	-0.193946	-0.0825288	-0.0011773	0.301891	0.0907506	-0.203075	-0.201284	-0.0404516	0.567841	-0.442602	-0.102055	0.24202	0.18167	-0.247517	-0.728559	-0.191546	0.480418	0.934504	0.0353198	0.307192	-0.681441	0.514378	1.27164e-15
	108	0.0164071	0.0219019	-0.0377373	-0.0947076	0.00400612	0.186438	0.0371561	-0.0465469	0.492167	0.46046	-1.1561	0.350965	0.181127	-0.0855057	-0.14432	0.0258994	-0.453155	-0.00417753	0.114585	0.58098	-0.590828	-0.201414	0.769569	-0.0960303	-6.10147e-16
	109	-0.162796	0.119677	0.0307177	-0.0886182	0.00141441	0.244164	0.0639534	-0.124811	-0.0261715	0.134416	0.123968	-0.288172	0.204149	-0.11813	-0.181783	0.0618624	0.450101	-0.800755	0.225379	0.304793	0.339189	-0.723583	0.228079	0.150365	9.92134e-16
	110	1.06258	-0.9657	-0.0122546	-0.0825288	-0.0011773	0.301891	0.0907506	-0.203075	1.84002	-0.386276	-0.578584	-1.09921	-0.102055	0.24202	0.18167	-0.247517	-0.10775	0.363666	0.424573	-0.771386	0.723252	-0.324864	-0.712192	0.48918	8.80955e-16
	111	0.0114274	-0.218765	0.212409	-0.0886182	0.00141441	0.244164	0.0639534	-0.124811	1.72078	0.0108992	-1.26921	-0.514319	-0.102055	0.24202	0.18167	-0.247517	-0.169743	-0.839386	0.981935	0.593184	1.2065	0.0353931	-0.286426	-1.09681	9.41462e-16
	112	-0.686303	0.0919512	0.55031	-0.0947076	0.00400612	0.186438	0.0371561	-0.0465469	-0.0308369	0.00204297	0.158337	-0.170941	-0.1481	0.307268	0.256596	-0.319443	0.0396467	-0.100841	-0.0995654	0.182408	0.533642	-0.663146	0.342932	-0.310174	3.26307e-16
	113	-0.0781744	-0.169878	0.246637	-0.0947076	0.00400612	0.186438	0.0371561	-0.0465469	0.671944	0.7677	-1.63434	0.388164	-0.1481	0.307268	0.256596	-0.319443	-0.395502	-0.246478	2.00532	-0.895749	2.13709	-0.664283	-0.543838	-1.02401	2.38799e-15
	114	1.23266	-0.501756	-0.645083	-0.100797	0.00659784	0.128712	0.0103589	0.0317172	-0.58306	-0.357838	-0.398664	1.67753	-0.1481	0.307268	0.256596	-0.319443	-0.921616	0.224335	0.307157	0.767072	-0.835898	0.00512928	0.411243	0.435914	6.44016e-15
	115	0.0164071	0.0219019	-0.0377373	-0.100797	0.00659784	0.128712	0.0103589	0.0317172	-0.170642	-0.137567	0.0319748	0.335138	0.158104	-0.0528819	-0.106857	-0.0100637	0.0153061	-0.23269	-0.0779865	0.394888	-0.0566052	-0.071114	-0.292514	0.549343	-2.52869e-15
	116	-0.337855	-0.584934	0.913693	-0.0886182	0.00141441	0.244164	0.0639534	-0.124811	0.598998	0.630999	-0.476685	-0.874238	-0.0790325	0.209396	0.144207	-0.211554	0.0192923	0.498961	-0.117833	-0.661206	0.330443	0.0111762	-0.363719	0.0846194	1.04305e-15
	117	0.794197	-0.29751	-0.441905	-0.0764394	-0.00376902	0.359617	0.117548	-0.281339	0.496832	0.592833	-1.19047	0.233734	-1.37292	1.74787	1.71041	-1.55696	-0.0834096	0.495514	0.402995	-0.983866	-0.0973478	-0.893906	0.623966	0.339311	-6.08473e-15
	118	1.23266	-0.501756	-0.645083	-0.0947076	0.00400612	0.186438	0.0371561	-0.0465469	-0.0261715	0.134416	0.123968	-0.288172	-0.125077	0.274644	0.219133	-0.28348	-0.356757	0.00663742	-0.672442	1.14856	0.187547	-0.137173	1.51306	-2.11178	3.51321e-15
	119	0.190631	-0.316541	0.143954	-0.100797	0.00659784	0.128712	0.0103589	0.0317172	0.141943	0.110724	-0.268352	0.0421047	-0.1481	0.307268	0.256596	-0.319443	-0.453155	-0.00417753	0.114585	0.58098	0.094119	-0.51704	-0.130248	0.682309	-1.89934e-15
	120	-1.56324	0.500443	0.956665	-0.100797	0.00659784	0.128712	0.0103589	0.0317172	-0.721955	-0.432682	1.86509	-1.02312	0.158104	-0.0528819	-0.106857	-0.0100637	0.208363	-0.648571	0.095275	0.562319	0.992139	-2.59676	0.836539	0.784418	9.15777e-16
	121	0.27567	-0.0845686	-0.17246	-0.0947076	0.00400612	0.186438	0.0371561	-0.0465469	-0.203616	-0.106638	0.585026	-0.383986	-0.125077	0.274644	0.219133	-0.28348	-0.0600337	0.110783	-0.319296	0.221154	-0.0536195	-0.387543	0.576553	-0.254195	8.72159e-16
	122	-0.0731947	0.0707896	-0.00350981	-0.0947076	0.00400612	0.186438	0.0371561	-0.0465469	-0.0308369	0.00204297	0.158337	-0.170941	0.181127	-0.0855057	-0.14432	0.0258994	0.0153061	-0.23269	-0.0779865	0.394888	-0.643867	0.204489	-0.0588929	0.605322	2.92784e-16
	123	-0.686303	0.0919512	0.55031	-0.0764394	-0.00376902	0.359617	0.117548	-0.281339	-0.0285042	0.0682295	0.141152	-0.229556	0.862602	-0.903676	-0.983615	0.752548	-0.0630552	-0.104288	0.421262	-0.140251	1.19776	0.770152	-0.878223	-1.16256	2.78057e-15
	124	-0.162796	0.119677	0.0307177	-0.0947076	0.00400612	0.186438	0.0371561	-0.0465469	-0.203616	-0.106638	0.585026	-0.383986	0.533375	-0.510903	-0.582699	0.407205	-0.621871	0.543552	-0.0802553	0.201069	-0.106658	0.0183593	-0.25191	0.447157	1.19572e-15
	125	-0.342417	-0.304074	0.631506	-0.0703499	-0.00636073	0.417343	0.144345	-0.359603	-0.0261715	0.134416	0.123968	-0.288172	-0.0790325	0.209396	0.144207	-0.211554	-0.0873959	-0.236137	0.442841	0.0722285	-0.306871	0.376253	-0.0894941	0.0384125	-6.29869e-15
	126	-0.601681	-0.197604	0.766229	-0.0886182	0.00141441	0.244164	0.0639534	-0.124811	-0.198951	0.0257349	0.550657	-0.501217	0.204149	-0.11813	-0.181783	0.0618624	-0.15341	0.31504	-0.272827	0.0149766	0.18214	0.318179	0.059004	-0.678294	9.35591e-16
	127	0.00728242	0.583622	-0.602111	-0.541497	-0.434503	-0.0109557	-0.338446	1.62571	-0.37173	-0.0829463	0.977346	-0.714263	-0.431281	0.634793	0.582587	-0.59286	-0.108715	-0.152914	-0.276138	0.646112	-0.78528	-0.26185	0.654716	0.364509	-3.6376e-15
	128	0.276088	0.436958	-0.704793	-0.392567	-0.288333	0.0548422	-0.213245	1.06829	0.146608	0.243097	-0.302721	-0.0751264	0.533375	-0.510903	-0.582699	0.407205	-1.39008	0.452847	0.499728	0.953164	-0.747877	0.840349	0.600494	-0.924689	1.15424e-15
	129	0.181089	-0.276348	0.111914	0.0724904	0.142401	0.425415	0.242748	-0.838759	0.148941	0.309284	-0.319905	-0.133742	-0.102055	0.24202	0.18167	-0.247517	0.00694523	0.0761865	1.09708	-1.13909	0.286715	-0.495187	-0.316306	0.678125	-3.49156e-15
	130	-0.342	0.217453	0.0991728	-0.0764394	-0.00376902	0.359617	0.117548	-0.281339	0.730645	-0.333891	0.225157	-0.818812	0.227171	-0.150753	-0.219246	0.0978254	-0.465502	-0.426952	1.3295	0.103093	-0.0560406	-0.24862	-0.00843591	0.375751	-3.97554e-15
	131	0.101029	-0.267653	0.178182	-0.249727	-0.139572	0.062914	-0.114842	0.589137	0.141943	0.110724	-0.268352	0.0421047	-0.1481	0.307268	0.256596	-0.319443	-0.453155	-0.00417753	0.114585	0.58098	-0.540774	-0.290887	0.728966	0.00615574	4.78721e-16
	132	0.101029	-0.267653	0.178182	-0.0947076	0.00400612	0.186438	0.0371561	-0.0465469	-0.203616	-0.106638	0.585026	-0.383986	0.181127	-0.0855057	-0.14432	0.0258994	0.212349	0.0830803	0.0554287	-0.493775	-0.301111	-0.0420773	-0.366763	0.907696	5.82125e-16
	133	0.619556	-0.480594	-0.0912636	-0.0764394	-0.00376902	0.359617	0.117548	-0.281339	-0.303449	-0.0786177	-0.14594	0.665369	0.556398	-0.543527	-0.620162	0.443168	-0.996956	0.567808	0.065847	0.593338	0.324119	0.607012	-0.370528	-0.611073	-5.35228e-15
	134	0.274836	-1.12762	0.892207	-0.0764394	-0.00376902	0.359617	0.117548	-0.281339	-0.618367	-0.393096	0.171571	1.01702	-0.1481	0.307268	0.256596	-0.319443	0.0153061	-0.23269	-0.0779865	0.394888	0.91138	0.331409	-0.604148	-0.667052	1.40558e-15
	135	0.359875	-0.895651	0.575792	-0.100797	0.00659784	0.128712	0.0103589	0.0317172	-0.755839	-0.466519	0.0280243	1.46448	-0.408259	0.602169	0.545124	-0.556897	-1.25905	1.31979	-0.082524	0.00724998	-1.52084	0.320756	1.31106	-0.342425	3.28736e-15
	136	0.0164071	0.0219019	-0.0377373	-0.0947076	0.00400612	0.186438	0.0371561	-0.0465469	-0.656006	-0.49454	0.75899	0.415125	0.181127	-0.0855057	-0.14432	0.0258994	0.0153061	-0.23269	-0.0779865	0.394888	0.581274	-0.613697	-0.28266	0.421958	-6.10147e-16
	137	0.276088	0.436958	-0.704793	-0.0886182	0.00141441	0.244164	0.0639534	-0.124811	-0.305782	-0.144804	-0.128756	0.723985	0.510353	-0.478279	-0.545236	0.371242	-0.555857	-0.00762447	0.635412	0.258321	0.483589	-0.573673	0.383536	-0.41236	1.04868e-15
	138	0.190631	-0.316541	0.143954	-0.100797	0.00659784	0.128712	0.0103589	0.0317172	0.141943	0.110724	-0.268352	0.0421047	0.158104	-0.0528819	-0.106857	-0.0100637	0.0153061	-0.23269	-0.0779865	0.394888	-0.0566052	-0.071114	-0.292514	0.549343	-1.89934e-15
	139	0.0964668	0.0132068	-0.104005	-0.0764394	-0.00376902	0.359617	0.117548	-0.281339	0.324053	0.484151	-0.763778	0.0206881	0.556398	-0.543527	-0.620162	0.443168	0.23669	0.214929	0.0338498	-0.706254	0.28039	0.100649	-0.323115	-0.0175666	-3.15844e-15
	140	0.190631	-0.316541	0.143954	-0.100797	0.00659784	0.128712	0.0103589	0.0317172	0.144275	0.176911	-0.285536	-0.0165108	-0.125077	0.274644	0.219133	-0.28348	0.360711	0.135153	0.232002	-0.957478	0.085373	0.217719	-0.722045	0.616564	-1.89934e-15
	141	0.271108	0.196291	-0.454647	-0.0947076	0.00400612	0.186438	0.0371561	-0.0465469	-0.0261715	0.134416	0.123968	-0.288172	0.204149	-0.11813	-0.181783	0.0618624	-0.129069	0.446888	-0.294406	-0.197503	-0.540774	-0.290887	0.728966	0.00615574	2.96805e-15
	142	-0.33702	0.45812	-0.150974	-0.0947076	0.00400612	0.186438	0.0371561	-0.0465469	-0.305782	-0.144804	-0.128756	0.723985	-0.125077	0.274644	0.219133	-0.28348	-0.428814	0.127671	0.0930062	0.368501	-0.198019	-0.537453	0.421096	0.30853	9.06375e-16
	143	0.794197	-0.29751	-0.441905	-0.994376	-0.87042	-0.266076	-0.740845	3.37623	0.0759943	0.172582	0.83775	-1.39614	0.227171	-0.150753	-0.219246	0.0978254	0.284406	-0.0379534	-0.71002	0.286286	0.434453	-0.624683	-1.02311	1.61463	-8.73394e-15
	144	-1.0389	1.57122	-0.627594	-0.547587	-0.431911	-0.0686819	-0.365243	1.70398	0.603663	0.763372	-0.511054	-0.991469	-0.0790325	0.209396	0.144207	-0.211554	0.532449	-0.197505	-0.313716	-0.216163	-0.885951	0.0946026	0.451847	0.333728	4.91793e-16
	145	-0.69003	1.41587	-0.796544	-0.398657	-0.285741	-0.00288397	-0.240042	1.14656	0.148941	0.309284	-0.319905	-0.133742	0.250194	-0.183377	-0.256709	0.133788	-0.679878	0.0721513	0.43726	0.509545	0.0883587	-0.0987103	0.147021	-0.186974	1.43512e-15
	146	0.0164071	0.0219019	-0.0377373	-0.0886182	0.00141441	0.244164	0.0639534	-0.124811	-0.0261715	0.134416	0.123968	-0.288172	-0.454304	0.667417	0.620049	-0.628823	0.188008	-0.0487684	0.0770076	-0.281295	-0.0123122	0.257743	-0.0558489	-0.217755	1.3084e-15
	147	0.0118447	0.302762	-0.319924	-0.0947076	0.00400612	0.186438	0.0371561	-0.0465469	-0.376396	-0.215319	1.01171	-0.597032	0.204149	-0.11813	-0.181783	0.0618624	0.0153061	-0.23269	-0.0779865	0.394888	-1.42316	0.280732	0.644863	0.491893	1.48575e-15
	148	-1.04015	0.00664222	0.969406	-0.0825288	-0.0011773	0.301891	0.0907506	-0.203075	-0.196618	0.0919214	0.533472	-0.559833	-0.737485	0.994943	0.94604	-0.902239	1.34934	0.156897	-0.936858	-1.39322	0.0796128	0.636049	-0.444777	-0.252719	-8.4285e-17
	149	-0.162796	0.119677	0.0307177	-0.0825288	-0.0011773	0.301891	0.0907506	-0.203075	-0.0285042	0.0682295	0.141152	-0.229556	-0.431281	0.634793	0.582587	-0.59286	-0.428814	0.127671	0.0930062	0.368501	-0.0599443	0.208293	0.569743	-0.949887	7.88553e-16
	150	0.0118447	0.302762	-0.319924	-0.0825288	-0.0011773	0.301891	0.0907506	-0.203075	-0.0308369	0.00204297	0.158337	-0.170941	0.533375	-0.510903	-0.582699	0.407205	0.166689	0.0344544	-0.641972	0.292588	-0.443089	-0.33091	0.0627692	0.840474	3.96931e-16
	151	0.191048	0.204986	-0.388379	-0.100797	0.00659784	0.128712	0.0103589	0.0317172	-0.0331695	-0.0641436	0.175521	-0.112325	0.330122	0.118313	-0.665666	0.170374	0.0153061	-0.23269	-0.0779865	0.394888	-0.0566052	-0.071114	-0.292514	0.549343	-1.89783e-15
	152	-0.33702	0.45812	-0.150974	-0.0886182	0.00141441	0.244164	0.0639534	-0.124811	-0.0285042	0.0682295	0.141152	-0.229556	0.652753	-1.77741	0.329357	0.520613	0.0853065	-0.0522153	0.597835	-0.603955	0.477264	0.022163	0.376727	-1.10805	1.04281e-15
	153	-0.0736121	-0.450737	0.528824	-0.0947076	0.00400612	0.186438	0.0371561	-0.0465469	-0.203616	-0.106638	0.585026	-0.383986	0.0239177	0.478462	-0.302212	-0.139005	0.335405	-0.513275	-0.447131	0.672499	0.188465	-0.277657	0.0658131	0.0173981	2.92091e-16
	154	0.36071	0.147404	-0.488874	-0.0947076	0.00400612	0.186438	0.0371561	-0.0465469	-0.343422	-0.246248	0.458664	0.122092	0.338336	-0.649474	0.0135723	0.190804	0.593477	0.488967	-1.57179	-0.163235	-1.22238	-0.254667	0.766525	0.727046	2.06512e-15
	155	0.186069	-0.0356809	-0.138232	-0.0886182	0.00141441	0.244164	0.0639534	-0.124811	-0.0285042	0.0682295	0.141152	-0.229556	0.816557	-0.838428	-0.90869	0.680622	-0.169743	-0.839386	0.981935	0.593184	-0.348743	-0.0915272	0.25883	0.175563	8.90667e-16
	156	-0.0736121	-0.450737	0.528824	-0.0947076	0.00400612	0.186438	0.0371561	-0.0465469	-0.374063	-0.149133	0.99453	-0.655647	0.839579	-0.871052	-0.946152	0.716585	-0.3628	-0.423505	0.808674	0.425752	0.428129	-0.0288473	-1.02991	0.918938	2.92091e-16
	157	0.27567	-0.0845686	-0.17246	-0.0886182	0.00141441	0.244164	0.0639534	-0.124811	-0.198951	0.0257349	0.550657	-0.501217	0.510353	-0.478279	-0.545236	0.371242	0.232704	-0.516722	0.0736961	0.34984	0.574949	-0.0178605	-0.28947	-0.273734	1.0488e-15
	158	0.186486	0.485846	-0.670566	-0.0886182	0.00141441	0.244164	0.0639534	-0.124811	1.37056	-0.338836	-0.381466	-0.823179	0.227171	-0.150753	-0.219246	0.0978254	-0.280453	0.179744	0.269579	-0.0952032	-0.357489	0.643232	-0.332968	0.109818	8.90546e-16
	159	0.186486	0.485846	-0.670566	-0.0886182	0.00141441	0.244164	0.0639534	-0.124811	0.144275	0.176911	-0.285536	-0.0165108	0.533375	-0.510903	-0.582699	0.407205	0.14537	0.117677	-1.36095	0.866472	0.716927	0.270973	-0.719001	-0.206512	8.90546e-16
	160	-0.0731947	0.0707896	-0.00350981	-0.100797	0.00659784	0.128712	0.0103589	0.0317172	0.0273688	0.640272	-0.993348	0.509762	0.204149	-0.11813	-0.181783	0.0618624	0.188008	-0.0487684	0.0770076	-0.281295	-0.29869	-0.181	0.218226	0.277749	-5.64698e-16
	161	-0.163214	-0.40185	0.563051	-0.0825288	-0.0011773	0.301891	0.0907506	-0.203075	0.146608	0.243097	-0.302721	-0.0751264	0.227171	-0.150753	-0.219246	0.0978254	0.0639874	0.0310074	-0.121144	-0.0300709	0.332864	-0.127747	0.22127	-0.545327	7.89489e-16
	162	-0.865506	0.189727	0.618765	-0.541497	-0.434503	-0.0109557	-0.338446	1.62571	-0.0261715	0.134416	0.123968	-0.288172	-0.737485	0.994943	0.94604	-0.902239	-0.108715	-0.152914	-0.276138	0.646112	-0.634556	-0.707776	0.816982	0.497476	-9.98206e-16
	163	-0.077757	0.351649	-0.285697	-0.392567	-0.288333	0.0548422	-0.213245	1.06829	-0.0238388	0.200603	0.106784	-0.346787	0.510353	-0.478279	-0.545236	0.371242	0.894221	-1.16112	0.0543859	0.33118	0.197776	-1.18992	0.941688	-0.0904479	-1.80636e-16
	164	-0.865089	0.711254	0.0864314	-0.392567	-0.288333	0.0548422	-0.213245	1.06829	-0.0238388	0.200603	0.106784	-0.346787	-0.102055	0.24202	0.18167	-0.247517	-0.404474	0.25952	0.0714273	0.156021	0.383482	-0.394726	0.464744	-0.616732	4.4642e-17
	165	-0.860527	0.430394	0.368618	-0.249727	-0.139572	0.062914	-0.114842	0.589137	-0.0308369	0.00204297	0.158337	-0.170941	0.181127	-0.0855057	-0.14432	0.0258994	-0.10775	0.363666	0.424573	-0.771386	-0.835898	0.00512928	0.411243	0.435914	-1.94451e-16
	166	-0.686303	0.0919512	0.55031	-0.0947076	0.00400612	0.186438	0.0371561	-0.0465469	-0.203616	-0.106638	0.585026	-0.383986	0.510353	-0.478279	-0.545236	0.371242	0.0153061	-0.23269	-0.0779865	0.394888	-0.986622	0.451055	0.248977	0.302947	3.26307e-16
	167	-0.162796	0.119677	0.0307177	-0.0886182	0.00141441	0.244164	0.0639534	-0.124811	-0.0285042	0.0682295	0.141152	-0.229556	0.204149	-0.11813	-0.181783	0.0618624	-0.280453	0.179744	0.269579	-0.0952032	-0.0123122	0.257743	-0.0558489	-0.217755	9.92134e-16
	168	-0.162796	0.119677	0.0307177	-0.0947076	0.00400612	0.186438	0.0371561	-0.0465469	0.494499	0.526646	-1.17328	0.292349	0.204149	-0.11813	-0.181783	0.0618624	-1.36574	0.584696	0.47815	0.740685	0.428129	-0.0288473	-1.02991	0.918938	1.19572e-15
	169	-0.601681	-0.197604	0.766229	-0.0886182	0.00141441	0.244164	0.0639534	-0.124811	0.669612	0.701514	-1.61716	0.446779	0.181127	-0.0855057	-0.14432	0.0258994	0.0639874	0.0310074	-0.121144	-0.0300709	-0.4027	0.454859	0.877613	-1.25226	9.35591e-16
	170	-2.61439	1.24738	1.18133	-0.0947076	0.00400612	0.186438	0.0371561	-0.0465469	-0.198951	0.0257349	0.550657	-0.501217	-0.760508	1.02757	0.983503	-0.938202	-2.79546	1.13838	1.07744	1.51144	-0.675863	-1.35306	1.44938	0.461035	1.33119e-15
	171	-0.252398	0.168565	0.0649452	-0.0886182	0.00141441	0.244164	0.0639534	-0.124811	0.111301	0.20784	0.267514	-0.735635	-0.102055	0.24202	0.18167	-0.247517	0.215371	0.298152	-0.685129	-0.13237	-0.156712	0.107833	-0.211306	0.344971	8.34002e-16
	172	0.450312	0.0985158	-0.523102	-0.0886182	0.00141441	0.244164	0.0639534	-0.124811	-0.513868	-0.288743	0.868168	-0.149569	0.204149	-0.11813	-0.181783	0.0618624	-0.190098	-0.239584	0.963668	-0.250431	0.188465	-0.277657	0.0658131	0.0173981	9.98005e-16
	173	-0.077757	0.351649	-0.285697	-0.0825288	-0.0011773	0.301891	0.0907506	-0.203075	-0.163644	0.0609924	-0.0195784	0.159291	0.204149	-0.11813	-0.181783	0.0618624	-0.169743	-0.839386	0.981935	0.593184	0.138412	-0.188184	0.106417	-0.0847879	-8.22264e-16
	174	-1.38901	0.162	1.13836	-0.632977	0.201878	0.476585	0.305714	-0.00620747	-0.0238388	0.200603	0.106784	-0.346787	0.204149	-0.11813	-0.181783	0.0618624	-0.87197	1.00461	0.964711	-1.07538	-0.487736	-0.69679	1.55743	-0.695196	6.18225e-16
	175	0.449894	-0.423011	0.00923158	-0.0947076	0.00400612	0.186438	0.0371561	-0.0465469	-0.0308369	0.00204297	0.158337	-0.170941	0.510353	-0.478279	-0.545236	0.371242	-0.280453	0.179744	0.269579	-0.0952032	0.0440658	-0.427567	-0.0896437	0.580123	1.1615e-15
	176	-0.252816	-0.352962	0.597279	-0.0947076	0.00400612	0.186438	0.0371561	-0.0465469	-0.196618	0.0919214	0.533472	-0.559833	-0.565468	1.16614	0.387231	-0.721801	0.212349	0.0830803	0.0554287	-0.493775	0.421804	0.566989	-1.03672	0.223246	2.09795e-15
	177	-0.247836	-0.112295	0.347132	-0.0886182	0.00141441	0.244164	0.0639534	-0.124811	-0.0261715	0.134416	0.123968	-0.288172	0.055154	-0.321948	0.339563	-0.0826126	0.738997	-0.270777	-0.0849224	-0.629403	-0.00598742	-0.338094	-0.0490398	0.477937	1.20106e-15
	178	0.35573	-0.0932637	-0.238728	-0.0825288	-0.0011773	0.301891	0.0907506	-0.203075	0.148941	0.309284	-0.319905	-0.133742	-0.236241	0.773364	-0.013685	-0.376459	0.408427	-0.117729	-0.511868	0.0350614	0.186044	-0.138734	-0.519175	0.647345	-3.21445e-15
	179	0.27567	-0.0845686	-0.17246	-0.0947076	0.00400612	0.186438	0.0371561	-0.0465469	0.146608	0.243097	-0.302721	-0.0751264	0.0321316	-0.289324	0.377026	-0.118576	0.105661	-0.652018	0.616102	0.23966	0.00275855	-1.07285	0.542758	0.543683	8.72159e-16
	180	0.275253	-0.606096	0.359873	-0.100797	0.00659784	0.128712	0.0103589	0.0317172	-0.205949	-0.172825	0.60221	-0.325371	-0.1481	0.307268	0.256596	-0.319443	-0.10775	0.363666	0.424573	-0.771386	0.646963	-2.21127	0.55942	1.11199	6.9401e-16
	181	-0.162379	0.641204	-0.501616	-0.0825288	-0.0011773	0.301891	0.0907506	-0.203075	0.324053	0.484151	-0.763778	0.0206881	-0.0790325	0.209396	0.144207	-0.211554	0.00295899	-0.655465	1.13693	-0.0829988	-0.599574	0.533346	0.177772	-0.161776	7.87617e-16
	182	-0.342	0.217453	0.0991728	-0.0886182	0.00141441	0.244164	0.0639534	-0.124811	0.148941	0.309284	-0.319905	-0.133742	0.204149	-0.11813	-0.181783	0.0618624	-0.33846	-0.291657	0.787095	0.213273	-0.54952	0.443872	0.137168	-0.0595896	6.7587e-16
	183	-0.426622	0.507008	-0.116746	-0.0886182	0.00141441	0.244164	0.0639534	-0.124811	-0.376396	-0.215319	1.01171	-0.597032	-0.102055	0.24202	0.18167	-0.247517	0.0853065	-0.0522153	0.597835	-0.603955	0.179719	0.457102	-0.525985	-0.0483473	8.84675e-16
	184	0.361127	0.668931	-1.02121	-0.0947076	0.00400612	0.186438	0.0371561	-0.0465469	-0.895645	-0.606129	-0.0983377	1.97056	0.510353	-0.478279	-0.545236	0.371242	-2.30266	1.04172	0.863293	1.11287	0.188465	-0.277657	0.0658131	0.0173981	2.06582e-15
	185	-0.516224	0.555895	-0.0825188	-0.0825288	-0.0011773	0.301891	0.0907506	-0.203075	-0.0953631	0.065321	-1.14286	1.53892	0.556398	-0.543527	-0.620162	0.443168	-0.0143739	0.159409	0.378104	-0.565209	0.767545	0.00399306	-0.475528	-0.277918	-1.25915e-15
	186	-0.775905	0.140839	0.584537	-0.0947076	0.00400612	0.186438	0.0371561	-0.0465469	-0.308115	-0.210991	-0.111572	0.7826	-0.125077	0.274644	0.219133	-0.28348	-0.555857	-0.00762447	0.635412	0.258321	0.336768	-0.58466	-0.356909	0.780311	1.22924e-15
	187	-0.511244	0.796563	-0.332665	-0.0947076	0.00400612	0.186438	0.0371561	-0.0465469	-0.720533	-0.431262	-0.542211	2.12499	-0.454304	0.667417	0.620049	-0.628823	-0.794574	0.359631	-0.235249	0.877252	0.738323	-1.65546	-0.113585	1.25062	6.17034e-16
	188	-1.03931	1.0497	-0.0952602	-0.0764394	-0.00376902	0.359617	0.117548	-0.281339	-0.305782	-0.144804	-0.128756	0.723985	0.250194	-0.183377	-0.256709	0.133788	-0.256112	0.311593	0.248	-0.307682	0.666874	0.360446	-0.678397	-0.308698	-1.051e-15
	189	-0.162379	0.641204	-0.501616	-0.0886182	0.00141441	0.244164	0.0639534	-0.124811	-0.305782	-0.144804	-0.128756	0.723985	0.533375	-0.510903	-0.582699	0.407205	0.0639874	0.0310074	-0.121144	-0.0300709	-0.69392	0.293962	-0.018289	0.503136	9.92013e-16
	190	1.05802	-0.68484	-0.294441	-0.0947076	0.00400612	0.186438	0.0371561	-0.0465469	-0.0238388	0.200603	0.106784	-0.346787	1.49803	-1.6566	-1.74798	1.40727	0.490775	0.48552	-1.05096	-0.485894	1.05578	0.481319	-0.448692	-1.22978	3.22318e-15
	191	-0.162796	0.119677	0.0307177	-0.0703499	-0.00636073	0.417343	0.144345	-0.359603	-0.546842	-0.257814	1.42122	-0.868693	-0.714463	0.962319	0.908577	-0.866276	-0.0630552	-0.104288	0.421262	-0.140251	1.29843	0.413699	-0.675354	-1.13177	3.81391e-16
	192	-0.162796	0.119677	0.0307177	-0.0886182	0.00141441	0.244164	0.0639534	-0.124811	1.83769	-0.452463	-0.5614	-1.04059	-0.454304	0.667417	0.620049	-0.628823	-0.428814	0.127671	0.0930062	0.368501	0.10343	-1.42931	0.745628	0.574463	9.92134e-16
	193	-0.163214	-0.40185	0.563051	-0.0886182	0.00141441	0.244164	0.0639534	-0.124811	-0.437429	0.820085	-0.830599	0.668559	-1.06671	1.38772	1.34696	-1.24758	0.360711	0.135153	0.232002	-0.957478	0.520054	0.349459	-1.41884	0.883973	9.92256e-16
	194	0.27567	-0.0845686	-0.17246	-0.0947076	0.00400612	0.186438	0.0371561	-0.0465469	-0.203616	-0.106638	0.585026	-0.383986	0.296239	-0.248625	-0.331635	0.205715	0.0639874	0.0310074	-0.121144	-0.0300709	-1.89468	-1.13071	1.67996	1.34009	8.72159e-16
	195	0.535351	0.330488	-0.839516	-0.0886182	0.00141441	0.244164	0.0639534	-0.124811	0.32172	0.417965	-0.746594	0.0793036	0.227171	-0.150753	-0.219246	0.0978254	0.0853065	-0.0522153	0.597835	-0.603955	-1.08431	0.491079	0.915173	-0.531371	7.89079e-16
	196	-1.30481	-0.649082	1.88661	-0.0642605	-0.00895244	0.475069	0.171142	-0.437867	-0.721955	-0.432682	1.86509	-1.02312	1.16881	-1.26383	-1.34707	1.06193	-0.305147	-0.665806	2.69941	-1.05098	1.84196	-0.368266	-0.861561	-0.594248	-5.95882e-15
	197	-0.0731947	0.0707896	-0.00350981	-0.100797	0.00659784	0.128712	0.0103589	0.0317172	-0.201284	-0.0404516	0.567841	-0.442602	1.80424	-2.01675	-2.11144	1.71665	-0.535503	-0.607427	0.65368	1.10194	0.382918	-0.21722	0.180666	-0.443141	-5.64698e-16
	198	0.276088	0.436958	-0.704793	-0.0886182	0.00141441	0.244164	0.0639534	-0.124811	-0.0285042	0.0682295	0.141152	-0.229556	-0.431281	0.634793	0.582587	-0.59286	0.298263	-0.0127362	-0.0107331	-0.419264	0.0440658	-0.427567	-0.0896437	0.580123	1.04868e-15
	199	-0.511662	0.275036	0.199668	-0.0947076	0.00400612	0.186438	0.0371561	-0.0465469	-0.0285042	0.0682295	0.141152	-0.229556	0.510353	-0.478279	-0.545236	0.371242	-0.301772	0.262967	-0.4494	0.47868	-0.106658	0.0183593	-0.25191	0.447157	6.16341e-16
	200	-0.337438	-0.0634071	0.381359	-0.0886182	0.00141441	0.244164	0.0639534	-0.124811	-0.0285042	0.0682295	0.141152	-0.229556	-0.125077	0.274644	0.219133	-0.28348	0.188008	-0.0487684	0.0770076	-0.281295	-0.348743	-0.0915272	0.25883	0.175563	1.04293e-15
	201	-0.0781744	-0.169878	0.246637	-0.0764394	-0.00376902	0.359617	0.117548	-0.281339	0.148941	0.309284	-0.319905	-0.133742	0.533375	-0.510903	-0.582699	0.407205	-0.848594	0.619881	0.24242	0.129634	0.186044	-0.138734	-0.519175	0.647345	-2.42599e-15
	202	0.101864	0.775401	-0.886485	-0.0947076	0.00400612	0.186438	0.0371561	-0.0465469	-0.0285042	0.0682295	0.141152	-0.229556	-0.454304	0.667417	0.620049	-0.628823	0.0153061	-0.23269	-0.0779865	0.394888	0.574949	-0.0178605	-0.28947	-0.273734	5.83511e-16
	203	-0.252816	-0.352962	0.597279	-0.0886182	0.00141441	0.244164	0.0639534	-0.124811	-0.0261715	0.134416	0.123968	-0.288172	-0.125077	0.274644	0.219133	-0.28348	-0.49322	0.283531	0.357042	-0.0106833	-0.0123122	0.257743	-0.0558489	-0.217755	8.34124e-16
	204	0.0164071	0.0219019	-0.0377373	-0.0825288	-0.0011773	0.301891	0.0907506	-0.203075	0.148941	0.309284	-0.319905	-0.133742	1.14578	-1.2312	-1.30961	1.02596	0.0153061	-0.23269	-0.0779865	0.394888	0.376593	0.378616	0.173857	-1.13883	3.22694e-15
	205	0.0164071	0.0219019	-0.0377373	-0.100797	0.00659784	0.128712	0.0103589	0.0317172	0.611406	0.0632843	-0.465471	-0.233924	-0.1481	0.307268	0.256596	-0.319443	-0.280453	0.179744	0.269579	-0.0952032	0.094119	-0.51704	-0.130248	0.682309	-2.52869e-15
	206	0.445332	-0.142151	-0.272955	-0.0825288	-0.0011773	0.301891	0.0907506	-0.203075	-0.795396	1.17044	0.0115641	-0.397846	0.204149	-0.11813	-0.181783	0.0618624	0.901229	-0.214393	-0.726019	-0.36351	-0.0973478	-0.893906	0.623966	0.339311	-1.99526e-15
	207	-0.0731947	0.0707896	-0.00350981	-0.0947076	0.00400612	0.186438	0.0371561	-0.0465469	-0.495635	0.181856	0.321087	-0.0121436	0.181127	-0.0855057	-0.14432	0.0258994	0.68081	-0.145432	-0.137143	-0.679867	-0.342418	-0.687363	0.265639	0.871255	2.92784e-16
	208	-0.42206	0.226148	0.16544	-0.100797	0.00659784	0.128712	0.0103589	0.0317172	0.00680266	0.103487	-0.429083	0.430952	0.510353	-0.478279	-0.545236	0.371242	0.0153061	-0.23269	-0.0779865	0.394888	-0.0566052	-0.071114	-0.292514	0.549343	-1.82491e-15
	209	-0.252816	-0.352962	0.597279	-0.0947076	0.00400612	0.186438	0.0371561	-0.0465469	-0.341089	-0.180062	0.441479	0.0634766	-0.125077	0.274644	0.219133	-0.28348	0.0396467	-0.100841	-0.0995654	0.182408	-0.00598742	-0.338094	-0.0490398	0.477937	2.09795e-15
	210	1.23723	-0.782615	-0.362896	-0.0825288	-0.0011773	0.301891	0.0907506	-0.203075	0.146608	0.243097	-0.302721	-0.0751264	-0.125077	0.274644	0.219133	-0.28348	-0.0609984	-0.405797	-1.02001	1.63865	0.336768	-0.58466	-0.356909	0.780311	4.89333e-16
	211	0.798342	-1.0999	0.372615	-0.0947076	0.00400612	0.186438	0.0371561	-0.0465469	-0.198951	0.0257349	0.550657	-0.501217	0.885624	-0.9363	-1.02108	0.788511	-0.0630552	-0.104288	0.421262	-0.140251	0.247829	-1.2794	0.901085	0.0117381	1.74018e-15
	212	1.4127	0.443523	-1.7782	-0.0764394	-0.00376902	0.359617	0.117548	-0.281339	-0.0285042	0.0682295	0.141152	-0.229556	-0.408259	0.602169	0.545124	-0.556897	0.696179	0.492414	-2.09262	0.159424	-0.551942	0.582795	-0.447821	0.570357	-7.10609e-16
	213	1.76031	-1.27642	-0.350155	-0.0825288	-0.0011773	0.301891	0.0907506	-0.203075	-0.0238388	0.200603	0.106784	-0.346787	0.556398	-0.543527	-0.620162	0.443168	-0.0843743	-0.0210655	-0.297717	0.433633	-0.0623654	0.347216	-0.0152451	-0.319941	-6.83661e-16
	214	-0.42206	0.226148	0.16544	-0.0947076	0.00400612	0.186438	0.0371561	-0.0465469	0.32172	0.417965	-0.746594	0.0793036	0.204149	-0.11813	-0.181783	0.0618624	-0.256112	0.311593	0.248	-0.307682	0.188465	-0.277657	0.0658131	0.0173981	-2.8659e-16
	215	-0.511662	0.275036	0.199668	-0.0825288	-0.0011773	0.301891	0.0907506	-0.203075	-0.201284	-0.0404516	0.567841	-0.442602	-0.102055	0.24202	0.18167	-0.247517	-1.21737	0.636769	0.654723	0.276981	1.01838	-0.62088	-0.394469	0.0594211	1.57086e-15
	216	0.275253	-0.606096	0.359873	-0.0825288	-0.0011773	0.301891	0.0907506	-0.203075	-0.0261715	0.134416	0.123968	-0.288172	0.227171	-0.150753	-0.219246	0.0978254	-0.3628	-0.423505	0.808674	0.425752	-1.27876	0.430642	0.80032	-0.0708319	1.22638e-15
	217	0.0164071	0.0219019	-0.0377373	-0.100797	0.00659784	0.128712	0.0103589	0.0317172	0.667279	0.635327	-1.59997	0.505395	0.158104	-0.0528819	-0.106857	-0.0100637	-0.49322	0.283531	0.357042	-0.0106833	0.454931	-2.41063	1.02956	0.942583	-2.52869e-15
	218	0.884216	0.17513	-1.00847	0.0159941	1.53229	-0.180038	-0.546503	-0.889491	-0.858005	-0.504685	-0.685757	2.57245	-0.737485	0.994943	0.94604	-0.902239	1.70712	-1.53836	-0.528909	0.21022	0.525461	-0.105893	0.0352119	-0.549511	-1.84466e-15
	219	-0.431602	0.266341	0.1334	-1.48877	1.56434	0.407972	0.221285	-0.0835291	-0.305782	-0.144804	-0.128756	0.723985	-0.69144	0.929695	0.871114	-0.830313	-0.0967214	-0.44384	0.917199	-0.0442535	-0.740987	0.0670063	0.891381	-0.402588	-3.45023e-15
	220	0.270273	-0.846763	0.61002	-1.48877	1.56434	0.407972	0.221285	-0.0835291	-0.616034	-0.326909	0.154386	0.958402	-0.125077	0.274644	0.219133	-0.28348	1.28432	-1.26123	0.361063	-0.390051	2.13168	-0.20893	-1.99789	0.409478	-1.99477e-15
	221	-0.342	0.217453	0.0991728	0.321337	0.372881	0.0632689	-0.247111	-0.615302	-0.440922	-0.152041	-0.289487	1.11283	-1.06671	1.38772	1.34696	-1.24758	0.388073	0.482073	-0.530135	-0.808553	-0.39581	-0.318483	1.1685	-0.730161	-2.8606e-15
	222	0.0164071	0.0219019	-0.0377373	-0.896351	-0.746703	0.721408	0.739677	0.699642	-0.205949	-0.172825	0.60221	-0.325371	0.158104	-0.0528819	-0.106857	-0.0100637	0.188008	-0.0487684	0.0770076	-0.281295	-0.251976	0.008933	1.03988	-1.11929	-6.89182e-16
	223	-0.0781744	-0.169878	0.246637	0.315248	0.375473	0.00554273	-0.273909	-0.537037	-0.165977	-0.00519409	-0.00239398	0.217907	0.227171	-0.150753	-0.219246	0.0978254	-0.507176	0.256073	0.592255	-0.166638	-0.735227	-0.351324	0.614113	0.466695	-5.20515e-17
	224	0.0973016	1.05626	-1.16867	0.315248	0.375473	0.00554273	-0.273909	-0.537037	-0.719622	-0.366495	1.84791	-1.08174	-0.102055	0.24202	0.18167	-0.247517	0.746824	-0.696609	0.578525	-0.622615	0.332864	-0.127747	0.22127	-0.545327	-2.81371e-16
	225	-0.251981	0.690092	-0.467388	1.11689	1.12618	-0.529427	-0.97643	-1.28323	-0.0238388	0.200603	0.106784	-0.346787	0.250194	-0.183377	-0.256709	0.133788	0.704186	-0.530163	-0.859434	0.525152	0.625567	-0.28484	-0.0459959	-0.345139	1.22955e-16
	226	0.0164071	0.0219019	-0.0377373	0.713025	0.752123	-0.290805	-0.638568	-0.871	1.0762	-0.116529	-0.62822	-0.392721	0.158104	-0.0528819	-0.106857	-0.0100637	-0.921616	0.224335	0.307157	0.767072	0.531221	-0.524223	-0.242057	0.319772	1.38743e-15
	227	0.185651	-0.557208	0.394101	-0.417589	-0.295044	-0.0708435	0.454425	0.438402	-0.0285042	0.0682295	0.141152	-0.229556	-0.125077	0.274644	0.219133	-0.28348	-0.256112	0.311593	0.248	-0.307682	-0.0536195	-0.387543	0.576553	-0.254195	2.14216e-15
	228	0.0164071	0.0219019	-0.0377373	0.867846	0.903749	0.900557	-1.24145	-1.42313	0.317055	0.285592	-0.712225	0.196535	0.181127	-0.0855057	-0.14432	0.0258994	0.0153061	-0.23269	-0.0779865	0.394888	0.28615	-0.31768	-0.600383	0.851717	-1.33168e-16
	229	-1.2181	1.669	-0.559138	-0.175693	-0.0710019	0.682341	-0.0422507	-0.119269	-0.658339	-0.560726	0.776175	0.473741	0.158104	-0.0528819	-0.106857	-0.0100637	0.360711	0.135153	0.232002	-0.957478	0.83509	-1.555	0.667464	-0.0442409	3.97242e-15
	230	0.534934	-0.191039	-0.307183	0.713025	0.752123	-0.290805	-0.638568	-0.871	0.113634	0.274026	0.25033	-0.79425	-0.454304	0.667417	0.620049	-0.628823	0.105661	-0.652018	0.616102	0.23966	0.238518	-0.36713	0.0252093	0.119584	7.24719e-16
	231	-0.690865	0.372811	0.268123	0.309159	0.378065	-0.0521835	-0.300706	-0.458773	-0.376396	-0.215319	1.01171	-0.597032	-0.454304	0.667417	0.620049	-0.628823	-0.280453	0.179744	0.269579	-0.0952032	-0.239326	-1.18274	1.0535	0.272089	1.56589e-15
	232	-0.516641	0.0343684	0.449815	-0.480306	-0.377828	0.598238	0.45541	0.130887	-0.0261715	0.134416	0.123968	-0.288172	0.250194	-0.183377	-0.256709	0.133788	0.0153061	-0.23269	-0.0779865	0.394888	-1.42558	0.419655	0.0598748	1.12184	-2.20977e-15
	233	-0.431602	0.266341	0.1334	0.725204	0.74694	-0.175353	-0.584973	-1.02753	0.499165	0.659019	-1.20765	0.175118	0.250194	-0.183377	-0.256709	0.133788	-0.187076	-0.0245124	0.22311	0.110974	0.232758	0.0511997	0.302478	-0.749699	-6.39532e-15
	234	-0.162796	0.119677	0.0307177	0.309159	0.378065	-0.0521835	-0.300706	-0.458773	0.317055	0.285592	-0.712225	0.196535	0.181127	-0.0855057	-0.14432	0.0258994	0.659491	-0.0622094	-0.856122	-0.105983	-0.106658	0.0183593	-0.25191	0.447157	1.08973e-15
	235	0.27567	-0.0845686	-0.17246	-0.0947076	0.00400612	0.186438	0.0371561	-0.0465469	-0.198951	0.0257349	0.550657	-0.501217	0.181127	-0.0855057	-0.14432	0.0258994	0.212349	0.0830803	0.0554287	-0.493775	0.085373	0.217719	-0.722045	0.616564	8.72159e-16
	236	0.190631	-0.316541	0.143954	-0.498574	-0.370052	0.42506	0.375018	0.365679	-0.0261715	0.134416	0.123968	-0.288172	-0.1481	0.307268	0.256596	-0.319443	-0.280453	0.179744	0.269579	-0.0952032	0.094119	-0.51704	-0.130248	0.682309	-1.14259e-15
	237	1.49691	-0.367559	-1.02995	-0.100797	0.00659784	0.128712	0.0103589	0.0317172	0.319387	0.351778	-0.72941	0.137919	-0.1481	0.307268	0.256596	-0.319443	-0.121062	-0.575689	0.938778	0.168226	0.92403	-0.860263	-0.59053	0.724332	5.10703e-15
	238	0.181089	-0.276348	0.111914	-1.6919	-1.5	1.3141	1.469	1.36757	0.317055	0.285592	-0.712225	0.196535	-1.04369	1.35509	1.30949	-1.21162	0.188008	-0.0487684	0.0770076	-0.281295	-0.15429	-0.0310905	0.373683	-0.284976	7.99456e-16
	239	0.181506	0.245179	-0.420419	-0.884172	-0.751886	0.83686	0.793272	0.543114	-0.0191734	0.332976	0.0724149	-0.464018	0.227171	-0.150753	-0.219246	0.0978254	-0.588558	0.169403	1.83206	-1.06318	-1.47321	0.370206	0.685467	0.389707	-2.68587e-15
	240	0.539913	0.0496281	-0.557329	-0.498574	-0.370052	0.42506	0.375018	0.365679	-0.0285042	0.0682295	0.141152	-0.229556	0.816557	-0.838428	-0.90869	0.680622	0.188008	-0.0487684	0.0770076	-0.281295	0.188465	-0.277657	0.0658131	0.0173981	-2.07651e-16
	241	0.62537	0.803127	-1.40608	0.315248	0.375473	0.00554273	-0.273909	-0.537037	-0.198951	0.0257349	0.550657	-0.501217	0.181127	-0.0855057	-0.14432	0.0258994	-0.428814	0.127671	0.0930062	0.368501	0.345514	-1.31942	0.234888	0.846057	6.83756e-16
	242	0.186069	-0.0356809	-0.138232	0.315248	0.375473	0.00554273	-0.273909	-0.537037	-0.0285042	0.0682295	0.141152	-0.229556	0.533375	-0.510903	-0.582699	0.407205	1.00393	-0.210946	-1.24685	-0.0408509	-0.69392	0.293962	-0.018289	0.503136	4.30239e-16
	243	-0.42206	0.226148	0.16544	0.713025	0.752123	-0.290805	-0.638568	-0.871	0.499165	0.659019	-1.20765	0.175118	-0.454304	0.667417	0.620049	-0.628823	-0.555857	-0.00762447	0.635412	0.258321	0.828765	-0.959163	0.660655	-0.739933	1.31511e-15
	244	-0.431602	0.266341	0.1334	-0.0703499	-0.00636073	0.417343	0.144345	-0.359603	-0.196618	0.0919214	0.533472	-0.559833	-0.0560101	0.176772	0.106744	-0.175591	-0.889268	-0.666394	1.51876	0.920321	-0.306871	0.376253	-0.0894941	0.0384125	-9.64257e-15
	245	-0.0769223	1.3947	-1.35036	-0.492484	-0.372644	0.482786	0.401815	0.287415	-0.0261715	0.134416	0.123968	-0.288172	-0.431281	0.634793	0.582587	-0.59286	-0.256112	0.311593	0.248	-0.307682	0.619242	0.310996	-0.052805	-1.04083	1.61962e-15
	246	-1.21479	-0.176442	1.32005	0.303069	0.380656	-0.10991	-0.327503	-0.380509	-0.198951	0.0257349	0.550657	-0.501217	-0.737485	0.994943	0.94604	-0.902239	0.508108	-0.329354	-0.292137	-0.00368386	0.28039	0.100649	-0.323115	-0.0175666	1.85047e-15
	247	0.276088	0.436958	-0.704793	-0.0947076	0.00400612	0.186438	0.0371561	-0.0465469	0.499165	0.659019	-1.20765	0.175118	0.839579	-0.871052	-0.946152	0.716585	0.188008	-0.0487684	0.0770076	-0.281295	0.037741	0.168269	-0.0964528	-0.115569	8.72852e-16
	248	0.534099	-1.23409	0.757484	0.713025	0.752123	-0.290805	-0.638568	-0.871	0.496832	0.592833	-1.19047	0.233734	0.227171	-0.150753	-0.219246	0.0978254	-0.133056	-0.284763	-0.25456	0.858591	-0.348743	-0.0915272	0.25883	0.175563	7.25029e-16
	249	-0.860527	0.430394	0.368618	1.52076	1.50024	-0.768048	-1.31429	-1.69545	0.319387	0.351778	-0.72941	0.137919	-0.431281	0.634793	0.582587	-0.59286	0.273377	0.769553	-1.20265	-0.440847	0.764559	0.320422	-1.34459	0.52562	2.44859e-15
	250	0.0118447	0.302762	-0.319924	0.315248	0.375473	0.00554273	-0.273909	-0.537037	-0.0285042	0.0682295	0.141152	-0.229556	0.250194	-0.183377	-0.256709	0.133788	0.0639874	0.0310074	-0.121144	-0.0300709	-0.156712	0.107833	-0.211306	0.344971	6.57922e-16
	251	-0.950546	-0.0422455	0.935179	-0.486395	-0.375236	0.540512	0.428613	0.209151	-0.37173	-0.0829463	0.977346	-0.714263	0.510353	-0.478279	-0.545236	0.371242	-0.256112	0.311593	0.248	-0.307682	0.477264	0.022163	0.376727	-1.10805	1.08397e-15
	252	-0.162796	0.119677	0.0307177	-0.480306	-0.377828	0.598238	0.45541	0.130887	0.148941	0.309284	-0.319905	-0.133742	0.227171	-0.150753	-0.219246	0.0978254	0.0853065	-0.0522153	0.597835	-0.603955	-0.35991	0.782155	-0.917956	0.739764	6.90956e-16
	253	0.0964668	0.0132068	-0.104005	0.315248	0.375473	0.00554273	-0.273909	-0.537037	0.613739	0.129471	-0.482655	-0.292539	-0.408259	0.602169	0.545124	-0.556897	0.19103	0.166303	-0.663551	0.0801089	0.0883587	-0.0987103	0.147021	-0.186974	-2.8028e-16
	254	0.101447	0.253874	-0.354152	-0.0947076	0.00400612	0.186438	0.0371561	-0.0465469	0.85571	0.307247	0.357489	-1.90659	0.181127	-0.0855057	-0.14432	0.0258994	0.703221	-1.04674	-1.56015	1.94265	1.3096	-0.459983	0.501433	-1.69598	5.82818e-16
	255	0.0164071	0.0219019	-0.0377373	1.1108	1.12877	-0.587153	-1.00323	-1.20496	0.903424	-0.22521	-0.201532	-0.605766	0.227171	-0.150753	-0.219246	0.0978254	-0.280453	0.179744	0.269579	-0.0952032	-0.0566052	-0.071114	-0.292514	0.549343	4.67679e-16
	256	-0.0731947	0.0707896	-0.00350981	-0.100797	0.00659784	0.128712	0.0103589	0.0317172	0.433961	-0.17777	-0.00441305	-0.329738	-0.431281	0.634793	0.582587	-0.59286	-0.921616	0.224335	0.307157	0.767072	-0.292365	-0.776837	0.225035	0.973441	-5.64698e-16
	257	-0.163214	-0.40185	0.563051	-0.498574	-0.370052	0.42506	0.375018	0.365679	-0.0285042	0.0682295	0.141152	-0.229556	0.204149	-0.11813	-0.181783	0.0618624	0.466434	0.353672	-1.02938	-0.273415	0.374172	0.517539	-0.411132	-0.508887	1.30058e-15
	258	-0.163214	-0.40185	0.563051	-0.0947076	0.00400612	0.186438	0.0371561	-0.0465469	0.144275	0.176911	-0.285536	-0.0165108	-0.125077	0.274644	0.219133	-0.28348	0.302704	-0.336248	0.749518	-0.649002	0.229772	0.367629	-0.566588	0.0538387	1.19502e-15
	259	0.794197	-0.29751	-0.441905	1.52685	1.49765	-0.710322	-1.28749	-1.77372	0.153606	0.441657	-0.354274	-0.250973	0.227171	-0.150753	-0.219246	0.0978254	-0.190098	-0.239584	0.963668	-0.250431	-0.00598742	-0.338094	-0.0490398	0.477937	-6.35721e-15
	260	0.0164071	0.0219019	-0.0377373	-0.498574	-0.370052	0.42506	0.375018	0.365679	0.667279	0.635327	-1.59997	0.505395	0.510353	-0.478279	-0.545236	0.371242	0.0153061	-0.23269	-0.0779865	0.394888	0.232194	0.228706	0.0184001	-0.576108	-1.60894e-15
	261	-0.252398	0.168565	0.0649452	-0.0886182	0.00141441	0.244164	0.0639534	-0.124811	-0.0261715	0.134416	0.123968	-0.288172	-0.431281	0.634793	0.582587	-0.59286	0.188008	-0.0487684	0.0770076	-0.281295	-0.728902	-0.94716	0.620922	1.16239	8.34002e-16
	262	-0.167359	0.400537	-0.251469	-0.474216	-0.380419	0.655965	0.482207	0.0526231	0.151273	0.37547	-0.337089	-0.192357	0.204149	-0.11813	-0.181783	0.0618624	-0.0387146	0.0275605	0.399683	-0.35273	-0.92968	-0.41176	0.49926	0.927234	-5.98634e-15
	263	-0.950128	0.479282	0.402846	0.309159	0.378065	-0.0521835	-0.300706	-0.458773	-0.0261715	0.134416	0.123968	-0.288172	-0.102055	0.24202	0.18167	-0.247517	0.212349	0.0830803	0.0554287	-0.493775	-0.198019	-0.537453	0.421096	0.30853	9.90416e-16
	264	0.101029	-0.267653	0.178182	-0.498574	-0.370052	0.42506	0.375018	0.365679	-0.374063	-0.149133	0.99453	-0.655647	-0.125077	0.274644	0.219133	-0.28348	0.188008	-0.0487684	0.0770076	-0.281295	0.28615	-0.31768	-0.600383	0.851717	3.12732e-16
	265	-0.163214	-0.40185	0.563051	-0.0947076	0.00400612	0.186438	0.0371561	-0.0465469	0.319387	0.351778	-0.72941	0.137919	-0.1481	0.307268	0.256596	-0.319443	0.0396467	-0.100841	-0.0995654	0.182408	-0.29869	-0.181	0.218226	0.277749	1.19502e-15
	266	-0.162796	0.119677	0.0307177	-0.0947076	0.00400612	0.186438	0.0371561	-0.0465469	-0.196618	0.0919214	0.533472	-0.559833	-0.626198	0.440809	0.386823	-0.108343	0.318073	0.301599	-1.20596	0.190289	0.820019	-0.224403	0.0688571	-0.805678	1.19572e-15
	267	-0.521204	0.315228	0.167628	0.719114	0.749532	-0.233079	-0.611771	-0.949264	-0.0238388	0.200603	0.106784	-0.346787	1.25243	-0.515708	-0.592088	-0.216485	-0.301772	0.262967	-0.4494	0.47868	-1.2248	-0.115744	0.181537	1.35699	-4.27146e-15
	268	0.27567	-0.0845686	-0.17246	-0.890261	-0.749294	0.779134	0.766475	0.621378	-0.0191734	0.332976	0.0724149	-0.464018	1.01147	-0.644444	-0.712926	0.196105	-0.10775	0.363666	0.424573	-0.771386	0.477264	0.022163	0.376727	-1.10805	1.04152e-15
	269	0.0964668	0.0132068	-0.104005	-0.0825288	-0.0011773	0.301891	0.0907506	-0.203075	-0.201284	-0.0404516	0.567841	-0.442602	0.032255	-0.344738	-0.41501	0.582342	-0.10775	0.363666	0.424573	-0.771386	-0.850969	1.33572	-0.187364	-0.325523	-1.21295e-15
	270	-0.516224	0.555895	-0.0825188	-0.486395	-0.375236	0.540512	0.428613	0.209151	-0.338756	-0.113875	0.424295	0.00486105	-0.102055	0.24202	0.18167	-0.247517	0.088328	0.162856	-0.142723	-0.24255	0.247829	-1.2794	0.901085	0.0117381	-2.25403e-16
	271	-0.162796	0.119677	0.0307177	0.706935	0.754715	-0.348531	-0.665365	-0.792736	-0.0285042	0.0682295	0.141152	-0.229556	0.158104	-0.0528819	-0.106857	-0.0100637	-0.232736	-0.0731384	-0.47429	0.897337	0.917705	-0.264427	-0.597339	0.0286404	1.18733e-15
	272	0.0960494	-0.50832	0.428328	0.315248	0.375473	0.00554273	-0.273909	-0.537037	0.496832	0.592833	-1.19047	0.233734	0.227171	-0.150753	-0.219246	0.0978254	-0.428814	0.127671	0.0930062	0.368501	-0.348743	-0.0915272	0.25883	0.175563	-2.79734e-16
	273	0.36071	0.147404	-0.488874	0.713025	0.752123	-0.290805	-0.638568	-0.871	-0.205949	-0.172825	0.60221	-0.325371	1.22941	-0.483084	-0.554625	-0.252448	0.00295899	-0.655465	1.13693	-0.0829988	-0.54952	0.443872	0.137168	-0.0595896	7.89399e-16
	274	-0.601263	0.323923	0.233895	-0.0947076	0.00400612	0.186438	0.0371561	-0.0465469	-0.201284	-0.0404516	0.567841	-0.442602	-0.319994	0.0806595	0.0233695	0.201036	-0.235758	-0.28821	0.266268	0.535932	0.0971047	-0.833469	0.738819	-0.121229	1.51927e-15
	275	0.35573	-0.0932637	-0.238728	-0.0825288	-0.0011773	0.301891	0.0907506	-0.203075	0.148941	0.309284	-0.319905	-0.133742	-1.68905	-0.00760242	-0.070242	1.55631	1.22133	-0.494978	-1.09516	-0.0858984	1.35481	-0.27161	-0.709148	-0.333897	-3.21445e-15
	276	-0.517059	-0.487159	0.982148	-0.0886182	0.00141441	0.244164	0.0639534	-0.124811	-0.0261715	0.134416	0.123968	-0.288172	-0.603175	0.408185	0.34936	-0.0723803	0.556789	-0.0656563	-0.335295	-0.428642	0.028995	0.903028	-0.688251	-0.181314	7.26786e-16
	277	-0.0727773	0.592317	-0.535843	-0.896351	-0.746703	0.721408	0.739677	0.699642	-0.0261715	0.134416	0.123968	-0.288172	0.422088	0.0432309	-0.0234822	-0.386691	-0.280453	0.179744	0.269579	-0.0952032	1.01838	-0.62088	-0.394469	0.0594211	2.58187e-16
	278	1.23681	-1.30414	0.169437	-0.486395	-0.375236	0.540512	0.428613	0.209151	-0.201284	-0.0404516	0.567841	-0.442602	-0.102055	0.24202	0.18167	-0.247517	-1.39488	1.09375	-0.904277	1.30778	0.0946836	-0.694546	0.15383	0.508718	7.31398e-16
	279	1.41187	-0.599531	-0.713538	-0.0886182	0.00141441	0.244164	0.0639534	-0.124811	-0.928619	-0.5752	0.454713	1.25144	0.816557	-0.838428	-0.90869	0.680622	0.696179	0.492414	-2.09262	0.159424	-0.348743	-0.0915272	0.25883	0.175563	9.02531e-16
	280	1.063	-0.444173	-0.544588	-0.486395	-0.375236	0.540512	0.428613	0.209151	-0.133003	-0.0361231	-0.555445	0.93703	-0.603175	0.408185	0.34936	-0.0723803	0.088328	0.162856	-0.142723	-0.24255	0.138412	-0.188184	0.106417	-0.0847879	9.44562e-16
	281	0.275253	-0.606096	0.359873	-0.0947076	0.00400612	0.186438	0.0371561	-0.0465469	0.311229	-0.752721	-0.153929	0.699423	-0.626198	0.440809	0.386823	-0.108343	0.385696	-0.644895	0.489415	-0.0743912	1.0621	-0.114517	-0.441882	-0.534085	8.71465e-16
	282	0.181089	-0.276348	0.111914	1.51467	1.50283	-0.825775	-1.34109	-1.61719	0.811334	-0.897277	-0.886914	1.20113	0.032255	-0.344738	-0.41501	0.582342	-1.21737	0.636769	0.654723	0.276981	-0.348743	-0.0915272	0.25883	0.175563	2.48005e-16
	283	0.181506	0.245179	-0.420419	-0.0886182	0.00141441	0.244164	0.0639534	-0.124811	0.69676	-0.367728	-1.61191	1.66879	0.556398	-0.543527	-0.620162	0.443168	-0.404474	0.25952	0.0714273	0.156021	0.374172	0.517539	-0.411132	-0.508887	5.23609e-16
	284	-0.247419	0.409232	-0.185201	-0.0947076	0.00400612	0.186438	0.0371561	-0.0465469	0.179582	0.212168	-0.855772	0.643998	-0.125077	0.274644	0.219133	-0.28348	-0.280453	0.179744	0.269579	-0.0952032	-0.0472946	-0.983379	0.583362	0.441497	3.44364e-18
	285	0.444914	-0.663678	0.259378	-0.480306	-0.377828	0.598238	0.45541	0.130887	-0.407948	-0.18297	-0.842538	1.83196	-0.969986	-0.0124072	-0.0796307	0.932616	-1.53445	1.13243	0.283309	0.360774	0.769966	-0.13493	0.109461	-0.907864	-3.253e-15
	286	-1.12975	0.0555299	1.00363	-0.0886182	0.00141441	0.244164	0.0639534	-0.124811	-1.07076	-0.780997	0.345535	1.81613	-0.468865	-0.178572	-0.24732	0.757479	0.0639874	0.0310074	-0.121144	-0.0300709	-0.0560406	-0.24862	-0.00843591	0.375751	7.20793e-16
	287	-0.252398	0.168565	0.0649452	0.315248	0.375473	0.00554273	-0.273909	-0.537037	-0.0261715	0.134416	0.123968	-0.288172	0.055154	-0.321948	0.339563	-0.0826126	0.0639874	0.0310074	-0.121144	-0.0300709	0.138412	-0.188184	0.106417	-0.0847879	1.75631e-16
	288	-0.33702	0.45812	-0.150974	0.713025	0.752123	-0.290805	-0.638568	-0.871	0.126042	-0.293688	0.261545	-0.153936	-0.139762	-0.515932	0.143799	0.401904	0.0639874	0.0310074	-0.121144	-0.0300709	-0.00598742	-0.338094	-0.0490398	0.477937	1.04843e-15
	289	-0.337438	-0.0634071	0.381359	-0.498574	-0.370052	0.42506	0.375018	0.365679	-0.180717	0.496334	0.00357552	-0.363792	0.0091092	-0.2567	0.414488	-0.154539	0.212349	0.0830803	0.0554287	-0.493775	0.489914	-1.16951	0.390345	0.283332	8.34231e-16
	290	-0.521204	0.315228	0.167628	-0.480306	-0.377828	0.598238	0.45541	0.130887	0.4557	-0.480738	-0.0619357	0.0761139	-0.483674	-0.913735	0.469381	0.741946	-0.0813528	0.194006	-1.03828	0.795037	1.06267	-0.292023	-0.157805	-0.707676	-6.22053e-15
	291	-0.42206	0.226148	0.16544	-0.0764394	-0.00376902	0.359617	0.117548	-0.281339	0.280588	-0.655606	0.381937	-0.0783161	-1.71045	-2.24571	2.0424	1.54567	0.0153061	-0.23269	-0.0779865	0.394888	0.627988	-0.423763	0.538993	-0.975086	4.32838e-15
	292	-0.162796	0.119677	0.0307177	-0.498574	-0.370052	0.42506	0.375018	0.365679	0.905342	-1.96361	0.402348	0.654667	-0.64922	0.473433	0.424286	-0.144306	0.188008	-0.0487684	0.0770076	-0.281295	-0.547099	0.304949	0.722156	-0.689536	1.3017e-15
	293	-0.252398	0.168565	0.0649452	-0.486395	-0.375236	0.540512	0.428613	0.209151	-0.933284	-0.707573	0.489082	1.36867	0.617004	0.237215	0.172282	-0.871208	0.832194	0.121712	-0.701128	-0.782166	-0.206765	0.197306	-0.170702	0.242785	2.27729e-16
	294	0.00686505	0.0620946	-0.0697774	0.011299	0.0857254	-0.183779	-0.551107	0.656066	0.348869	-0.651277	-0.741349	1.30132	0.422088	0.0432309	-0.0234822	-0.386691	-0.211417	-0.156361	0.244689	0.323453	-0.351164	0.047396	-0.326159	0.80551	-2.79578e-15
	295	-0.252816	-0.352962	0.597279	-0.14981	-0.0552608	-0.36503	-0.729902	1.37001	0.0215433	-0.398041	-0.435052	1.01265	-0.0790325	0.209396	0.144207	-0.211554	0.108682	-0.436946	-0.124456	0.601065	-0.298125	-0.358507	0.502304	0.104158	9.33812e-16
	296	-0.521204	0.315228	0.167628	-0.690427	-0.580672	-0.0767537	-0.463646	2.18313	-1.16243	0.351523	-0.960911	2.30398	-1.02067	1.32247	1.27203	-1.17566	0.752868	-0.266466	-0.902592	0.100194	0.513729	0.945295	-1.42565	0.188281	-9.42874e-15
	297	-0.780467	0.421699	0.30235	-0.486395	-0.375236	0.540512	0.428613	0.209151	0.211396	-0.724701	-0.884895	1.74878	-0.529472	-0.959314	-1.03976	2.07185	-0.445148	-1.02675	1.34777	0.946708	-0.640881	-0.11194	0.810173	-0.198216	-6.78024e-16
	298	0.00644767	-0.459432	0.462556	-0.0764394	-0.00376902	0.359617	0.117548	-0.281339	-0.298784	0.0537554	-0.180309	0.548138	-0.580153	0.375561	0.311897	-0.0364172	-0.428814	0.127671	0.0930062	0.368501	0.970744	-0.67033	0.231123	-0.672711	-5.43694e-15
	299	-0.252398	0.168565	0.0649452	0.719114	0.749532	-0.233079	-0.611771	-0.949264	0.918165	-0.726738	-0.207501	-0.0240678	0.422088	0.0432309	-0.0234822	-0.386691	-0.0708826	0.321543	-0.242185	-0.147039	-0.357489	0.643232	-0.332968	0.109818	-4.82739e-16
	300	0.275253	-0.606096	0.359873	0.303069	0.380656	-0.10991	-0.327503	-0.380509	0.27359	-0.854165	0.433491	0.0975305	-0.343016	0.113283	0.0608324	0.165073	0.359746	-0.381427	-0.46871	0.46002	-0.100334	-0.577477	-0.2451	1.14285	7.86393e-16
	301	-0.337438	-0.0634071	0.381359	0.309159	0.378065	-0.0521835	-0.300706	-0.458773	-0.168309	-0.0713806	0.0147904	0.276522	0.181127	-0.0855057	-0.14432	0.0258994	-0.256112	0.311593	0.248	-0.307682	0.229772	0.367629	-0.566588	0.0538387	9.77132e-16
	302	0.0114274	-0.218765	0.212409	-0.0886182	0.00141441	0.244164	0.0639534	-0.124811	-0.0238388	0.200603	0.106784	-0.346787	-1.33704	-0.322173	1.07545	0.535777	-0.428814	0.127671	0.0930062	0.368501	0.0353198	0.307192	-0.681441	0.514378	9.41462e-16
	303	0.185651	-0.557208	0.394101	0.309159	0.378065	-0.0521835	-0.300706	-0.458773	0.10081	-0.962847	0.860179	-0.115515	0.728292	-0.316919	-0.386935	-0.0773115	-2.22128	1.12839	-0.376514	2.00941	-0.499467	0.354399	0.0965639	0.0425964	1.31439e-15
	304	0.799594	0.464685	-1.22439	0.303069	0.380656	-0.10991	-0.327503	-0.380509	-0.178385	0.56252	-0.0136089	-0.422408	0.204149	-0.11813	-0.181783	0.0618624	-0.280453	0.179744	0.269579	-0.0952032	-0.106658	0.0183593	-0.25191	0.447157	2.14776e-15
	305	0.0114274	-0.218765	0.212409	-0.0886182	0.00141441	0.244164	0.0639534	-0.124811	0.451034	-0.613111	-0.0275669	0.193345	0.241857	0.639823	-0.143912	-0.587559	-0.235758	-0.28821	0.266268	0.535932	-0.44551	-0.191987	-0.522219	1.47042	9.41462e-16
	306	0.0164071	0.0219019	-0.0377373	-0.100797	0.00659784	0.128712	0.0103589	0.0317172	0.425803	-1.28227	0.571067	0.231766	0.158104	-0.0528819	-0.106857	-0.0100637	0.0153061	-0.23269	-0.0779865	0.394888	-0.0566052	-0.071114	-0.292514	0.549343	-2.52869e-15
	307	-0.865506	0.189727	0.618765	-0.480306	-0.377828	0.598238	0.45541	0.130887	-0.196618	0.0919214	0.533472	-0.559833	0.279811	1.28695	-1.69011	0.164855	-0.108715	-0.152914	-0.276138	0.646112	0.0946836	-0.694546	0.15383	0.508718	-1.10107e-15
	308	-0.0827367	0.110982	-0.0355499	-0.474216	-0.380419	0.655965	0.482207	0.0526231	0.128374	-0.227502	0.244361	-0.212552	0.579297	-0.520737	0.13441	-0.221786	-1.16467	-0.853762	1.88459	1.27385	-0.794026	0.472909	0.0629188	0.298764	-9.66898e-15
	309	-0.0731947	0.0707896	-0.00350981	0.309159	0.378065	-0.0521835	-0.300706	-0.458773	0.275922	-0.787979	0.416306	0.038915	-0.0137898	-0.27949	-0.340084	0.510416	0.188008	-0.0487684	0.0770076	-0.281295	-0.198019	-0.537453	0.421096	0.30853	7.39187e-16
	310	-1.21893	0.625945	0.505528	-0.0764394	-0.00376902	0.359617	0.117548	-0.281339	0.478599	0.122234	-0.643386	0.0963082	0.242103	0.528996	-1.72798	0.814276	-0.425793	0.342743	-0.647552	0.729905	-0.0647866	0.486139	-0.600234	0.310006	-5.60976e-15
	311	-0.427457	-0.536046	0.94792	-0.0886182	0.00141441	0.244164	0.0639534	-0.124811	0.301154	-0.11882	-0.182328	0.000493784	0.264879	0.607199	-0.181374	-0.551596	-0.0793885	-1.25871	1.67602	0.437957	-0.351164	0.047396	-0.326159	0.80551	8.84918e-16
	312	0.0122621	0.824289	-0.852257	0.706935	0.754715	-0.348531	-0.665365	-0.792736	-0.22185	-0.577237	1.13211	-0.521412	0.585891	0.982212	-1.26153	-0.226683	-0.280453	0.179744	0.269579	-0.0952032	-1.03668	0.540529	0.289581	0.200761	1.46398e-15
	313	-0.162796	0.119677	0.0307177	0.713025	0.752123	-0.290805	-0.638568	-0.871	0.451034	-0.613111	-0.0275669	0.193345	0.713483	-1.05208	0.329765	-0.0928449	0.0396467	-0.100841	-0.0995654	0.182408	-0.885951	0.0946026	0.451847	0.333728	9.83748e-16
	314	-0.252398	0.168565	0.0649452	1.1108	1.12877	-0.587153	-1.00323	-1.20496	-0.0261715	0.134416	0.123968	-0.288172	-0.162661	-0.538722	-0.610773	1.06686	-0.453155	-0.00417753	0.114585	0.58098	0.18214	0.318179	0.059004	-0.678294	1.38818e-15
	315	0.619556	-0.480594	-0.0912636	-0.29874	-0.20143	-0.430828	-0.855103	1.92743	0.280588	-0.655606	0.381937	-0.0783161	0.25007	-0.127964	0.535326	-0.567129	-0.145403	-0.707538	0.960357	0.380705	-0.00598742	-0.338094	-0.0490398	0.477937	-1.55922e-15
	316	0.0956321	-1.02985	0.960662	-0.14372	-0.0578525	-0.307304	-0.703105	1.29175	0.278255	-0.721792	0.399122	-0.0197005	0.353267	0.0302757	-1.49516	0.907255	0.0396467	-0.100841	-0.0995654	0.182408	-0.597152	0.394422	0.76276	-0.791722	-1.05775e-15
	317	0.186069	-0.0356809	-0.138232	-0.243637	-0.142164	0.12064	-0.0880444	0.510873	0.148941	0.309284	-0.319905	-0.133742	0.436773	0.833807	0.0518522	-1.07208	0.81586	-1.03271	0.553634	-0.203959	0.144737	-0.78402	0.113226	0.610904	1.0674e-15
	318	-0.342	0.217453	0.0991728	-0.541497	-0.434503	-0.0109557	-0.338446	1.62571	0.943397	-0.0575792	-0.806136	-0.062489	0.797236	-0.359377	0.292711	-0.67034	0.109647	0.0796334	0.576256	-0.816434	0.0883587	-0.0987103	0.147021	-0.186974	-2.58134e-15
	319	0.0164071	0.0219019	-0.0377373	-0.100797	0.00659784	0.128712	0.0103589	0.0317172	0.807084	0.774937	-1.47361	-0.000683781	-0.343016	0.113283	0.0608324	0.165073	-1.68584	0.865281	0.847294	0.463073	0.870073	-0.313877	0.0282532	-0.703492	-2.52869e-15
	320	-0.0781744	-0.169878	0.246637	-0.492484	-0.372644	0.482786	0.401815	0.287415	0.303487	-0.052634	-0.199513	-0.0581217	0.084771	1.14838	-1.09384	-0.0515458	-0.384119	-0.340283	0.0896947	0.999636	0.43986	-1.08004	0.430949	0.181146	1.61871e-15
	321	-1.03931	1.0497	-0.0952602	-1.29413	-1.12335	1.01776	1.10434	1.0336	-0.0719692	-1.07153	1.28687	-0.32856	0.0091092	-0.2567	0.414488	-0.154539	-0.678913	0.588731	1.13797	-0.907953	1.02712	-1.35564	0.197328	0.125166	1.42072e-15
	322	-0.605826	0.604783	-0.0482913	0.321337	0.372881	0.0632689	-0.247111	-0.615302	-0.0215061	0.266789	0.0895993	-0.405403	0.0781764	-0.354572	0.3021	-0.0466495	0.547817	0.440341	-2.26919	0.623128	0.51615	0.806372	-0.840663	-0.441665	-4.06448e-15
	323	0.365689	0.388071	-0.739021	0.719114	0.749532	-0.233079	-0.611771	-0.949264	0.278255	-0.721792	0.399122	-0.0197005	0.376166	0.0530652	-0.740592	0.2423	0.360711	0.135153	0.232002	-0.957478	0.0971047	-0.833469	0.738819	-0.121229	2.49465e-15
	324	0.364855	-0.654983	0.325646	-0.100797	0.00659784	0.128712	0.0103589	0.0317172	0.621481	-0.570617	-0.437071	0.465006	0.338336	-0.649474	0.0135723	0.190804	-0.280453	0.179744	0.269579	-0.0952032	-0.292365	-0.776837	0.225035	0.973441	-1.26998e-15
	325	-0.0731947	0.0707896	-0.00350981	0.706935	0.754715	-0.348531	-0.665365	-0.792736	1.04281	-1.89019	0.545895	0.207205	0.644539	-1.00962	-0.349881	0.500184	0.0153061	-0.23269	-0.0779865	0.394888	-0.15429	-0.0310905	0.373683	-0.284976	3.28109e-16
	326	-0.162796	0.119677	0.0307177	-0.0947076	0.00400612	0.186438	0.0371561	-0.0465469	1.04515	-1.824	0.52871	0.148589	-0.305185	0.815822	-0.693331	0.21657	-0.428814	0.127671	0.0930062	0.368501	-0.493142	-0.241437	0.103373	0.738288	1.19572e-15
	327	0.619973	0.040933	-0.623597	-0.0825288	-0.0011773	0.301891	0.0907506	-0.203075	1.39537	-1.47426	-0.359036	0.457449	0.369448	-1.39447	1.44738	-0.453721	0.442094	0.221823	-1.0078	-0.0609358	-0.00598742	-0.338094	-0.0490398	0.477937	-2.38688e-15
	328	-0.0781744	-0.169878	0.246637	0.321337	0.372881	0.0632689	-0.247111	-0.615302	-0.153153	1.23168	-0.612243	-0.460829	-0.439248	1.29175	-1.68072	0.788546	-0.679878	0.0721513	0.43726	0.509545	0.0883587	-0.0987103	0.147021	-0.186974	-1.65671e-15
	329	-0.601263	0.323923	0.233895	-0.0947076	0.00400612	0.186438	0.0371561	-0.0465469	0.123709	-0.359875	0.278729	-0.0953207	0.0469401	0.445838	-0.339675	-0.103042	-0.256112	0.311593	0.248	-0.307682	0.0440658	-0.427567	-0.0896437	0.580123	1.51927e-15
	330	-0.690865	0.372811	0.268123	-0.0886182	0.00141441	0.244164	0.0639534	-0.124811	-0.0261715	0.134416	0.123968	-0.288172	-0.125077	0.274644	0.219133	-0.28348	-0.0387146	0.0275605	0.399683	-0.35273	0.330443	0.0111762	-0.363719	0.0846194	7.77337e-16
	331	-0.25365	-1.39602	1.66195	0.719114	0.749532	-0.233079	-0.611771	-0.949264	-1.03312	-0.679553	-0.241884	2.41802	-0.798092	0.214201	0.153596	0.412136	0.0153061	-0.23269	-0.0779865	0.394888	-0.00598742	-0.338094	-0.0490398	0.477937	-4.79831e-16
	332	-0.162796	0.119677	0.0307177	-0.100797	0.00659784	0.128712	0.0103589	0.0317172	0.600915	-1.1074	0.127194	0.386196	-1.34526	0.445614	0.396211	0.515347	-0.108715	-0.152914	-0.276138	0.646112	0.339189	-0.723583	0.228079	0.150365	1.3993e-15
	333	0.883381	-0.867924	0.0562005	0.719114	0.749532	-0.233079	-0.611771	-0.949264	0.000977149	-0.934826	0.129213	0.933841	-0.408259	0.602169	0.545124	-0.556897	0.408427	-0.117729	-0.511868	0.0350614	0.968323	-0.531406	-0.353866	-0.0427649	-1.64993e-15
	334	1.49649	-0.889086	-0.497619	-0.130588	2.10941	-0.243966	-0.669402	-1.10485	-0.0806224	-0.436207	-1.14883	2.12062	-0.219814	-0.762209	1.34479	-0.3356	0.432768	0.0141195	-0.533447	-0.177418	-0.750298	0.979272	0.0155057	-0.294742	-3.5641e-15
	335	1.41103	-1.64259	0.351129	-0.0886182	0.00141441	0.244164	0.0639534	-0.124811	-0.457995	0.2833	-0.266333	0.589749	-0.093841	-0.525767	0.860908	-0.227088	-1.23069	-0.302586	1.16893	1.21659	0.474843	0.161086	-0.208262	-0.478106	9.02774e-16
	336	0.624535	-0.239927	-0.34141	-0.417589	-0.295044	-0.0708435	0.454425	0.438402	0.126042	-0.293688	0.261545	-0.153936	-0.31987	0.0252461	-0.768666	0.901954	0.0396467	-0.100841	-0.0995654	0.182408	-0.106658	0.0183593	-0.25191	0.447157	1.66138e-15
	337	1.32227	-0.550643	-0.679311	-1.52384	-1.35258	0.380023	1.65461	1.43475	-0.044405	-0.336183	0.671049	-0.425597	0.44511	0.010607	-0.0609451	-0.350728	-0.441161	-0.295104	1.30792	-0.109386	0.0358844	0.129686	-0.397364	0.340787	-1.35732e-15
	338	-0.0827367	0.110982	-0.0355499	-1.13216	-0.973337	0.0259489	1.26315	1.17905	-0.0944525	0.130087	1.24725	-1.6678	-0.686928	-0.284519	0.386414	0.505115	1.62075	-0.387386	-1.26284	-0.690647	-0.30445	0.237329	0.495494	-0.591534	1.85217e-15
	339	-0.691282	-0.148716	0.800456	-0.0825288	-0.0011773	0.301891	0.0907506	-0.203075	1.05797	-0.587128	-0.0811391	-0.530146	0.533375	-0.510903	-0.582699	0.407205	0.0639874	0.0310074	-0.121144	-0.0300709	-0.652613	0.939248	-0.650691	0.539576	-8.66593e-16
	340	-0.247836	-0.112295	0.347132	-0.100797	0.00659784	0.128712	0.0103589	0.0317172	0.121376	-0.426061	0.295914	-0.0367052	0.659348	-0.27446	-1.06658	0.515717	0.0153061	-0.23269	-0.0779865	0.394888	-0.0566052	-0.071114	-0.292514	0.549343	-1.19556e-15
	341	0.35573	-0.0932637	-0.238728	1.11689	1.12618	-0.529427	-0.97643	-1.28323	1.21018	-1.01523	0.0564378	-0.395911	0.422211	-0.0121825	-0.815517	0.314227	-0.445148	-1.02675	1.34777	0.946708	1.65625	-1.16346	-0.384616	-0.0679632	-1.59861e-15
	342	-0.252398	0.168565	0.0649452	1.1108	1.12877	-0.587153	-1.00323	-1.20496	-0.490969	0.314229	0.286718	-0.129375	-0.296971	0.0480357	-0.0140935	0.236999	0.0639874	0.0310074	-0.121144	-0.0300709	0.826344	-0.820239	0.0756662	-0.109986	1.38818e-15
	343	-0.0727773	0.592317	-0.535843	-0.0947076	0.00400612	0.186438	0.0371561	-0.0465469	-0.0490703	-0.468556	0.705418	-0.308366	0.728292	-0.316919	-0.386935	-0.0773115	0.0153061	-0.23269	-0.0779865	0.394888	0.238518	-0.36713	0.0252093	0.119584	2.93477e-16
	344	0.365272	-0.133456	-0.206688	-0.0947076	0.00400612	0.186438	0.0371561	-0.0465469	-0.0308369	0.00204297	0.158337	-0.170941	0.181127	-0.0855057	-0.14432	0.0258994	-0.428814	0.127671	0.0930062	0.368501	0.037741	0.168269	-0.0964528	-0.115569	-3.07726e-17
	345	0.0164071	0.0219019	-0.0377373	0.309159	0.378065	-0.0521835	-0.300706	-0.458773	-0.345754	-0.312435	0.475848	0.180708	0.158104	-0.0528819	-0.106857	-0.0100637	-0.10775	0.363666	0.424573	-0.771386	0.0877941	0.078796	-0.137057	-0.0133827	3.88643e-16
	346	0.0164071	0.0219019	-0.0377373	-0.0947076	0.00400612	0.186438	0.0371561	-0.0465469	-0.358162	0.25528	0.464633	-0.459606	0.158104	-0.0528819	-0.106857	-0.0100637	0.315051	0.0865273	-0.465399	-0.171116	0.0877941	0.078796	-0.137057	-0.0133827	-6.10147e-16
	347	0.0164071	0.0219019	-0.0377373	-0.0947076	0.00400612	0.186438	0.0371561	-0.0465469	-0.810552	-0.132622	0.638598	0.339505	0.525038	0.312297	-0.469902	-0.314142	-0.453155	-0.00417753	0.114585	0.58098	0.0440658	-0.427567	-0.0896437	0.580123	-6.10147e-16
	348	0.0164071	0.0219019	-0.0377373	-0.0947076	0.00400612	0.186438	0.0371561	-0.0465469	-0.0331695	-0.0641436	0.175521	-0.112325	1.25891	1.04266	-1.19599	-0.922299	0.0153061	-0.23269	-0.0779865	0.394888	-0.495564	-0.102514	-0.481615	1.36823	-6.10147e-16
	349	0.0164071	0.0219019	-0.0377373	1.52076	1.50024	-0.768048	-1.31429	-1.69545	-0.0331695	-0.0641436	0.175521	-0.112325	-0.343016	0.113283	0.0608324	0.165073	0.0153061	-0.23269	-0.0779865	0.394888	0.0877941	0.078796	-0.137057	-0.0133827	3.38501e-15
	350	0.0164071	0.0219019	-0.0377373	-0.0947076	0.00400612	0.186438	0.0371561	-0.0465469	0.294156	-0.31738	-0.130775	0.17634	0.697056	0.483492	-1.02871	-0.133704	0.360711	0.135153	0.232002	-0.957478	-0.106658	0.0183593	-0.25191	0.447157	-6.10147e-16
	351	0.0164071	0.0219019	-0.0377373	-0.0947076	0.00400612	0.186438	0.0371561	-0.0465469	-0.0331695	-0.0641436	0.175521	-0.112325	0.158104	-0.0528819	-0.106857	-0.0100637	0.0153061	-0.23269	-0.0779865	0.394888	0.0877941	0.078796	-0.137057	-0.0133827	-6.10147e-16
	352	0.0164071	0.0219019	-0.0377373	0.309159	0.378065	-0.0521835	-0.300706	-0.458773	-0.497967	0.115669	0.338271	0.046472	-0.343016	0.113283	0.0608324	0.165073	-0.280453	0.179744	0.269579	-0.0952032	0.0877941	0.078796	-0.137057	-0.0133827	3.88643e-16
	353	0.190631	-0.316541	0.143954	0.309159	0.378065	-0.0521835	-0.300706	-0.458773	-0.193541	-0.740539	0.613425	0.314943	-0.267354	1.51836	-1.4475	0.268066	-0.453155	-0.00417753	0.114585	0.58098	0.428129	-0.0288473	-1.02991	0.918938	5.00974e-16
	354	0.365272	-0.133456	-0.206688	-0.0947076	0.00400612	0.186438	0.0371561	-0.0465469	-0.81871	-1.23712	1.21408	0.901009	-0.0285983	-1.01465	0.376617	0.494882	1.01628	0.211829	-2.46176	0.437035	0.0877941	0.078796	-0.137057	-0.0133827	-3.07726e-17
	355	0.0164071	0.0219019	-0.0377373	-0.0947076	0.00400612	0.186438	0.0371561	-0.0465469	0.294156	-0.31738	-0.130775	0.17634	0.0239177	0.478462	-0.302212	-0.139005	0.0153061	-0.23269	-0.0779865	0.394888	-0.106658	0.0183593	-0.25191	0.447157	-6.10147e-16
	356	0.0164071	0.0219019	-0.0377373	-0.0947076	0.00400612	0.186438	0.0371561	-0.0465469	-0.00560532	0.671201	-0.440298	-0.209362	-0.686928	-0.284519	0.386414	0.505115	0.741839	0.54104	-1.39522	-0.626939	0.232194	0.228706	0.0184001	-0.576108	-6.10147e-16
	357	0.0164071	0.0219019	-0.0377373	-0.0947076	0.00400612	0.186438	0.0371561	-0.0465469	0.121376	-0.426061	0.295914	-0.0367052	0.54806	0.279673	-0.507365	-0.278179	0.807853	-0.0101365	-0.679549	-0.569687	0.085373	0.217719	-0.722045	0.616564	-6.10147e-16
	358	0.0164071	0.0219019	-0.0377373	-0.0947076	0.00400612	0.186438	0.0371561	-0.0465469	0.469268	-0.142512	-0.574648	0.33077	0.158104	-0.0528819	-0.106857	-0.0100637	0.614796	0.405744	-0.852811	-0.737119	0.0877941	0.078796	-0.137057	-0.0133827	-6.10147e-16
	359	0.0164071	0.0219019	-0.0377373	-0.0947076	0.00400612	0.186438	0.0371561	-0.0465469	-0.0331695	-0.0641436	0.175521	-0.112325	0.204026	-0.0627162	0.610252	-0.639055	0.0153061	-0.23269	-0.0779865	0.394888	-0.835898	0.00512928	0.411243	0.435914	-6.10147e-16
	360	0.0164071	0.0219019	-0.0377373	-0.0947076	0.00400612	0.186438	0.0371561	-0.0465469	0.473933	-0.0101393	-0.609017	0.213539	-1.53196	-0.516157	0.879686	1.02029	0.660456	0.45437	-0.15541	-1.52348	0.0877941	0.078796	-0.137057	-0.0133827	-6.10147e-16
	361	0.0164071	0.0219019	-0.0377373	0.713025	0.752123	-0.290805	-0.638568	-0.871	-0.0308369	0.00204297	0.158337	-0.170941	0.181127	-0.0855057	-0.14432	0.0258994	0.188008	-0.0487684	0.0770076	-0.281295	-0.449414	0.264926	0.0559601	0.144782	1.38743e-15
	362	0.0164071	0.0219019	-0.0377373	-0.0947076	0.00400612	0.186438	0.0371561	-0.0465469	-0.316273	-1.31549	0.463909	1.3441	-1.34526	0.445614	0.396211	0.515347	1.43265	1.27673	-0.77524	-3.33167	0.0877941	0.078796	-0.137057	-0.0133827	-6.10147e-16
	363	0.190631	-0.316541	0.143954	0.309159	0.378065	-0.0521835	-0.300706	-0.458773	-0.0331695	-0.0641436	0.175521	-0.112325	0.218834	0.672447	-0.106449	-0.623522	-0.10775	0.363666	0.424573	-0.771386	-0.348743	-0.0915272	0.25883	0.175563	5.00974e-16
	364	0.0164071	0.0219019	-0.0377373	-0.0947076	0.00400612	0.186438	0.0371561	-0.0465469	-0.308115	-0.210991	-0.111572	0.7826	0.158104	-0.0528819	-0.106857	-0.0100637	0.487753	0.270449	-0.310404	-0.847299	0.0877941	0.078796	-0.137057	-0.0133827	-6.10147e-16
	365	0.0164071	0.0219019	-0.0377373	-0.0947076	0.00400612	0.186438	0.0371561	-0.0465469	-0.0331695	-0.0641436	0.175521	-0.112325	0.353021	0.141102	0.0889066	-0.49458	0.0153061	-0.23269	-0.0779865	0.394888	0.0877941	0.078796	-0.137057	-0.0133827	-6.10147e-16
	366	0.0164071	0.0219019	-0.0377373	-0.0947076	0.00400612	0.186438	0.0371561	-0.0465469	-0.0331695	-0.0641436	0.175521	-0.112325	1.25891	1.04266	-1.19599	-0.922299	0.0153061	-0.23269	-0.0779865	0.394888	-0.947736	1.23526	-0.968413	0.969335	-6.10147e-16
	367	0.0164071	0.0219019	-0.0377373	-0.0947076	0.00400612	0.186438	0.0371561	-0.0465469	0.281748	0.250334	-0.14199	-0.463974	-0.185807	-0.450685	0.218725	0.329978	0.142349	-0.0973943	-0.620393	0.505067	0.232194	0.228706	0.0184001	-0.576108	-6.10147e-16
	368	0.9734	-0.395285	-0.51036	-0.0947076	0.00400612	0.186438	0.0371561	-0.0465469	-0.493302	0.248042	0.303902	-0.0707591	-0.11674	-0.548556	0.106336	0.437867	0.195016	0.897954	-0.703397	-0.975985	-0.495564	-0.102514	-0.481615	1.36823	2.03091e-15
	369	0.0164071	0.0219019	-0.0377373	-0.0947076	0.00400612	0.186438	0.0371561	-0.0465469	-0.322855	0.290537	-0.105602	0.200902	-0.1481	0.307268	0.256596	-0.319443	0.360711	0.135153	0.232002	-0.957478	-0.305015	0.414836	0.211417	-0.417943	-6.10147e-16
	370	0.365272	-0.133456	-0.206688	-0.0947076	0.00400612	0.186438	0.0371561	-0.0465469	-0.480894	-0.319672	0.315117	0.569555	-0.162785	-0.483309	0.181262	0.365941	0.710102	1.23465	0.502144	-3.36594	-0.160615	0.564746	0.366874	-0.980668	-3.07726e-17
	371	-0.685885	0.613478	0.0179763	-0.0947076	0.00400612	0.186438	0.0371561	-0.0465469	-0.0160962	-0.499485	0.152367	0.410758	-0.162785	-0.483309	0.181262	0.365941	-0.3628	-0.423505	0.808674	0.425752	-0.697823	0.750875	0.55989	-0.822503	3.27001e-16
	372	1.063	-0.444173	-0.544588	-0.0947076	0.00400612	0.186438	0.0371561	-0.0465469	-0.647848	0.60996	0.18351	-0.146379	-0.162785	-0.483309	0.181262	0.365941	-1.26303	0.588143	-0.0426777	1.06334	-0.106658	0.0183593	-0.25191	0.447157	1.12798e-15
	373	0.0164071	0.0219019	-0.0377373	-0.0947076	0.00400612	0.186438	0.0371561	-0.0465469	0.119044	-0.492248	0.313098	0.0219104	-0.185807	-0.450685	0.218725	0.329978	0.0153061	-0.23269	-0.0779865	0.394888	0.0877941	0.078796	-0.137057	-0.0133827	-6.10147e-16
	374	0.0164071	0.0219019	-0.0377373	0.713025	0.752123	-0.290805	-0.638568	-0.871	-0.353497	0.387653	0.430264	-0.576837	-0.835923	-0.488338	0.90776	0.36064	0.043633	0.63081	-0.139412	-0.873686	-0.106658	0.0183593	-0.25191	0.447157	1.38743e-15
	375	0.190631	-0.316541	0.143954	0.154139	0.234487	-0.175708	-0.452704	0.17691	-1.09791	0.288245	0.34029	0.594117	-0.25914	0.750575	-0.768257	0.288496	-0.428814	0.127671	0.0930062	0.368501	-0.890793	0.372449	-0.71813	1.59362	1.85543e-16
	376	0.0164071	0.0219019	-0.0377373	1.14953	1.15641	-1.62429	-2.41214	1.07074	-0.343422	-0.246248	0.458664	0.122092	-0.319994	0.0806595	0.0233695	0.201036	0.273377	0.769553	-1.20265	-0.440847	-0.305015	0.414836	0.211417	-0.417943	2.46694e-15
	377	0.539496	-0.471899	-0.0249959	0.402986	0.464967	-0.537853	-0.942563	0.400368	-0.460328	0.217113	-0.249149	0.648365	0.54806	0.279673	-0.507365	-0.278179	-0.235758	-0.28821	0.266268	0.535932	-0.493142	-0.241437	0.103373	0.738288	8.34477e-16
	378	0.0164071	0.0219019	-0.0377373	1.11689	1.12618	-0.529427	-0.97643	-1.28323	0.248774	0.281263	0.411061	-1.1831	-1.18805	-0.118354	0.554104	0.680252	0.188008	-0.0487684	0.0770076	-0.281295	0.232194	0.228706	0.0184001	-0.576108	2.38622e-15
	379	0.191048	0.204986	-0.388379	-0.0947076	0.00400612	0.186438	0.0371561	-0.0465469	-0.214107	-1.27732	1.17769	0.236133	-2.48168	1.30929	0.536235	0.736679	1.08724	0.908883	-1.08523	-1.97931	-0.697823	0.750875	0.55989	-0.822503	-3.20113e-16
	380	0.0164071	0.0219019	-0.0377373	-0.0947076	0.00400612	0.186438	0.0371561	-0.0465469	-0.345754	-0.312435	0.475848	0.180708	0.353021	0.141102	0.0889066	-0.49458	0.360711	0.135153	0.232002	-0.957478	-0.449414	0.264926	0.0559601	0.144782	-6.10147e-16
	381	0.191048	0.204986	-0.388379	-0.0947076	0.00400612	0.186438	0.0371561	-0.0465469	-0.18305	0.430147	0.0207599	-0.305176	0.719955	0.506281	-0.274138	-0.798659	0.508108	-0.329354	-0.292137	-0.00368386	-0.505792	0.950235	0.0897548	-0.653096	-3.20113e-16
	382	0.186069	-0.0356809	-0.138232	0.309159	0.378065	-0.0521835	-0.300706	-0.458773	-0.35583	0.321466	0.447449	-0.518222	0.422211	-0.0121825	-0.815517	0.314227	0.922548	-0.297616	-0.00703927	-0.937394	-0.34726	-0.409517	-0.904338	2.13115	1.31466e-15
	383	0.0164071	0.0219019	-0.0377373	-0.0947076	0.00400612	0.186438	0.0371561	-0.0465469	0.0421095	0.138745	-0.999318	1.09146	-0.147976	0.251854	-0.535439	0.381474	0.960201	0.773588	-0.542822	-2.08948	0.520992	0.528526	0.329314	-1.70156	-6.10147e-16
	384	0.0164071	0.0219019	-0.0377373	0.464178	0.521643	0.0713407	-0.148708	-1.09446	-0.0331695	-0.0641436	0.175521	-0.112325	0.158104	-0.0528819	-0.106857	-0.0100637	0.0153061	-0.23269	-0.0779865	0.394888	0.0877941	0.078796	-0.137057	-0.0133827	7.72017e-16
	385	0.0164071	0.0219019	-0.0377373	0.402986	0.464967	-0.537853	-0.942563	0.400368	0.308896	-0.818908	-0.136745	0.758039	-2.84862	0.944109	0.89928	1.04076	0.660456	0.45437	-0.15541	-1.52348	-0.163036	0.703669	-0.218115	-0.350721	6.20686e-16
	386	0.0164071	0.0219019	-0.0377373	0.402986	0.464967	-0.537853	-0.942563	0.400368	-0.0331695	-0.0641436	0.175521	-0.112325	0.158104	-0.0528819	-0.106857	-0.0100637	0.0153061	-0.23269	-0.0779865	0.394888	0.0877941	0.078796	-0.137057	-0.0133827	6.20686e-16
	387	0.0164071	0.0219019	-0.0377373	1.45957	1.44357	-1.37724	-2.10815	-0.200628	0.926739	2.18235	-1.40405	-1.90462	-0.783407	1.00478	0.22893	-0.273248	0.787498	0.589666	-0.697817	-1.4133	-0.449414	0.264926	0.0559601	0.144782	3.23368e-15
	388	0.101029	-0.267653	0.178182	1.21072	1.21308	-1.0151	-1.61829	-0.424085	0.108968	0.141653	0.284699	-0.677019	0.376043	0.108479	0.0514437	-0.458617	0.0396467	-0.100841	-0.0995654	0.182408	-0.160615	0.564746	0.366874	-0.980668	1.45289e-15
	389	0.0164071	0.0219019	-0.0377373	0.154139	0.234487	-0.175708	-0.452704	0.17691	0.00680266	0.103487	-0.429083	0.430952	-0.185807	-0.450685	0.218725	0.329978	0.315051	0.0865273	-0.465399	-0.171116	0.0877941	0.078796	-0.137057	-0.0133827	5.26961e-18
	390	0.0164071	0.0219019	-0.0377373	-0.247379	0.583712	0.0647846	-0.11254	-0.183642	0.281748	0.250334	-0.14199	-0.463974	0.376043	0.108479	0.0514437	-0.458617	0.0153061	-0.23269	-0.0779865	0.394888	-0.449414	0.264926	0.0559601	0.144782	-9.87715e-16
	391	0.0164071	0.0219019	-0.0377373	-0.247379	0.583712	0.0647846	-0.11254	-0.183642	-0.0331695	-0.0641436	0.175521	-0.112325	0.525038	0.312297	-0.469902	-0.314142	0.188008	-0.0487684	0.0770076	-0.281295	0.037741	0.168269	-0.0964528	-0.115569	-9.87715e-16
	392	0.714555	0.232712	-0.907971	-0.247379	0.583712	0.0647846	-0.11254	-0.183642	-0.165977	-0.00519409	-0.00239398	0.217907	0.055154	-0.321948	0.339563	-0.0826126	0.216335	0.814732	0.0155825	-1.54987	-0.210668	0.654219	0.407478	-1.08285	4.39865e-16
	393	0.0164071	0.0219019	-0.0377373	-0.247379	0.583712	0.0647846	-0.11254	-0.183642	-0.0331695	-0.0641436	0.175521	-0.112325	0.0239177	0.478462	-0.302212	-0.139005	0.0153061	-0.23269	-0.0779865	0.394888	-0.449414	0.264926	0.0559601	0.144782	-9.87715e-16
	394	0.191048	0.204986	-0.388379	0.154139	0.234487	-0.175708	-0.452704	0.17691	-0.345754	-0.312435	0.475848	0.180708	0.525038	0.312297	-0.469902	-0.314142	0.741839	0.54104	-1.39522	-0.626939	-0.986622	0.451055	0.248977	0.302947	1.85975e-16
	395	0.0164071	0.0219019	-0.0377373	-0.0947076	0.00400612	0.186438	0.0371561	-0.0465469	-0.0331695	-0.0641436	0.175521	-0.112325	0.158104	-0.0528819	-0.106857	-0.0100637	0.0153061	-0.23269	-0.0779865	0.394888	0.0877941	0.078796	-0.137057	-0.0133827	-6.10147e-16
	396	0.0164071	0.0219019	-0.0377373	-0.137631	-0.0604442	-0.249577	-0.676308	1.21349	0.492167	0.46046	-1.1561	0.350965	0.525038	0.312297	-0.469902	-0.314142	0.0153061	-0.23269	-0.0779865	0.394888	0.128183	0.864566	0.677787	-2.10612	4.99416e-15
	397	0.0164071	0.0219019	-0.0377373	0.90068	0.925929	-1.26215	-1.92228	0.847282	-0.343422	-0.246248	0.458664	0.122092	0.338336	-0.649474	0.0135723	0.190804	0.487753	0.270449	-0.310404	-0.847299	0.18214	0.318179	0.059004	-0.678294	1.85152e-15
	398	0.0164071	0.0219019	-0.0377373	0.402986	0.464967	-0.537853	-0.942563	0.400368	0.317055	0.285592	-0.712225	0.196535	0.158104	-0.0528819	-0.106857	-0.0100637	0.360711	0.135153	0.232002	-0.957478	0.0877941	0.078796	-0.137057	-0.0133827	6.20686e-16
	399	0.0164071	0.0219019	-0.0377373	0.464178	0.521643	0.0713407	-0.148708	-1.09446	-0.345754	-0.312435	0.475848	0.180708	0.525038	0.312297	-0.469902	-0.314142	0.188008	-0.0487684	0.0770076	-0.281295	0.0877941	0.078796	-0.137057	-0.0133827	7.72017e-16
	400	0.364855	-0.654983	0.325646	-0.0947076	0.00400612	0.186438	0.0371561	-0.0465469	-0.493302	0.248042	0.303902	-0.0707591	-0.529719	-0.848488	0.544307	0.670019	-0.195084	0.998065	-1.01007	-0.254755	0.0877941	0.078796	-0.137057	-0.0133827	-3.14658e-17
	401	0.0164071	0.0219019	-0.0377373	0.154139	0.234487	-0.175708	-0.452704	0.17691	-0.345754	-0.312435	0.475848	0.180708	0.525038	0.312297	-0.469902	-0.314142	0.0153061	-0.23269	-0.0779865	0.394888	0.279826	0.278156	-0.607192	0.156025	5.26961e-18
	402	0.0164071	0.0219019	-0.0377373	0.309159	0.378065	-0.0521835	-0.300706	-0.458773	-0.170642	-0.137567	0.0319748	0.335138	-0.282286	0.838612	0.0612409	-0.448385	0.188008	-0.0487684	0.0770076	-0.281295	-0.643867	0.204489	-0.0588929	0.605322	3.88643e-16
	403	0.0164071	0.0219019	-0.0377373	0.154139	0.234487	-0.175708	-0.452704	0.17691	0.484009	-0.64404	-0.580618	0.912469	0.158104	-0.0528819	-0.106857	-0.0100637	0.878818	0.686918	0.696984	-2.98603	0.0877941	0.078796	-0.137057	-0.0133827	5.26961e-18
	404	0.0164071	0.0219019	-0.0377373	0.309159	0.378065	-0.0521835	-0.300706	-0.458773	0.108968	0.141653	0.284699	-0.677019	-0.850608	-1.27891	0.832425	1.04602	0.442094	0.221823	-1.0078	-0.0609358	0.037741	0.168269	-0.0964528	-0.115569	3.88643e-16
	405	0.539913	0.0496281	-0.557329	-0.0886182	0.00141441	0.244164	0.0639534	-0.124811	0.106636	0.0754666	0.301883	-0.618404	-0.185807	-0.450685	0.218725	0.329978	-0.260098	-0.420059	0.287847	0.748412	0.232194	0.228706	0.0184001	-0.576108	1.15614e-15
	406	-0.247419	0.409232	-0.185201	-0.939274	-0.811153	0.285392	0.0262137	1.95967	0.119044	-0.492248	0.313098	0.0219104	-0.170999	0.284478	-0.497976	0.345511	0.381065	-0.464649	0.250269	-0.113864	0.320215	1.06393	0.207652	-1.93671	3.45214e-15
	407	-0.0731947	0.0707896	-0.00350981	0.154139	0.234487	-0.175708	-0.452704	0.17691	-0.460328	0.217113	-0.249149	0.648365	-0.110269	1.00981	-0.497568	-0.267947	-0.256112	0.311593	0.248	-0.307682	0.18214	0.318179	0.059004	-0.678294	5.67841e-16
	408	0.0164071	0.0219019	-0.0377373	-0.0947076	0.00400612	0.186438	0.0371561	-0.0465469	0.141943	0.110724	-0.268352	0.0421047	-0.185807	-0.450685	0.218725	0.329978	0.315051	0.0865273	-0.465399	-0.171116	0.0877941	0.078796	-0.137057	-0.0133827	-6.10147e-16
	409	0.0164071	0.0219019	-0.0377373	0.732819	0.770456	-1.3959	-1.35302	0.696547	-0.0331695	-0.0641436	0.175521	-0.112325	0.158104	-0.0528819	-0.106857	-0.0100637	0.0153061	-0.23269	-0.0779865	0.394888	0.665392	0.678436	0.484771	-2.26428	1.43639e-15
	410	-0.0736121	-0.450737	0.528824	-1.36187	-1.20256	-0.611784	1.81342	1.58019	0.119044	-0.492248	0.313098	0.0219104	-0.319994	0.0806595	0.0233695	0.201036	0.105661	-0.652018	0.616102	0.23966	-0.4027	0.454859	0.877613	-1.25226	2.29637e-15
	411	0.0164071	0.0219019	-0.0377373	-0.168544	-0.072612	-1.50083	0.719442	0.578305	0.284081	0.316521	-0.159174	-0.522589	-0.87363	-1.24629	0.869888	1.01006	0.487753	0.270449	-0.310404	-0.847299	0.520992	0.528526	0.329314	-1.70156	1.11074e-15
	412	0.0164071	0.0219019	-0.0377373	0.229233	0.304038	-1.79718	0.354783	0.244342	0.119044	-0.492248	0.313098	0.0219104	0.51023	-0.422866	0.246799	-0.329676	0.188008	-0.0487684	0.0770076	-0.281295	0.665392	0.678436	0.484771	-2.26428	1.90982e-16
	413	-0.0731947	0.0707896	-0.00350981	-0.0947076	0.00400612	0.186438	0.0371561	-0.0465469	0.141943	0.110724	-0.268352	0.0421047	0.158104	-0.0528819	-0.106857	-0.0100637	0.0396467	-0.100841	-0.0995654	0.182408	0.232194	0.228706	0.0184001	-0.576108	2.92784e-16
	414	0.450312	0.0985158	-0.523102	0.148248	0.22903	-1.30127	0.275376	0.17162	0.119044	-0.492248	0.313098	0.0219104	-0.343016	0.113283	0.0608324	0.165073	-0.831261	-0.194993	1.00125	0.611845	0.232194	0.228706	0.0184001	-0.576108	1.11077e-15
	415	0.0164071	0.0219019	-0.0377373	0.148248	0.22903	-1.30127	0.275376	0.17162	0.64438	0.0323553	-1.01852	0.4852	0.158104	-0.0528819	-0.106857	-0.0100637	0.360711	0.135153	0.232002	-0.957478	0.232194	0.228706	0.0184001	-0.576108	-9.30005e-18
	416	-0.247419	0.409232	-0.185201	0.0672628	0.154022	-0.805368	0.19597	0.0988977	-0.497967	0.115669	0.338271	0.046472	0.398942	0.131268	0.806016	-1.12357	-0.280453	0.179744	0.269579	-0.0952032	0.389243	-0.813056	0.187475	0.252551	2.53463e-16
	417	-0.0731947	0.0707896	-0.00350981	0.31611	0.384503	-1.16751	-0.29389	0.322355	-0.343422	-0.246248	0.458664	0.122092	0.495544	-1.21344	0.171465	0.355709	0.639137	0.537593	-0.87439	-0.949598	-0.29869	-0.181	0.218226	0.277749	7.46871e-16
	418	-0.601263	0.323923	0.233895	-0.330514	-0.222628	-0.509021	0.560629	0.43286	-0.457995	0.2833	-0.266333	0.589749	-0.125077	0.274644	0.219133	-0.28348	-0.186112	0.492067	0.923822	-1.30652	-0.547099	0.304949	0.722156	-0.689536	1.11751e-15
	419	0.191048	0.204986	-0.388379	0.31611	0.384503	-1.16751	-0.29389	0.322355	-0.0308369	0.00204297	0.158337	-0.170941	-1.71866	-1.47793	1.36316	1.52524	0.339392	0.218376	-0.486977	-0.383595	-0.160615	0.564746	0.366874	-0.980668	5.1538e-16
	420	0.0164071	0.0219019	-0.0377373	-0.337663	-0.221018	1.67415	-0.201064	-0.264714	-0.0331695	-0.0641436	0.175521	-0.112325	-0.185807	-0.450685	0.218725	0.329978	0.0153061	-0.23269	-0.0779865	0.394888	0.0877941	0.078796	-0.137057	-0.0133827	-1.21099e-15
	421	0.0164071	0.0219019	-0.0377373	0.645942	0.689992	-2.02556	-0.704343	0.618535	-0.497967	0.115669	0.338271	0.046472	0.353021	0.141102	0.0889066	-0.49458	0.188008	-0.0487684	0.0770076	-0.281295	0.376593	0.378616	0.173857	-1.13883	1.22153e-15
	422	0.0164071	0.0219019	-0.0377373	-0.490335	0.358688	1.55249	-0.35076	-0.401809	-0.0331695	-0.0641436	0.175521	-0.112325	0.158104	-0.0528819	-0.106857	-0.0100637	0.0153061	-0.23269	-0.0779865	0.394888	0.0877941	0.078796	-0.137057	-0.0133827	-1.58856e-15
	423	0.191048	0.204986	-0.388379	0.0638554	-0.570243	1.43366	-0.541228	0.095838	-0.170642	-0.137567	0.0319748	0.335138	-0.844137	0.279449	0.228522	0.34021	-0.15341	0.31504	-0.272827	0.0149766	0.238518	-0.36713	0.0252093	0.119584	2.36162e-18
	424	-0.337438	-0.0634071	0.381359	0.0696103	0.877306	-0.803498	0.198271	-0.673881	0.261182	-0.286451	0.422276	-0.542784	0.338336	-0.649474	0.0135723	0.190804	0.00295899	-0.655465	1.13693	-0.0829988	0.574949	-0.0178605	-0.28947	-0.273734	9.34752e-16
	425	0.0164071	0.0219019	-0.0377373	-0.418649	-0.296026	2.17005	-0.280471	-0.337436	-0.0331695	-0.0641436	0.175521	-0.112325	0.158104	-0.0528819	-0.106857	-0.0100637	0.0153061	-0.23269	-0.0779865	0.394888	0.0877941	0.078796	-0.137057	-0.0133827	-1.41128e-15
	426	-0.337438	-0.0634071	0.381359	0.0672628	0.154022	-0.805368	0.19597	0.0988977	0.471601	-0.0763259	-0.591833	0.272155	-0.162785	-0.483309	0.181262	0.365941	0.420775	0.305046	-1.72678	0.512948	-0.29869	-0.181	0.218226	0.277749	9.34337e-16
	427	-0.337438	-0.0634071	0.381359	-0.00193978	0.0899272	1.94166	-1.3396	0.0367559	0.938731	-0.189952	-0.771767	0.054742	-0.686928	-0.284519	0.386414	0.505115	0.0396467	-0.100841	-0.0995654	0.182408	0.0877941	0.078796	-0.137057	-0.0133827	9.22094e-16
	428	0.714137	-0.288815	-0.375638	0.229233	0.304038	-1.79718	0.354783	0.244342	-0.0331695	-0.0641436	0.175521	-0.112325	0.158104	-0.0528819	-0.106857	-0.0100637	-0.190098	-0.239584	0.963668	-0.250431	0.0877941	0.078796	-0.137057	-0.0133827	7.81132e-16
	429	0.365272	-0.133456	-0.206688	-0.000681791	0.0828606	-1.36707	0.150176	0.72904	-0.478561	-0.253485	0.297933	0.510939	-0.11674	-0.548556	0.106336	0.437867	0.811839	0.721515	-0.719395	-1.62578	-0.0623654	0.347216	-0.0152451	-0.319941	1.34723e-15
	430	-0.511662	0.275036	0.199668	0.645942	0.689992	-2.02556	-0.704343	0.618535	-0.495635	0.181856	0.321087	-0.0121436	-1.59061	1.47568	-0.031962	0.293427	0.0396467	-0.100841	-0.0995654	0.182408	-0.991464	0.728902	-0.921	1.56284	1.07199e-15
	431	-0.511662	0.275036	0.199668	0.47808	0.534519	-2.15932	-0.135077	0.4678	0.148941	0.309284	-0.319905	-0.133742	0.961039	0.579605	-0.945335	-0.510332	1.15724	1.08936	-0.409407	-2.97815	-0.388568	-1.0548	-0.271936	2.09471	9.68723e-16
	432	0.0164071	0.0219019	-0.0377373	-0.485335	-0.374254	-1.70038	1.16351	0.984989	-0.497967	0.115669	0.338271	0.046472	-2.48168	1.30929	0.536235	0.736679	0.0153061	-0.23269	-0.0779865	0.394888	0.085373	0.217719	-0.722045	0.616564	2.23077e-15
	433	0.0164071	0.0219019	-0.0377373	0.310218	0.379046	-2.29308	0.43419	0.317065	-0.445587	-0.284414	-0.255118	1.23006	-0.978323	0.810793	0.0331667	0.211269	1.16863	0.995553	-2.32504	-1.08276	-0.305015	0.414836	0.211417	-0.417943	3.91265e-16
	434	-0.162796	0.119677	0.0307177	-0.175693	-0.0710019	0.682341	-0.0422507	-0.119269	-0.343422	-0.246248	0.458664	0.122092	-0.185807	-0.450685	0.218725	0.329978	0.0639874	0.0310074	-0.121144	-0.0300709	0.0877941	0.078796	-0.137057	-0.0133827	1.21697e-15
	435	0.0164071	0.0219019	-0.0377373	-0.0137224	0.0790142	-0.309465	0.116563	0.0261754	-0.170642	-0.137567	0.0319748	0.335138	-0.477203	0.644628	-0.134523	0.0361317	0.315051	0.0865273	-0.465399	-0.171116	-0.160615	0.564746	0.366874	-0.980668	-4.09865e-16
	436	-0.950128	0.479282	0.402846	0.310218	0.379046	-2.29308	0.43419	0.317065	-0.63544	0.0422458	0.194725	0.493935	0.525038	0.312297	-0.469902	-0.314142	-0.256112	0.311593	0.248	-0.307682	-0.106658	0.0183593	-0.25191	0.447157	9.90548e-16
	437	0.0164071	0.0219019	-0.0377373	0.309159	0.378065	-0.0521835	-0.300706	-0.458773	-0.345754	-0.312435	0.475848	0.180708	-0.686928	-0.284519	0.386414	0.505115	0.188008	-0.0487684	0.0770076	-0.281295	0.0877941	0.078796	-0.137057	-0.0133827	3.88643e-16
	438	0.0164071	0.0219019	-0.0377373	0.31611	0.384503	-1.16751	-0.29389	0.322355	-0.0331695	-0.0641436	0.175521	-0.112325	0.158104	-0.0528819	-0.106857	-0.0100637	0.0153061	-0.23269	-0.0779865	0.394888	0.0877941	0.078796	-0.137057	-0.0133827	4.05834e-16
	439	0.0164071	0.0219019	-0.0377373	0.229233	0.304038	-1.79718	0.354783	0.244342	-0.0331695	-0.0641436	0.175521	-0.112325	-0.343016	0.113283	0.0608324	0.165073	0.0153061	-0.23269	-0.0779865	0.394888	0.0877941	0.078796	-0.137057	-0.0133827	1.90982e-16
	440	0.0164071	0.0219019	-0.0377373	0.310218	0.379046	-2.29308	0.43419	0.317065	-0.0308369	0.00204297	0.158337	-0.170941	-0.319994	0.0806595	0.0233695	0.201036	0.0396467	-0.100841	-0.0995654	0.182408	-0.449414	0.264926	0.0559601	0.144782	3.91265e-16
	441	0.0164071	0.0219019	-0.0377373	0.0672628	0.154022	-0.805368	0.19597	0.0988977	-0.0331695	-0.0641436	0.175521	-0.112325	0.158104	-0.0528819	-0.106857	-0.0100637	0.0153061	-0.23269	-0.0779865	0.394888	0.0877941	0.078796	-0.137057	-0.0133827	-2.09582e-16
	442	-0.247419	0.409232	-0.185201	0.0672628	0.154022	-0.805368	0.19597	0.0988977	-0.308115	-0.210991	-0.111572	0.7826	0.0091092	-0.2567	0.414488	-0.154539	0.385051	0.267002	0.210423	-1.16996	0.18214	0.318179	0.059004	-0.678294	2.53463e-16
	443	0.365272	-0.133456	-0.206688	0.229233	0.304038	-1.79718	0.354783	0.244342	0.108968	0.141653	0.284699	-0.677019	-1.35173	-1.11275	1.00011	1.22116	-0.280453	0.179744	0.269579	-0.0952032	0.037741	0.168269	-0.0964528	-0.115569	4.86057e-16
	444	0.624535	-0.239927	-0.34141	-1.04508	-0.900921	-0.412228	1.36935	1.17351	-0.285216	0.391981	-0.693022	0.802795	0.891972	0.677476	-0.832947	-0.618221	-0.210452	0.360219	0.945401	-1.09405	-0.0123122	0.257743	-0.0558489	-0.217755	5.68484e-16
	445	0.101447	0.253874	-0.354152	0.0672628	0.154022	-0.805368	0.19597	0.0988977	-0.358162	0.25528	0.464633	-0.459606	0.181127	-0.0855057	-0.14432	0.0258994	0.0853065	-0.0522153	0.597835	-0.603955	0.18214	0.318179	0.059004	-0.678294	6.90688e-16
	446	0.0164071	0.0219019	-0.0377373	-0.331772	-0.215562	2.79971	-0.929144	-0.259424	0.317055	0.285592	-0.712225	0.196535	-0.185807	-0.450685	0.218725	0.329978	0.741839	0.54104	-1.39522	-0.626939	0.0877941	0.078796	-0.137057	-0.0133827	-1.19642e-15
	447	0.0164071	0.0219019	-0.0377373	0.229233	0.304038	-1.79718	0.354783	0.244342	0.45686	0.425202	-0.585863	-0.309544	0.158104	-0.0528819	-0.106857	-0.0100637	0.315051	0.0865273	-0.465399	-0.171116	0.376593	0.378616	0.173857	-1.13883	1.90982e-16
	448	0.0164071	0.0219019	-0.0377373	-0.0137224	0.0790142	-0.309465	0.116563	0.0261754	-0.147743	0.465405	-0.549475	0.355332	-1.03084	-0.682322	0.711996	0.845156	0.614796	0.405744	-0.852811	-0.737119	0.0877941	0.078796	-0.137057	-0.0133827	-4.09865e-16
	449	0.0164071	0.0219019	-0.0377373	0.229233	0.304038	-1.79718	0.354783	0.244342	-0.007938	0.605015	-0.423113	-0.150746	-0.0285983	-1.01465	0.376617	0.494882	0.614796	0.405744	-0.852811	-0.737119	0.0877941	0.078796	-0.137057	-0.0133827	1.90982e-16
	450	0.0164071	0.0219019	-0.0377373	0.0672628	0.154022	-0.805368	0.19597	0.0988977	-0.345754	-0.312435	0.475848	0.180708	0.682247	-0.251671	-0.31201	-0.149238	-0.280453	0.179744	0.269579	-0.0952032	-0.986622	0.451055	0.248977	0.302947	-2.09582e-16
	451	0.0164071	0.0219019	-0.0377373	-0.168544	-0.072612	-1.50083	0.719442	0.578305	0.141943	0.110724	-0.268352	0.0421047	-1.34526	0.445614	0.396211	0.515347	0.315051	0.0865273	-0.465399	-0.171116	0.520992	0.528526	0.329314	-1.70156	1.11074e-15
	452	0.0164071	0.0219019	-0.0377373	-0.168544	-0.072612	-1.50083	0.719442	0.578305	-0.902227	0.999898	-0.667849	0.827356	-0.506696	-0.881111	0.506844	0.705982	0.44608	0.953474	-1.04765	-1.11703	0.470939	0.617999	0.369918	-1.80374	1.11074e-15
	453	0.365272	-0.133456	-0.206688	0.148248	0.22903	-1.30127	0.275376	0.17162	-0.170642	-0.137567	0.0319748	0.335138	0.158104	-0.0528819	-0.106857	-0.0100637	0.273377	0.769553	-1.20265	-0.440847	0.376593	0.378616	0.173857	-1.13883	3.5685e-16
	454	-0.42206	0.226148	0.16544	-0.104006	-0.725716	1.2999	0.0280386	-0.0548969	0.141943	0.110724	-0.268352	0.0421047	0.158104	-0.0528819	-0.106857	-0.0100637	-0.0873959	-0.236137	0.442841	0.0722285	-0.449414	0.264926	0.0559601	0.144782	-3.05029e-16
	455	-0.337438	-0.0634071	0.381359	0.941987	-1.19914	-0.668796	-0.414069	0.884374	0.159016	-0.324617	-0.291506	0.565188	-0.125077	0.274644	0.219133	-0.28348	-0.0630552	-0.104288	0.421262	-0.140251	-0.451835	0.403849	-0.529029	0.774729	1.08909e-15
	456	0.0164071	0.0219019	-0.0377373	0.606263	-1.51009	-0.936311	0.724465	0.582904	0.281748	0.250334	-0.14199	-0.463974	0.0091092	-0.2567	0.414488	-0.154539	0.315051	0.0865273	-0.465399	-0.171116	0.882722	-1.50555	0.0418715	0.687892	1.1234e-15
	457	0.0164071	0.0219019	-0.0377373	0.444293	-1.6601	0.0554956	0.565651	0.437459	-0.170642	-0.137567	0.0319748	0.335138	0.742854	0.529071	0.480434	-1.46361	0.315051	0.0865273	-0.465399	-0.171116	-1.52383	0.637185	0.441994	0.461113	7.2284e-16
	458	0.0164071	0.0219019	-0.0377373	0.363307	-1.73511	0.551399	0.486244	0.364737	-0.50571	0.815757	0.292687	-0.711073	-0.139762	-0.515932	0.143799	0.401904	0.741839	0.54104	-1.39522	-0.626939	-0.301111	-0.0420773	-0.366763	0.907696	5.22557e-16
	459	-0.247419	0.409232	-0.185201	0.372606	-1.00539	-0.562061	0.495362	0.373087	-0.170642	-0.137567	0.0319748	0.335138	0.525038	0.312297	-0.469902	-0.314142	0.188008	-0.0487684	0.0770076	-0.281295	0.037741	0.168269	-0.0964528	-0.115569	7.24796e-16
	460	0.0164071	0.0219019	-0.0377373	0.057964	-0.5757	0.308092	0.186852	0.0905477	-0.0331695	-0.0641436	0.175521	-0.112325	0.158104	-0.0528819	-0.106857	-0.0100637	0.0153061	-0.23269	-0.0779865	0.394888	0.232194	0.228706	0.0184001	-0.576108	-2.32579e-16
	461	-0.42206	0.226148	0.16544	-0.94335	1.36486	-2.06534	0.71442	0.573705	-0.670747	0.00698822	0.76496	-0.166574	-0.147976	0.251854	-0.535439	0.381474	0.487753	0.270449	-0.310404	-0.847299	0.477264	0.022163	0.376727	-1.10805	1.08309e-15
	462	0.0164071	0.0219019	-0.0377373	-0.38701	1.16726	-1.11447	-0.228623	0.382128	0.492167	0.46046	-1.1561	0.350965	0.353021	0.141102	0.0889066	-0.49458	0.396434	0.173197	-1.70521	0.725427	-0.160615	0.564746	0.366874	-0.980668	5.70453e-16
	463	0.0164071	0.0219019	-0.0377373	-0.490335	0.358688	1.55249	-0.35076	-0.401809	0.271257	-0.920352	0.450675	0.156146	-0.821114	0.246825	0.191059	0.376173	-0.326112	0.131118	-0.427821	0.69116	0.0877941	0.078796	-0.137057	-0.0133827	-1.58856e-15
	464	0.0164071	0.0219019	-0.0377373	-0.346962	-0.95074	2.78761	-0.210182	-0.273064	0.106636	0.0754666	0.301883	-0.618404	-0.343016	0.113283	0.0608324	0.165073	0.0153061	-0.23269	-0.0779865	0.394888	0.0877941	0.078796	-0.137057	-0.0133827	-1.23399e-15
	465	0.0164071	0.0219019	-0.0377373	0.291621	-1.0804	-0.066158	0.415955	0.300365	-0.460328	0.217113	-0.249149	0.648365	-0.334802	-0.654503	0.74007	0.185503	0.44608	0.953474	-1.04765	-1.11703	0.0877941	0.078796	-0.137057	-0.0133827	3.45272e-16
	466	0.365272	-0.133456	-0.206688	0.541756	-0.127615	1.81446	-0.806499	-1.02479	-0.0331695	-0.0641436	0.175521	-0.112325	-1.85285	-0.946584	1.1678	1.3963	-0.0873959	-0.236137	0.442841	0.0722285	-0.106658	0.0183593	-0.25191	0.447157	9.84669e-16
	467	0.0164071	0.0219019	-0.0377373	-0.654455	-0.52266	1.47459	0.243002	0.141971	-0.0331695	-0.0641436	0.175521	-0.112325	0.158104	-0.0528819	-0.106857	-0.0100637	0.0153061	-0.23269	-0.0779865	0.394888	0.0877941	0.078796	-0.137057	-0.0133827	-9.09564e-17
	468	0.0164071	0.0219019	-0.0377373	0.057964	-0.5757	0.308092	0.186852	0.0905477	0.106636	0.0754666	0.301883	-0.618404	0.143419	-0.843458	-0.182191	0.675321	0.188008	-0.0487684	0.0770076	-0.281295	-0.29869	-0.181	0.218226	0.277749	-2.32579e-16
	469	-0.0731947	0.0707896	-0.00350981	-0.265977	-0.875732	2.2917	-0.130775	-0.200342	0.400987	-0.146841	0.548638	-1.04886	-0.506696	-0.881111	0.506844	0.705982	0.105661	-0.652018	0.616102	0.23966	0.179719	0.457102	-0.525985	-0.0483473	1.03476e-16
	470	0.888361	-0.627257	-0.193946	0.30092	-0.350675	-1.17962	0.425072	0.308715	-0.345754	-0.312435	0.475848	0.180708	-1.56145	-2.0419	1.52105	1.69014	0.0396467	-0.100841	-0.0995654	0.182408	0.279826	0.278156	-0.607192	0.156025	9.48531e-16
	471	-1.12435	0.817724	0.221154	-0.177842	-0.802334	-0.387367	0.710325	0.569955	-0.483227	-0.385858	0.332302	0.628171	-0.8129	-0.520962	0.870297	0.396603	-0.358814	0.308146	0.768828	-0.630342	-0.643867	0.204489	-0.0588929	0.605322	1.03734e-15
	472	0.0164071	0.0219019	-0.0377373	0.30092	-0.350675	-1.17962	0.425072	0.308715	-0.0331695	-0.0641436	0.175521	-0.112325	-0.343016	0.113283	0.0608324	0.165073	0.0153061	-0.23269	-0.0779865	0.394888	0.0877941	0.078796	-0.137057	-0.0133827	3.68268e-16
	473	0.0164071	0.0219019	-0.0377373	0.523128	-2.31643	-1.51012	1.39763	1.19941	-0.962765	0.295482	0.501021	0.205269	1.43092	1.21385	-1.7548	-0.741861	0.914541	0.724962	-1.24022	-1.30312	0.0820339	0.497126	0.140212	-0.882666	2.82129e-15
	474	0.0164071	0.0219019	-0.0377373	0.951285	-0.46942	-1.78226	-0.404951	0.892724	-0.0331695	-0.0641436	0.175521	-0.112325	-0.783407	1.00478	0.22893	-0.273248	0.208363	-0.648571	0.095275	0.562319	-0.451835	0.403849	-0.529029	0.774729	1.97667e-15
	475	0.190631	-0.316541	0.143954	-0.0273201	-2.11337	-1.33542	1.6126	1.39627	-0.962765	0.295482	0.501021	0.205269	0.839456	-0.815639	-0.154117	0.0156671	-0.0873959	-0.236137	0.442841	0.0722285	0.470939	0.617999	0.369918	-1.80374	2.9486e-15
	476	0.0164071	0.0219019	-0.0377373	0.606263	-1.51009	-0.936311	0.724465	0.582904	0.281748	0.250334	-0.14199	-0.463974	0.353021	0.141102	0.0889066	-0.49458	0.315051	0.0865273	-0.465399	-0.171116	-0.305015	0.414836	0.211417	-0.417943	1.1234e-15
	477	0.190631	-0.316541	0.143954	0.0558146	-1.30703	-0.761617	0.939428	0.779772	0.748878	0.136708	-0.321924	-0.681386	-0.185807	-0.450685	0.218725	0.329978	-0.897276	0.356184	0.285578	0.554593	0.719348	0.132049	-0.134013	-0.836459	1.55162e-15
	478	0.191048	0.204986	-0.388379	0.606263	-1.51009	-0.936311	0.724465	0.582904	0.141943	0.110724	-0.268352	0.0421047	0.158104	-0.0528819	-0.106857	-0.0100637	0.315051	0.0865273	-0.465399	-0.171116	0.376593	0.378616	0.173857	-1.13883	1.10547e-15
	479	-0.42206	0.226148	0.16544	1.07358	-2.51948	-1.68481	1.18267	1.00254	0.00446998	0.0373005	-0.411898	0.489568	0.353021	0.141102	0.0889066	-0.49458	0.396434	0.173197	-1.70521	0.725427	-0.835898	0.00512928	0.411243	0.435914	2.03006e-15
	480	0.365272	-0.133456	-0.206688	0.69314	-1.42962	-0.30665	0.0757912	0.660917	-0.0661437	-0.0332146	0.728572	-0.831449	-0.686928	-0.284519	0.386414	0.505115	-1.02432	0.220888	0.827984	0.444413	0.520992	0.528526	0.329314	-1.70156	1.22619e-15
	481	0.0164071	0.0219019	-0.0377373	0.636643	-0.0397302	-0.912103	-0.713461	0.610184	-0.0331695	-0.0641436	0.175521	-0.112325	0.158104	-0.0528819	-0.106857	-0.0100637	0.0153061	-0.23269	-0.0779865	0.394888	0.0877941	0.078796	-0.137057	-0.0133827	1.19854e-15
	482	0.0164071	0.0219019	-0.0377373	0.47808	0.534519	-2.15932	-0.135077	0.4678	0.141943	0.110724	-0.268352	0.0421047	-1.34526	0.445614	0.396211	0.515347	0.315051	0.0865273	-0.465399	-0.171116	0.0877941	0.078796	-0.137057	-0.0133827	8.06399e-16
	483	0.364855	-0.654983	0.325646	0.157547	0.958752	-2.41473	0.284494	0.17997	-0.218357	0.39489	0.590995	-0.965685	0.533252	-0.455489	0.209336	-0.293713	0.315051	0.0865273	-0.465399	-0.171116	-0.0662691	0.804129	0.562934	-1.64558	3.71257e-16
	484	0.0164071	0.0219019	-0.0377373	0.310218	0.379046	-2.29308	0.43419	0.317065	-0.516201	-0.354929	0.885352	-0.0909534	-0.835923	-0.488338	0.90776	0.36064	0.0192923	0.498961	-0.117833	-0.661206	-0.505792	0.950235	0.0897548	-0.653096	3.91265e-16
	485	0.190631	-0.316541	0.143954	0.157547	0.958752	-2.41473	0.284494	0.17997	-0.322855	0.290537	-0.105602	0.200902	0.376043	0.108479	0.0514437	-0.458617	-0.15341	0.31504	-0.272827	0.0149766	-1.043	1.13636	0.282772	-0.49493	1.92477e-16
	486	0.0164071	0.0219019	-0.0377373	0.0731541	0.159479	0.320196	-0.53211	0.104188	0.119044	-0.492248	0.313098	0.0219104	-0.185807	-0.450685	0.218725	0.329978	0.188008	-0.0487684	0.0770076	-0.281295	0.232194	0.228706	0.0184001	-0.576108	-1.95013e-16
	487	0.364855	-0.654983	0.325646	0.992592	-2.59449	-1.18891	1.10326	0.929816	-0.902227	0.999898	-0.667849	0.827356	-0.00557592	-1.04728	0.339154	0.530846	1.04158	0.860257	-1.78263	-1.19294	-0.449414	0.264926	0.0559601	0.144782	1.7044e-15
	488	0.0164071	0.0219019	-0.0377373	1.07358	-2.51948	-1.68481	1.18267	1.00254	-0.497967	0.115669	0.338271	0.046472	-0.343016	0.113283	0.0608324	0.165073	0.315051	0.0865273	-0.465399	-0.171116	0.0877941	0.078796	-0.137057	-0.0133827	2.27911e-15
	489	0.0164071	0.0219019	-0.0377373	0.293968	-0.357114	-0.0642874	0.418257	-0.472414	0.156683	-0.390804	-0.274321	0.623803	-0.0137898	-0.27949	-0.340084	0.510416	0.614796	0.405744	-0.852811	-0.737119	-0.794591	0.650415	-0.221159	0.472355	3.51077e-16
	490	0.0164071	0.0219019	-0.0377373	-0.718992	0.130443	-1.32613	0.934406	0.775172	-0.0331695	-0.0641436	0.175521	-0.112325	0.158104	-0.0528819	-0.106857	-0.0100637	0.487753	0.270449	-0.310404	-0.847299	-0.0162159	0.714656	0.52233	-1.54339	1.65292e-15
	491	0.0164071	0.0219019	-0.0377373	0.46289	-0.200659	-2.17142	0.583886	0.454159	-0.0331695	-0.0641436	0.175521	-0.112325	0.0321316	-0.289324	0.377026	-0.118576	0.0153061	-0.23269	-0.0779865	0.394888	-0.986622	0.451055	0.248977	0.302947	7.68833e-16
	492	0.0164071	0.0219019	-0.0377373	0.606263	-1.51009	-0.936311	0.724465	0.582904	-0.322855	0.290537	-0.105602	0.200902	0.218834	0.672447	-0.106449	-0.623522	0.0153061	-0.23269	-0.0779865	0.394888	0.175815	0.914015	0.0521948	-1.37399	1.1234e-15
	493	0.0164071	0.0219019	-0.0377373	0.46289	-0.200659	-2.17142	0.583886	0.454159	0.141943	0.110724	-0.268352	0.0421047	0.0091092	-0.2567	0.414488	-0.154539	0.0153061	-0.23269	-0.0779865	0.394888	-0.449414	0.264926	0.0559601	0.144782	7.68833e-16
	494	-0.0731947	0.0707896	-0.00350981	0.210636	-1.15541	0.429745	0.336548	0.227642	0.471601	-0.0763259	-0.591833	0.272155	-0.185807	-0.450685	0.218725	0.329978	0.385051	0.267002	0.210423	-1.16996	0.0877941	0.078796	-0.137057	-0.0133827	6.30288e-16
	495	0.365272	-0.133456	-0.206688	0.523022	-0.144966	0.678664	0.642846	-1.8165	-0.308115	-0.210991	-0.111572	0.7826	0.315313	-0.61685	0.0510352	0.154841	0.212349	0.0830803	0.0554287	-0.493775	0.0877941	0.078796	-0.137057	-0.0133827	9.5478e-16
	496	0.0164071	0.0219019	-0.0377373	0.131998	-0.50713	0.927519	0.259443	-0.617858	-0.170642	-0.137567	0.0319748	0.335138	0.0091092	-0.2567	0.414488	-0.154539	0.68081	-0.145432	-0.137143	-0.679867	0.0877941	0.078796	-0.137057	-0.0133827	-4.94874e-17
	497	0.0164071	0.0219019	-0.0377373	0.666395	-1.45439	1.91378	0.783424	-1.68776	-0.322855	0.290537	-0.105602	0.200902	0.57096	0.302463	0.247207	-0.943134	0.614796	0.405744	-0.852811	-0.737119	0.12668	0.863005	-1.35445	0.653005	1.27211e-15
	498	0.0164071	0.0219019	-0.0377373	0.30092	-0.350675	-1.17962	0.425072	0.308715	0.561358	0.529555	0.110734	-1.47613	0.353144	0.085689	-0.703129	0.206337	0.0153061	-0.23269	-0.0779865	0.394888	-0.106658	0.0183593	-0.25191	0.447157	3.68268e-16
	499	0.0164071	0.0219019	-0.0377373	0.291621	-1.0804	-0.066158	0.415955	0.300365	-0.358162	0.25528	0.464633	-0.459606	-0.844137	0.279449	0.228522	0.34021	0.188008	-0.0487684	0.0770076	-0.281295	0.232194	0.228706	0.0184001	-0.576108	3.45272e-16
	500	0.0164071	0.0219019	-0.0377373	-0.104006	-0.725716	1.2999	0.0280386	-0.0548969	-0.0331695	-0.0641436	0.175521	-0.112325	0.158104	-0.0528819	-0.106857	-0.0100637	0.188008	-0.0487684	0.0770076	-0.281295	0.0877941	0.078796	-0.137057	-0.0133827	-6.33143e-16
	501	0.0164071	0.0219019	-0.0377373	0.372606	-1.00539	-0.562061	0.495362	0.373087	-0.0331695	-0.0641436	0.175521	-0.112325	1.25891	1.04266	-1.19599	-0.922299	0.0153061	-0.23269	-0.0779865	0.394888	-2.98473	0.749648	1.18331	1.06857	5.45554e-16
	502	0.0164071	0.0219019	-0.0377373	0.378497	-0.999933	0.563503	-0.232718	0.378377	-0.0331695	-0.0641436	0.175521	-0.112325	0.353021	0.141102	0.0889066	-0.49458	0.188008	-0.0487684	0.0770076	-0.281295	-0.449414	0.264926	0.0559601	0.144782	5.60123e-16
	503	0.449894	-0.423011	0.00923158	-0.260977	-1.60867	-0.961172	1.38349	1.18646	-0.00560532	0.671201	-0.440298	-0.209362	-0.296971	0.0480357	-0.0140935	0.236999	-0.384119	-0.340283	0.0896947	0.999636	0.276486	0.557562	0.255065	-1.34321	8.72334e-16
	504	0.365272	-0.133456	-0.206688	0.88549	0.19075	-1.27425	-1.20332	0.833642	-0.497967	0.115669	0.338271	0.046472	0.181127	-0.0855057	-0.14432	0.0258994	0.315051	0.0865273	-0.465399	-0.171116	-0.106658	0.0183593	-0.25191	0.447157	1.53308e-15
	Outer model correlations
		AT1	AT2	AT3	FE1	FE2	FE3	FE4	FE5	FI1	FI2	FI3	FI4	FL1	FL2	FL3	FL4	ID1	ID2	ID3	ID4	IP1	IP2	IP3	IP4	FE x AT
	AT1	1	-0.541395	-0.544953	0.0122509	0.0265597	-0.0314993	-0.00359283	-0.00885084	0.0166937	0.0730281	-0.0731301	0.014853	0.0407787	-0.14235	0.0240123	0.0628553	0.067816	-0.0813874	-0.0918291	0.0784257	-0.0324412	0.0707665	-0.0472218	0.0116978	0.0335383
	AT2	-0.541395	1	-0.409922	-0.00917306	-0.0255829	0.0270994	-0.0124968	0.0230436	-0.00445785	-0.0292045	0.0692842	-0.0580013	-0.0030878	0.0680074	0.00203205	-0.0591686	0.00480002	0.0585269	0.0240743	-0.0822226	-0.0372374	-0.0330193	0.0839097	-0.0112761	-0.0397904
	AT3	-0.544953	-0.409922	1	-0.00414262	-0.0033009	0.00714731	0.0163603	-0.0133786	-0.0136648	-0.0501011	0.0102419	0.0417289	-0.04116	0.0866099	-0.0280767	-0.00918292	-0.0783581	0.0299276	0.0756138	-0.00308379	0.0723299	-0.0438432	-0.0324508	-0.00144524	0.00329692
	FE1	0.0122509	-0.00917306	-0.00414262	1	0.283987	-0.429919	-0.541261	-0.465945	0.0339814	0.0267811	-0.0286249	-0.0171891	-0.00445146	-0.0342227	-0.0219717	0.0554409	0.0613873	0.0921009	-0.141586	-0.0336586	-0.0546479	0.045096	-0.0781441	0.0865019	0.166736
	FE2	0.0265597	-0.0255829	-0.0033009	0.283987	1	-0.175659	-0.639447	-0.556782	0.0989265	-0.0807682	-0.0578354	0.0521749	-0.0481199	0.0155194	0.00341968	0.0314173	-0.0036374	-0.0478871	0.0356639	0.0178686	0.062876	-0.0333676	-0.0295661	-0.00434309	-0.0401174
	FE3	-0.0314993	0.0270994	0.00714731	-0.429919	-0.175659	1	0.0161679	-0.248991	0.0977076	-0.0591796	-0.0169228	-0.0161474	0.0512272	-0.0149423	-0.013996	-0.0251464	-0.135502	-0.0960659	0.153856	0.113711	0.0623218	-0.150698	-0.0669964	0.139196	-0.195414
	FE4	-0.00359283	-0.0124968	0.0163603	-0.541261	-0.639447	0.0161679	1	0.277603	-0.12152	0.0424364	0.0528135	0.00668131	0.0402312	-0.0305308	0.00212775	-0.0153544	-0.0282371	0.041179	0.0556029	-0.0549283	0.0143675	0.0495185	0.0781888	-0.133284	-0.00544621
	FE5	-0.00885084	0.0230436	-0.0133786	-0.465945	-0.556782	-0.248991	0.277603	1	-0.107025	0.064313	0.0537952	-0.0259825	-0.0280916	0.0608779	0.0296251	-0.053542	0.0813045	-0.0037251	-0.0698692	-0.0302044	-0.0717255	0.0702441	0.097392	-0.0844101	0.0381278
	FI1	0.0166937	-0.00445785	-0.0136648	0.0339814	0.0989265	0.0977076	-0.12152	-0.107025	1	0.0542096	-0.524016	-0.283984	-0.0025442	-0.0161225	0.0289703	-0.0102699	-0.13104	-0.0862569	0.122624	0.126884	0.041604	-0.0487393	-0.0112675	0.0138381	-0.0589666
	FI2	0.0730281	-0.0292045	-0.0501011	0.0267811	-0.0807682	-0.0591796	0.0424364	0.064313	0.0542096	1	-0.467111	-0.309051	0.029837	0.0467639	0.0333332	-0.10275	0.0226414	-0.0129116	-0.0217264	0.00480749	0.0487383	0.033894	-0.0374767	-0.0446166	-0.075263
	FI3	-0.0731301	0.0692842	0.0102419	-0.0286249	-0.0578354	-0.0169228	0.0528135	0.0537952	-0.524016	-0.467111	1	-0.387863	0.0480251	-0.0726603	-0.0811438	0.0922177	0.0768309	-0.0434156	-0.0376997	-0.0159914	-0.0445368	-0.0427576	0.0549565	0.0321524	0.167115
	FI4	0.014853	-0.0580013	0.0417289	-0.0171891	0.0521749	-0.0161474	0.00668131	-0.0259825	-0.283984	-0.309051	-0.387863	1	-0.0830028	0.0657796	0.0474423	-0.019357	0.00187138	0.142291	-0.0440684	-0.0974441	-0.0226493	0.0683981	-0.0270067	-0.0148864	-0.0927429
	FL1	0.0407787	-0.0030878	-0.04116	-0.00445146	-0.0481199	0.0512272	0.0402312	-0.0280916	-0.0025442	0.029837	0.0480251	-0.0830028	1	-0.35265	-0.723041	-0.0153452	-0.0862377	-0.105237	0.105573	0.107206	-0.0702137	-0.00396196	-0.00569464	0.0790917	-0.0215261
	FL2	-0.14235	0.0680074	0.0866099	-0.0342227	0.0155194	-0.0149423	-0.0305308	0.0608779	-0.0161225	0.0467639	-0.0726603	0.0657796	-0.35265	1	0.189391	-0.710449	0.00997061	-0.0130153	0.0191518	-0.0164184	-0.0843387	-0.0422011	-0.00532342	0.12799	-0.0195711
	FL3	0.0240123	0.00203205	-0.0280767	-0.0219717	0.00341968	-0.013996	0.00212775	0.0296251	0.0289703	0.0333332	-0.0811438	0.0474423	-0.723041	0.189391	1	-0.377754	0.0739704	0.0699815	-0.0692229	-0.0917164	0.0291752	-0.0205633	0.0689336	-0.0749669	-0.010197
	FL4	0.0628553	-0.0591686	-0.00918292	0.0554409	0.0314173	-0.0251464	-0.0153544	-0.053542	-0.0102699	-0.10275	0.0922177	-0.019357	-0.0153452	-0.710449	-0.377754	1	0.00858563	0.0518361	-0.0583329	-0.0073259	0.118154	0.0607115	-0.054127	-0.122933	0.0485768
	ID1	0.067816	0.00480002	-0.0783581	0.0613873	-0.0036374	-0.135502	-0.0282371	0.0813045	-0.13104	0.0226414	0.0768309	0.00187138	-0.0862377	0.00997061	0.0739704	0.00858563	1	-0.200831	-0.550551	-0.49887	0.00747402	0.132999	-0.0919905	-0.0433063	0.114848
	ID2	-0.0813874	0.0585269	0.0299276	0.0921009	-0.0478871	-0.0960659	0.041179	-0.0037251	-0.0862569	-0.0129116	-0.0434156	0.142291	-0.105237	-0.0130153	0.0699815	0.0518361	-0.200831	1	-0.278651	-0.460627	-0.0630065	0.0664075	0.0755843	-0.0691091	0.031618
	ID3	-0.0918291	0.0240743	0.0756138	-0.141586	0.0356639	0.153856	0.0556029	-0.0698692	0.122624	-0.0217264	-0.0376997	-0.0440684	0.105573	0.0191518	-0.0692229	-0.0583329	-0.550551	-0.278651	1	0.0243758	0.0774908	-0.11848	0.0167753	0.0157684	-0.108289
	ID4	0.0784257	-0.0822226	-0.00308379	-0.0336586	0.0178686	0.113711	-0.0549283	-0.0302044	0.126884	0.00480749	-0.0159914	-0.0974441	0.107206	-0.0164184	-0.0917164	-0.0073259	-0.49887	-0.460627	0.0243758	1	-0.018002	-0.114127	0.0220071	0.102196	-0.0689715
	IP1	-0.0324412	-0.0372374	0.0723299	-0.0546479	0.062876	0.0623218	0.0143675	-0.0717255	0.041604	0.0487383	-0.0445368	-0.0226493	-0.0702137	-0.0843387	0.0291752	0.118154	0.00747402	-0.0630065	0.0774908	-0.018002	1	-0.287909	-0.381822	-0.37523	0.00212912
	IP2	0.0707665	-0.0330193	-0.0438432	0.045096	-0.0333676	-0.150698	0.0495185	0.0702441	-0.0487393	0.033894	-0.0427576	0.0683981	-0.00396196	-0.0422011	-0.0205633	0.0607115	0.132999	0.0664075	-0.11848	-0.114127	-0.287909	1	-0.277524	-0.370984	-0.0599163
	IP3	-0.0472218	0.0839097	-0.0324508	-0.0781441	-0.0295661	-0.0669964	0.0781888	0.097392	-0.0112675	-0.0374767	0.0549565	-0.0270067	-0.00569464	-0.00532342	0.0689336	-0.054127	-0.0919905	0.0755843	0.0167753	0.0220071	-0.381822	-0.277524	1	-0.302843	0.161802
	IP4	0.0116978	-0.0112761	-0.00144524	0.0865019	-0.00434309	0.139196	-0.133284	-0.0844101	0.0138381	-0.0446166	0.0321524	-0.0148864	0.0790917	0.12799	-0.0749669	-0.122933	-0.0433063	-0.0691091	0.0157684	0.102196	-0.37523	-0.370984	-0.302843	1	-0.0990101
	FE x AT	0.0335383	-0.0397904	0.00329692	0.166736	-0.0401174	-0.195414	-0.00544621	0.0381278	-0.0589666	-0.075263	0.167115	-0.0927429	-0.0215261	-0.0195711	-0.010197	0.0485768	0.114848	0.031618	-0.108289	-0.0689715	0.00212912	-0.0599163	0.161802	-0.0990101	1
	Outer model descriptives
		Mean	Median	Observed min	Observed max	Standard deviation	Excess kurtosis	Skewness	Number of observations used	Cramér-von Mises test statistic	Cramér-von Mises p value
	AT1	-2.00939e-16	0.0164071	-2.61439	2.1096	0.508089	3.17262	0.224021	505	2.41189	7.37e-10
	AT2	7.4363e-17	0.0219019	-1.82567	1.669	0.429756	3.12743	-0.256799	505	2.65927	7.37e-10
	AT3	9.15659e-17	-0.0377373	-1.7782	1.88661	0.439541	2.72197	0.122075	505	2.49817	7.37e-10
	FE1	-7.73858e-17	-0.0886182	-1.6919	1.52685	0.428947	2.88745	0.338002	505	6.98462	7.37e-10
	FE2	-5.45218e-17	0.00400612	-2.59449	2.10941	0.547725	4.94778	-0.776779	505	8.14381	7.37e-10
	FE3	4.52883e-17	0.186438	-2.41473	2.79971	0.69418	3.51388	-0.845722	505	7.57363	7.37e-10
	FE4	2.98991e-17	0.0371561	-2.41214	1.81342	0.464214	4.50571	-0.540551	505	5.5729	7.37e-10
	FE5	-1.44439e-16	-0.0465469	-1.8165	3.37623	0.58482	4.72783	0.856352	505	4.19245	7.37e-10
	FI1	-4.30898e-17	-0.0285042	-1.42098	1.84002	0.430189	2.17999	0.528489	505	1.29955	7.37e-10
	FI2	2.63815e-18	0.0609924	-1.96361	2.18235	0.432823	4.09827	-0.407755	505	1.32923	7.37e-10
	FI3	1.04867e-16	0.123968	-2.48772	1.86509	0.578144	1.22429	-0.427364	505	1.15814	7.37e-10
	FI4	-2.19626e-16	-0.112325	-1.90659	2.57245	0.605141	3.18314	1.04838	505	2.01766	7.37e-10
	FL1	2.15944e-16	0.084771	-2.84862	1.80424	0.552247	3.38402	-0.960207	505	1.43104	7.37e-10
	FL2	-5.52363e-17	-0.0528819	-2.24571	1.74787	0.55822	1.30703	-0.156508	505	0.688843	7.55243e-08
	FL3	-1.84121e-16	0.0135723	-2.11144	2.0424	0.546737	1.51268	-0.202421	505	0.868238	5.85346e-09
	FL4	2.01489e-16	-0.0100637	-1.55696	2.07185	0.485042	1.56609	0.34365	505	0.545863	1.04879e-06
	ID1	5.11802e-16	0.0153061	-2.79546	1.70712	0.530985	3.2923	-0.708941	505	1.43313	7.37e-10
	ID2	-5.75118e-16	-0.0176185	-1.89621	1.31979	0.430838	1.83842	-0.210086	505	0.850384	7.27517e-09
	ID3	3.83632e-16	0.0543859	-2.46176	2.69941	0.649345	1.97193	-0.393484	505	1.50818	7.37e-10
	ID4	-9.16758e-17	0.0149766	-3.36594	2.00941	0.678169	3.38679	-0.90175	505	0.839481	8.34182e-09
	IP1	-3.3631e-16	0.0877941	-2.98473	2.13709	0.581206	3.0745	-0.329987	505	0.937179	2.73012e-09
	IP2	-8.0079e-17	0.078796	-2.59676	1.54113	0.535064	2.53234	-0.907101	505	1.0747	8.59028e-10
	IP3	2.69531e-16	-0.00843591	-1.99789	1.67996	0.482183	1.24828	-0.0240103	505	0.368921	5.63361e-05
	IP4	1.04097e-16	0.0173981	-2.82701	2.13115	0.696162	1.20999	-0.519967	505	0.798609	1.4316e-08
	Inner model scores
		AT	ID	IP
	0	-1.46476	-0.0560391	-0.307784
	1	0.5249	0.805973	0.206333
	2	0.790297	1.12655	-0.685021
	3	0.66461	0.733091	0.764904
	4	0.928363	0.259257	0.749473
	5	1.2346	0.581455	-0.435189
	6	-1.54717	1.1574	-0.210755
	7	-0.646734	-0.256147	-1.86556
	8	-0.402719	-0.239038	0.187878
	9	0.620063	0.138137	0.256865
	10	-0.391655	-2.35132	0.894729
	11	0.68584	-0.581205	1.09709
	12	-0.400472	-0.0208964	-0.748189
	13	-0.577382	1.00878	-2.15974
	14	0.195294	-1.84718	-3.00505
	15	-0.569123	-0.278029	0.507414
	16	-1.24054	-2.02626	0.16013
	17	0.422183	0.113259	-0.176324
	18	1.19457	0.761099	1.04222
	19	0.804929	-0.338392	1.11773
	20	0.805732	0.594044	-0.0497046
	21	-0.229533	0.502695	0.53804
	22	-0.532172	-0.82554	-0.410771
	23	0.0766348	-1.8399	0.278764
	24	0.16895	0.802862	0.12629
	25	0.663405	-0.457425	-0.463257
	26	-0.331138	0.836607	-0.801975
	27	0.0929541	0.565069	-0.435189
	28	-0.871235	-0.80112	-1.2691
	29	-0.196311	-0.386115	-0.77163
	30	-0.185234	0.607463	-0.279251
	31	-0.131391	1.10155	-0.0851576
	32	-0.732462	0.815157	-0.0450794
	33	-0.328482	1.10807	0.192712
	34	0.26537	-1.2695	-0.261024
	35	0.0865268	0.943795	-0.225924
	36	-1.01096	-0.0638285	0.49953
	37	0.675587	0.392999	0.0677569
	38	0.285164	-0.651053	-0.334989
	39	-1.18947	-1.53825	0.258183
	40	0.858622	-0.606045	0.244648
	41	-1.35797	-0.10157	0.423859
	42	-0.294574	1.05573	-0.701009
	43	-1.51007	0.71815	-0.157428
	44	-0.746923	-0.219074	0.450087
	45	-1.71601	0.634177	-0.584703
	46	-0.427744	1.37551	0.224789
	47	-2.49171	0.912238	-0.663277
	48	0.188107	-1.4189	-0.892356
	49	0.6109	0.11191	-0.310463
	50	0.473938	-0.0988255	0.185804
	51	0.0943568	0.25342	-0.467382
	52	0.269403	0.615603	0.753357
	53	-0.977635	-0.816481	-1.47655
	54	-0.813872	0.578802	-2.07022
	55	-1.51126	0.707306	-0.512437
	56	-0.0905918	0.307857	0.423859
	57	0.231051	1.35229	0.348308
	58	-0.390533	1.21094	-0.424393
	59	0.0569978	0.319699	0.423859
	60	-1.09314	-0.446466	-1.83726
	61	-0.218278	0.0412525	0.789322
	62	0.741878	-2.59517	1.38651
	63	0.337079	0.237808	-0.75196
	64	-0.51827	-0.275635	0.259889
	65	0.597079	-0.884568	0.713168
	66	0.111067	0.131846	0.866311
	67	-1.82831	0.207181	-1.45116
	68	0.14912	-0.313153	0.782155
	69	0.763652	-0.0524519	0.696522
	70	-0.391655	0.064462	-0.337555
	71	-0.568089	-0.473364	-1.0749
	72	0.809217	0.115171	0.516892
	73	0.301782	1.41297	-1.04758
	74	0.429596	0.269043	-0.200301
	75	0.442896	0.935693	-0.267477
	76	-0.306246	0.573302	0.192483
	77	-1.47272	-1.50129	-0.791407
	78	-0.00802636	1.45484	-1.33397
	79	-1.40486	2.08372	-1.55173
	80	-0.182511	0.153714	0.296571
	81	-0.48661	-0.274572	0.424465
	82	-0.26072	0.567757	0.192483
	83	0.202754	-1.76862	0.923638
	84	0.395506	0.0294292	-0.349327
	85	0.356633	0.127261	0.728828
	86	-0.738448	1.0046	0.306533
	87	0.48075	0.884307	-0.174243
	88	-0.207986	0.105542	-0.215538
	89	-0.328563	0.741555	-0.861821
	90	-0.247608	-0.107121	-0.506366
	91	-0.0104309	-0.0938778	0.206333
	92	-0.126308	0.932652	-0.297706
	93	0.869996	0.4835	0.662636
	94	0.482046	0.845104	-0.456699
	95	-0.943086	0.445799	-0.15354
	96	-0.966555	0.343392	-0.617614
	97	1.01967	0.054773	0.988021
	98	0.662924	-0.272794	0.748609
	99	-0.131929	-0.27155	0.0611912
	100	-0.455831	0.437874	-0.252038
	101	1.12919	-1.35679	-0.508549
	102	0.313015	0.102028	0.0689636
	103	-0.132883	-1.34104	-0.364522
	104	-0.0503983	-0.174578	-0.759542
	105	0.255818	-2.41465	0.273252
	106	1.00946	1.14473	-1.04758
	107	0.529403	0.571691	0.0677569
	108	0.464059	0.462616	-0.959645
	109	0.226483	-0.894123	0.259889
	110	1.06422	0.792014	0.102858
	111	0.410777	0.00510153	0.389485
	112	-0.258424	-0.144411	0.0134541
	113	-0.988412	-1.06319	-2.83745
	114	-1.75674	0.781078	-0.0645199
	115	0.177229	0.329346	0.423859
	116	0.50154	0.567673	0.306533
	117	-1.51277	1.11175	-0.592856
	118	-1.52581	-2.64365	-0.720755
	119	-0.0552088	0.181946	0.55357
	120	0.140682	0.675783	-0.86491
	121	-0.11349	-2.05836	-0.424393
	122	-0.102862	0.76946	-0.0139877
	123	0.756926	-0.244188	-0.222151
	124	-0.0754375	0.205778	1.09429
	125	-0.61293	2.09422	-1.55173
	126	0.249952	0.701045	0.452882
	127	-0.930057	0.939099	-0.971306
	128	0.33514	0.504	0.121306
	129	-1.40566	0.127921	-1.12165
	130	-0.699551	0.492225	-0.413939
	131	-0.686451	0.537391	-0.427188
	132	-0.055957	-0.115338	-0.435189
	133	-0.813615	-1.11712	0.285888
	134	0.0719685	1.12622	-0.450736
	135	0.205728	-0.186012	-0.346428
	136	0.879159	0.553014	0.241434
	137	0.159378	0.182854	-0.232489
	138	-0.20044	0.366053	0.423859
	139	-0.215457	0.462128	-0.540855
	140	0.563763	0.271209	0.285283
	141	-1.01257	0.0785844	0.46077
	142	0.149046	-0.00935463	-0.246945
	143	-1.62899	-1.74567	0.744267
	144	0.528154	0.217144	0.920843
	145	0.0152164	-0.497943	0.0100577
	146	1.22472	0.535203	-0.761668
	147	-0.161143	1.2829	-0.215853
	148	0.523703	-1.20125	-1.71921
	149	-0.102028	0.259079	-0.10169
	150	-0.527385	0.23986	1.50772
	151	-0.224321	0.377234	0.57356
	152	-0.000935604	0.239904	-0.100791
	153	0.0837151	0.417907	-0.293148
	154	-1.10343	-0.262016	-0.0467345
	155	-0.810637	-0.103371	-0.405073
	156	1.00186	-0.187142	0.122177
	157	0.556636	-0.035475	0.53572
	158	0.154792	1.15944	-0.0434985
	159	-0.637718	-0.311882	0.0822127
	160	0.205218	0.536043	1.04376
	161	0.25514	-0.309521	0.869106
	162	-0.26986	0.471372	-0.841595
	163	-0.411139	0.849311	-1.64222
	164	0.0581657	0.00112883	-1.24057
	165	0.0759808	0.00877404	0.221994
	166	0.255012	0.763567	0.693727
	167	-0.115132	0.819893	-0.188641
	168	-0.179454	-0.454279	0.150595
	169	-0.590095	-0.454517	-0.31035
	170	0.261932	-0.11821	-1.39228
	171	-0.527349	-1.11423	0.303738
	172	0.332877	-0.17139	0.44511
	173	-0.339703	0.423963	-0.373861
	174	0.521226	0.129373	-0.484887
	175	-0.578058	0.537257	0.307627
	176	0.413894	0.443855	0.651416
	177	1.26881	0.180582	0.255331
	178	-1.39416	-0.400321	0.347168
	179	0.134464	0.0635186	0.523618
	180	-0.731977	0.250869	-1.00628
	181	0.833448	0.0808609	-0.311557
	182	-0.943571	-0.158356	-0.408962
	183	-0.242112	0.64629	-0.109691
	184	-0.305214	-0.8018	0.130179
	185	-0.460762	-0.911774	-1.1395
	186	-0.418284	0.293018	-0.904128
	187	0.681045	0.259304	0.0768589
	188	0.180723	0.678999	0.179618
	189	0.210535	-0.334518	0.0549998
	190	-0.598162	-0.468129	0.804384
	191	1.06811	0.425513	-0.854576
	192	0.265281	0.193155	-0.903899
	193	-0.304285	1.10941	-1.66649
	194	1.12806	-0.0546768	1.0084
	195	-0.463483	0.723536	0.849666
	196	-0.220899	-1.16524	-1.32872
	197	0.871211	-0.155959	1.31631
	198	0.123688	-0.0804373	0.650975
	199	0.144679	-0.368966	0.492847
	200	-0.0444949	0.890806	-0.0617248
	201	-0.382481	-1.0276	-0.145881
	202	0.0486097	0.822725	0.277624
	203	-0.536401	0.944046	-0.475154
	204	1.42306	0.552635	0.751056
	205	0.735256	-0.0254463	0.55357
	206	-1.28049	-1.29558	-0.964622
	207	-0.00781699	0.0522111	-0.384428
	208	0.794558	0.530545	1.31182
	209	-0.702627	0.548644	-0.482926
	210	-0.30975	-2.47339	-0.904128
	211	0.636639	0.0479703	0.666152
	212	-0.183326	1.07381	-0.656604
	213	0.215337	-0.297004	-0.119653
	214	1.10602	-0.512811	0.44511
	215	0.684325	0.324388	-0.25981
	216	0.730524	0.217525	0.208143
	217	0.279133	0.0119121	-1.08523
	218	-0.248717	0.450869	-2.2671
	219	-1.10178	-0.998562	-1.26887
	220	-0.774308	-0.185953	-1.34888
	221	-0.547947	-0.40973	-2.30197
	222	0.158592	0.360286	-1.09701
	223	-0.403477	-0.839529	0.420692
	224	-0.0104195	0.942013	0.582593
	225	0.491085	-0.50159	0.230379
	226	0.49498	0.084364	-1.17898
	227	-0.651817	-0.0482804	-0.424393
	228	0.371627	0.449931	0.604102
	229	-2.71815	1.03138	-0.671917
	230	-0.77406	0.412483	0.691053
	231	-1.08007	0.986657	-0.482697
	232	-0.278525	2.23873	0.109532
	233	-0.835237	-0.147952	-0.16739
	234	-0.890858	-0.602798	0.206333
	235	0.42451	-0.0615705	-0.0296481
	236	0.877206	0.0537245	0.55357
	237	-1.87306	-1.86144	-0.466281
	238	-2.17974	1.65751	1.52459
	239	-0.341606	0.0193405	-0.433379
	240	0.249085	0.589577	-0.184752
	241	0.018498	0.206832	-0.349327
	242	-0.388049	-1.24632	0.0549998
	243	1.27581	-0.206837	-0.034283
	244	-0.376501	0.318773	-0.950284
	245	-0.595388	0.39962	-0.93632
	246	0.384851	0.946583	-1.08546
	247	0.716387	0.83678	0.601912
	248	-0.369598	0.997384	0.826233
	249	0.551305	-0.127216	-0.234417
	250	0.236818	-0.146622	1.1917
	251	0.758948	-0.0716581	-0.224717
	252	0.596271	0.827854	-0.921002
	253	-0.521955	0.209967	-0.562969
	254	0.162329	-2.25336	-0.653577
	255	1.57623	0.120771	2.22819
	256	0.0925545	0.228097	1.0644
	257	-0.114648	-0.243754	0.216901
	258	-0.495958	-0.901262	0.107835
	259	-0.566869	1.22493	0.405032
	260	0.688616	0.499008	0.956922
	261	-0.391655	1.35131	-0.160108
	262	-0.804719	0.106827	-0.822275
	263	0.550557	0.166781	0.354499
	264	0.680073	0.612042	0.919033
	265	-0.680884	0.0423724	0.155801
	266	0.752163	-0.688059	-0.472199
	267	-1.53617	1.50419	0.452677
	268	1.26529	0.532292	-0.370019
	269	-0.703101	1.21996	0.393295
	270	-0.513103	-0.607212	-0.193389
	271	-0.669846	-1.97703	-0.773439
	272	-0.596283	0.701297	0.826233
	273	-1.01364	-0.0380849	-0.0981218
	274	-0.302499	-0.0567554	-0.779242
	275	-1.70909	-1.35316	-0.891521
	276	-0.620517	-0.466722	0.220832
	277	1.21282	0.725266	0.196332
	278	0.124845	-0.762819	-0.885673
	279	0.12314	0.539427	-0.405073
	280	0.0893032	-1.12841	0.0863725
	281	0.225757	-0.556386	0.11079
	282	-1.68289	1.05714	0.656605
	283	-1.19312	0.160944	1.10486
	284	0.355715	0.414911	-0.432165
	285	-0.742348	0.187422	-0.427537
	286	-0.461142	0.275727	-0.438265
	287	-0.196437	0.0308672	0.0778833
	288	0.639204	-0.399386	0.0857026
	289	-0.339104	-0.0774328	-0.676476
	290	-1.44356	-0.770246	-1.8259
	291	2.06917	1.01133	0.564426
	292	-0.305072	0.770503	-0.274113
	293	-0.10938	0.0491344	0.110538
	294	-0.887502	0.210784	0.118358
	295	0.0434985	-0.641112	-0.681997
	296	-1.29618	-0.803772	-0.455831
	297	-0.554604	0.363031	-0.652796
	298	-0.07371	1.51134	0.54547
	299	0.108896	0.349184	0.12613
	300	-0.557082	-0.420039	-0.257581
	301	-0.26352	-0.299361	-0.207096
	302	0.283538	0.310527	-0.425599
	303	-0.241083	-0.847667	0.866151
	304	-0.235953	0.675324	0.807778
	305	-0.049159	-0.0222273	0.376518
	306	0.492056	0.354607	0.423859
	307	0.729203	0.640239	0.0280599
	308	-1.23166	-0.228547	-0.961568
	309	0.321217	0.691039	-0.731505
	310	-0.330113	0.139538	-0.689267
	311	0.263754	-0.666486	-0.0184554
	312	0.413534	0.838395	0.521904
	313	0.342395	0.488761	0.447722
	314	-0.283852	1.17315	0.715069
	315	-0.628274	-0.0236204	0.42496
	316	-0.5883	1.06778	-0.220656
	317	0.00722864	-1.05084	-0.179189
	318	0.250029	0.718882	0.486128
	319	0.419934	-0.669355	-0.569604
	320	0.12756	-0.195184	-0.266783
	321	-0.596967	-0.351482	-0.456155
	322	-0.296056	1.12021	0.215137
	323	1.31316	0.630876	-0.173399
	324	0.190849	0.167695	0.571355
	325	0.0413304	0.721413	0.086749
	326	-0.0932082	-0.0203145	-0.0410183
	327	-1.28169	1.66127	-0.0525589
	328	-0.0556559	-0.307566	-0.589938
	329	-0.32408	-0.161292	0.485744
	330	-0.763086	-0.680743	-0.896356
	331	0.220353	1.75297	0.0941918
	332	-0.476979	-0.509796	-0.507092
	333	-0.342985	-0.630589	-0.76385
	334	0.249242	-1.23103	0.913965
	335	0.0584772	-1.73087	0.116198
	336	0.185801	0.273081	0.933152
	337	0.541636	-0.165316	-1.51679
	338	-2.12555	0.383957	-2.36607
	339	-0.266479	0.176262	0.00423864
	340	0.10405	0.503114	0.860073
	341	-0.910126	0.749288	-0.00602161
	342	-0.242708	-0.120712	-0.193458
	343	1.0555	0.8435	1.72022
	344	0.123338	-0.398239	0.0288855
	345	0.0847976	-0.329127	0.246411
	346	0.0782481	-0.0159766	0.246411
	347	0.327102	0.267098	-0.261002
	348	0.351185	0.756704	-0.720169
	349	-0.0235854	0.315847	0.391714
	350	0.298477	0.0930966	0.0739182
	351	-0.0905918	0.324207	0.246411
	352	0.0714597	-0.113834	0.391714
	353	0.596469	0.538993	0.321672
	354	0.304067	-0.626498	0.66534
	355	0.296449	0.500168	0.0695202
	356	0.80183	-0.395663	0.496381
	357	0.755984	-0.320299	0.289681
	358	0.174615	-0.361975	0.246411
	359	0.195955	0.503092	0.241922
	360	1.25205	-0.255539	1.10125
	361	0.52838	0.244868	0.627535
	362	0.982146	-1.22467	0.682318
	363	-0.000380999	0.00745386	-0.34384
	364	0.445049	-0.190353	0.246411
	365	-0.0123673	0.345142	0.41604
	366	0.351185	0.665969	-0.164509
	367	0.205732	0.251414	0.351079
	368	-0.196518	-1.07839	0.408292
	369	0.242115	0.035455	0.163574
	370	0.696645	-0.905652	0.554755
	371	0.35148	-0.336827	0.334434
	372	-0.541949	0.0475613	0.488449
	373	0.11985	0.365471	0.528527
	374	1.16691	-1.05285	0.484051
	375	1.41168	0.130605	-0.990906
	376	0.770776	-0.608053	0.595389
	377	0.181999	-0.455961	0.120121
	378	0.662724	0.239591	0.641684
	379	0.841204	-0.551755	0.642017
	380	0.163022	-0.0124231	0.195719
	381	0.193399	0.057565	-0.29615
	382	-0.0692021	-0.92394	-0.185402
	383	1.04331	-0.535496	0.610515
	384	-0.0905918	0.315111	0.246411
	385	0.832387	-0.0586263	-0.334495
	386	-0.0905918	0.316107	0.246411
	387	1.52336	-0.366962	0.950955
	388	-0.153122	0.0571934	0.442268
	389	0.741373	0.0575593	0.528527
	390	0.431216	0.471167	0.797163
	391	0.0566672	0.296026	-0.25323
	392	0.812925	-0.765179	0.506857
	393	0.123674	0.420011	0.490722
	394	0.0292929	-0.342047	0.125098
	395	-0.0905918	0.324207	0.246411
	396	0.333961	0.500865	-0.364372
	397	0.766861	0.0457714	-0.0117492
	398	0.0942705	-0.0766745	0.246411
	399	0.232057	0.164786	0.56574
	400	0.543322	-0.77751	0.810642
	401	0.232057	0.412174	0.329759
	402	0.536725	0.372258	0.16413
	403	0.522779	-0.649663	0.246411
	404	0.992469	0.159721	0.875232
	405	-0.494505	0.138367	0.351079
	406	-0.30317	0.314276	-0.624679
	407	0.161993	-0.440592	0.179256
	408	0.131937	0.0127095	0.528527
	409	-0.0905918	0.426643	-0.46338
	410	-0.296642	-0.0238571	-0.165047
	411	0.807543	-0.0125292	0.560414
	412	0.131068	0.275297	-0.156938
	413	-0.629403	-0.271295	0.0689636
	414	-1.18229	-0.619974	0.214266
	415	0.267046	-0.0296895	0.0689636
	416	-0.0597388	0.174454	0.666972
	417	0.19871	-0.782613	0.715941
	418	-0.359777	-0.977205	0.182029
	419	0.635658	-0.519724	0.944959
	420	0.0395062	0.362978	0.528527
	421	0.0826778	0.194858	0.0611444
	422	-0.0905918	0.330646	0.246411
	423	0.108478	-0.12964	0.351796
	424	-0.31411	-0.690966	0.38602
	425	-0.0905918	0.329479	0.246411
	426	-0.136036	-0.382856	0.72443
	427	-0.0998169	-0.0413425	0.673829
	428	-0.900677	-0.766607	0.246411
	429	1.59297	-0.524908	-0.124051
	430	0.395533	0.446839	0.0173756
	431	1.29583	-0.647984	-0.247128
	432	0.553751	0.603431	0.560051
	433	1.06115	-0.820796	0.603879
	434	-0.705974	-0.871237	0.528527
	435	0.4585	0.15985	0.281128
	436	-0.664109	-0.412821	-0.0757822
	437	0.281902	0.180649	0.673829
	438	-0.0905918	0.317521	0.246411
	439	-0.0235854	0.336867	0.391714
	440	0.595387	-0.361615	0.772837
	441	-0.0905918	0.321571	0.246411
	442	0.224408	-0.515211	-0.298263
	443	0.654433	0.367665	1.02053
	444	-0.689674	-0.0124935	-0.752871
	445	-0.478401	-0.0363038	-0.148562
	446	0.224368	-0.479671	0.528527
	447	0.168065	0.0439099	-0.108484
	448	0.516518	-0.274547	0.955945
	449	0.4563	-0.308445	0.66534
	450	0.295148	0.00686541	0.261911
	451	0.202859	0.107292	0.149975
	452	1.00939	-0.591881	0.0607729
	453	-0.227814	-0.571803	-0.108484
	454	-0.22436	-0.244592	0.0260904
	455	0.0544857	-0.416931	0.0649618
	456	0.283957	0.187671	-0.278707
	457	0.411902	0.153927	0.0943341
	458	1.36595	-0.0859289	0.448371
	459	-0.104476	0.463477	-0.25323
	460	-0.0905918	0.350698	0.0689636
	461	0.440836	0.202483	-0.216228
	462	0.264926	0.00377894	-0.159177
	463	0.481466	0.0504876	1.13846
	464	0.0502094	0.352166	0.391714
	465	0.703125	-0.869392	0.980271
	466	0.306029	0.101857	1.34328
	467	-0.0905918	0.32079	0.246411
	468	0.245427	0.260235	0.409499
	469	0.385268	0.102948	-0.461835
	470	-0.277077	0.0713869	1.42101
	471	0.154039	-0.966446	0.865174
	472	-0.0235854	0.3357	0.391714
	473	0.61031	-0.177439	-1.28026
	474	0.335911	0.372764	0.0734511
	475	0.170661	0.0167864	-0.511947
	476	0.153859	0.0582926	0.0182712
	477	0.250023	-0.755419	-0.24757
	478	-0.200924	0.102496	-0.108484
	479	0.121685	0.104131	-0.209822
	480	0.0244487	-0.555189	0.141486
	481	-0.0905918	0.312304	0.246411
	482	0.202859	0.0223673	0.682318
	483	0.166158	0.493804	-0.417337
	484	1.08102	-0.154723	0.0940542
	485	0.250187	0.097413	-0.234356
	486	0.11985	0.187907	0.351079
	487	0.537825	-0.527649	1.04646
	488	0.0714597	-0.0229794	0.391714
	489	0.549137	-0.190448	0.0016039
	490	-0.0905918	-0.12532	-0.506253
	491	0.395088	0.517064	0.858958
	492	0.389374	0.567557	-0.107974
	493	0.210162	0.414277	0.477834
	494	0.0150854	-0.619282	0.528527
	495	0.103098	-0.511692	0.383225
	496	0.385551	-0.387608	0.698155
	497	0.53069	-0.112924	0.258848
	498	0.569615	0.540406	0.356034
	499	0.212261	0.1925	0.359568
	500	-0.0905918	0.120551	0.246411
	501	0.351185	0.680937	-0.302748
	502	-0.0123673	0.16961	0.195719
	503	-0.0121184	-0.545011	-0.398234
	504	-0.123232	0.307325	0.206333
	Inner model correlation
		AT	ID	IP
	AT	1	-1.90228e-14	0.319866
	ID	-1.90228e-14	1	-2.29343e-15
	IP	0.319866	-2.29343e-15	1
	Inner model descriptives
		Mean	Median	Observed min	Observed max	Standard deviation	Excess kurtosis	Skewness	Number of observations used	Cramér-von Mises test statistic	Cramér-von Mises p value
	AT	-8.68667e-17	0.0826778	-2.71815	2.06917	0.674637	1.06207	-0.566929	505	0.544385	1.08067e-06
	ID	0.0428012	0.102948	-2.64365	2.23873	0.715461	1.5943	-0.625688	505	0.636443	1.86352e-07
	IP	2.19736e-16	0.0940542	-3.00505	2.22819	0.6882	1.67832	-0.766032	505	0.582182	5.11469e-07
	Simple slope analysis
	Quality criteria
	R-square
	Overview
		R-square	R-square adjusted
	AT	0.544865	0.543051
	ID	0.488116	0.481948
	IP	0.526381	0.525439
	f-square
	Matrix
		AT	FE	FI	FL	ID	IP	FE x AT
	AT					0.10858
	FE					0.00666493
	FI	0.290901				0.0945418
	FL	0.143418				0.00634091	1.1114
	ID
	IP					0.0175485
	FE x AT					0.012949
	Construct reliability and validity
	Overview
		Cronbach's alpha	Composite reliability (rho_a)	Composite reliability (rho_c)	Average variance extracted (AVE)
	AT	0.865312	0.867434	0.917662	0.787986
	FE	0.890246	0.922415	0.918974	0.695321
	FI	0.877039	0.884553	0.915814	0.731789
	FL	0.86594	0.873694	0.90825	0.712307
	ID	0.832366	0.869844	0.886442	0.662718
	IP	0.830214	0.843166	0.887482	0.664691
	Discriminant validity
	Heterotrait-monotrait ratio (HTMT) - Matrix
		AT	FE	FI	FL	ID	IP	FE x AT
	AT
	FE	0.571325
	FI	0.789901	0.495344
	FL	0.736442	0.58694	0.737367
	ID	0.739116	0.534947	0.59138	0.626856
	IP	0.825347	0.688698	0.757336	0.838562	0.697385
	FE x AT	0.401974	0.451126	0.241867	0.330453	0.377286	0.344479
	Heterotrait-monotrait ratio (HTMT) - List
		Heterotrait-monotrait ratio (HTMT)
	FE -> AT	0.571325
	FI -> AT	0.789901
	FI -> FE	0.495344
	FL -> AT	0.736442
	FL -> FE	0.58694
	FL -> FI	0.737367
	ID -> AT	0.739116
	ID -> FE	0.534947
	ID -> FI	0.59138
	ID -> FL	0.626856
	IP -> AT	0.825347
	IP -> FE	0.688698
	IP -> FI	0.757336
	IP -> FL	0.838562
	IP -> ID	0.697385
	FE x AT -> AT	0.401974
	FE x AT -> FE	0.451126
	FE x AT -> FI	0.241867
	FE x AT -> FL	0.330453
	FE x AT -> ID	0.377286
	FE x AT -> IP	0.344479
	Fornell-Larcker criterion
		AT	FE	FI	FL	ID	IP
	AT	0.887686
	FE	0.522392	0.833859
	FI	0.692524	0.458052	0.855447
	FL	0.642235	0.529142	0.645663	0.843983
	ID	0.655527	0.483171	0.523703	0.548012	0.814075
	IP	0.700468	0.607076	0.648933	0.725521	0.597813	0.815286
	Cross loadings
		AT	FE	FI	FL	ID	IP	FE x AT
	AT1	0.861304	0.466208	0.624357	0.535239	0.528025	0.641712	-0.338685
	AT2	0.902945	0.455007	0.610588	0.590254	0.618899	0.626466	-0.320094
	AT3	0.898222	0.470973	0.61089	0.58313	0.595611	0.59928	-0.33688
	FE1	0.565355	0.903329	0.478369	0.521346	0.519777	0.642736	-0.471495
	FE2	0.397461	0.836659	0.330565	0.392399	0.386345	0.494148	-0.34848
	FE3	0.208834	0.719801	0.178165	0.295253	0.263693	0.331145	-0.183059
	FE4	0.458296	0.885723	0.423929	0.486489	0.417406	0.503464	-0.38965
	FE5	0.458374	0.811163	0.423946	0.462212	0.365061	0.488267	-0.381462
	FI1	0.607957	0.41317	0.902739	0.588358	0.488567	0.599996	-0.183876
	FI2	0.60805	0.365192	0.901479	0.546392	0.410495	0.546272	-0.176375
	FI3	0.63972	0.426068	0.815934	0.562259	0.500184	0.572298	-0.285739
	FI4	0.494408	0.352956	0.796118	0.502844	0.37444	0.488503	-0.128407
	FL1	0.530482	0.453242	0.546151	0.83368	0.471959	0.624014	-0.24588
	FL2	0.494218	0.417843	0.531776	0.829693	0.451526	0.48763	-0.24561
	FL3	0.521276	0.423343	0.5314	0.837304	0.436059	0.573516	-0.253313
	FL4	0.609482	0.484755	0.568358	0.874491	0.487279	0.733952	-0.293948
	ID1	0.6431	0.440521	0.487295	0.533301	0.847381	0.563091	-0.365341
	ID2	0.641109	0.440765	0.48359	0.490385	0.902429	0.561903	-0.337752
	ID3	0.378351	0.309373	0.308522	0.347443	0.760494	0.353019	-0.202833
	ID4	0.387741	0.355092	0.386242	0.369519	0.734906	0.415172	-0.217185
	IP1	0.542094	0.488913	0.474281	0.657434	0.408695	0.813757	-0.262354
	IP2	0.630356	0.388467	0.615	0.575619	0.507875	0.844812	-0.239022
	IP3	0.61779	0.581471	0.549118	0.660633	0.566229	0.876071	-0.359129
	IP4	0.484493	0.523371	0.476635	0.451355	0.461157	0.717885	-0.161426
	FE x AT	-0.373438	-0.442777	-0.231786	-0.309193	-0.359175	-0.320878	1
	Collinearity statistics (VIF)
	Outer model
		VIF
	AT1	1.98468
	AT2	2.471
	AT3	2.42843
	FE1	4.03719
	FE2	3.27344
	FE3	1.84926
	FE4	3.96958
	FE5	2.78657
	FI1	3.47097
	FI2	3.48869
	FI3	1.73776
	FI4	1.85989
	FL1	2.52061
	FL2	2.78836
	FL3	2.95026
	FL4	2.79
	ID1	2.09286
	ID2	2.67762
	ID3	1.83656
	ID4	1.62253
	IP1	1.79185
	IP2	2.06243
	IP3	2.22112
	IP4	1.45253
	FE x AT	1
	Inner model
		AT	FE	FI	FL	ID	IP	FE x AT
	AT					2.61557
	FE					1.82072
	FI	1.71491				2.29958
	FL	1.71491				2.47005	1
	ID
	IP					2.9684
	FE x AT					1.30341
	Model fit
	Fit summary
		Saturated model	Estimated model
	SRMR	0.0700845	0.0949505
	d_ULS	1.47355	2.70468
	d_G	0.617622	0.691007
	Chi-square	1814.21	1930.74
	NFI	0.794666	0.781477
	Model selection criteria
	Matrix
		BIC (Bayesian information criterion)
	AT	-379.843
	ID	-295.606
	IP	-365.965
	Algorithm
	Setting
	Data file
		Setting
	Data file	data - Copy
	Data setup
		Setting
	Algorithm to handle missing data	Mean replacement
	Weighting vector	-
	PLS-SEM algorithm
		Setting
	Initial weights	1.0
	Max. number of iterations	3000
	Stop criterion	10⁻⁷
	Type of results	Standardized
	Use Lohmoeller settings?	No
	Weighting scheme	Path
	Construct outer weighting mode
		Setting
	AT	AUTOMATIC
	FE	AUTOMATIC
	FI	AUTOMATIC
	FL	AUTOMATIC
	ID	AUTOMATIC
	IP	AUTOMATIC
	Stop criterion changes
	Matrix
		AT1	AT2	AT3	FE1	FE2	FE3	FE4	FE5	FI1	FI2	FI3	FI4	FL1	FL2	FL3	FL4	ID1	ID2	ID3	ID4	IP1	IP2	IP3	IP4	FE x AT
	Iteration 0	0.375555	0.375555	0.375555	0.239918	0.239918	0.239918	0.239918	0.239918	0.292498	0.292498	0.292498	0.292498	0.296034	0.296034	0.296034	0.296034	0.306482	0.306482	0.306482	0.306482	0.30714	0.30714	0.30714	0.30714	1
	Iteration 1	0.35718	0.388185	0.380585	0.315321	0.234375	0.159969	0.253218	0.221463	0.309313	0.290659	0.322145	0.246067	0.299772	0.261751	0.282043	0.339348	0.370727	0.366589	0.228395	0.246751	0.307498	0.307469	0.348635	0.257129	1
	Iteration 2	0.35718	0.388185	0.380585	0.315321	0.234375	0.159969	0.253218	0.221463	0.309313	0.290659	0.322145	0.246067	0.299772	0.261751	0.282043	0.339348	0.370727	0.366589	0.228395	0.246751	0.307498	0.307469	0.348635	0.257129	1
	Posthoc minimum sample size
	List
		Path coefficients	Alpha 1%, power 80%	Alpha 5%, power 80%	Alpha 1%, power 90%	Alpha 5%, power 90%
	AT -> ID	0.38128	70	43	90	59
	FE -> ID	0.0788144	1616	996	2096	1379
	FI -> AT	0.476502	45	28	58	38
	FI -> ID	0.0382335	6866	4230	8905	5859
	FL -> AT	0.334575	90	56	117	77
	FL -> ID	0.0895395	1252	772	1624	1069
	FL -> IP	0.725521	20	12	25	17
	IP -> ID	0.163293	377	232	489	322
	FE x AT -> ID	-0.0819331	1496	921	1940	1276
	Execution log
	Reading score matrix of complete data set
	Processing missing values for scores of complete data set
	Calculating full data set.
	Model contains generic indicators. We are using an PLS algorithm that accounts for moderating and nonlinear effects.
	Running first stage.
	Running PLS-SEM iterations, at most 3000.
	Running second stage.
	Running PLS-SEM iterations, at most 3000.
	Calculating report matrices and charts.
	All calculations done.
	Model and data
	Inner model
		AT	FE	FI	FL	ID	IP
	AT					1
	FE					1
	FI	1				1
	FL	1				1	1
	ID
	IP					1
	Outer model
		AT	FE	FI	FL	ID	IP
	AT1	-1
	AT2	-1
	AT3	-1
	FE1		-1
	FE2		-1
	FE3		-1
[truncated: 1,166 more rows]

## Sheet: complete Charts
	SmartPLS report
	Please cite the use of SmartPLS: Ringle, C. M., Wende, S., and Becker, J.-M. 2022. "SmartPLS 4." Oststeinbek: SmartPLS GmbH, http://www.smartpls.com.
