# Supplementary material for: Integrating behavioral, social, and technological factors in cryptocurrency investment decisions
Source: PLoS One. 2026 Apr 15;21(4):e0332256. doi: 10.1371/journal.pone.0332256 (PMC13082585; doi:10.1371/journal.pone.0332256)
Supplement: S1 File — These data include the full analytical outputs used to generate the results reported in the manuscript. (ZIP) [file pone.0332256.s001.zip › Output/Crypto_Bootstrapt.xlsx]

## Sheet: Navigation
	SmartPLS report
	Please cite the use of SmartPLS: Ringle, C. M., Wende, S., and Becker, J.-M. 2022. "SmartPLS 4." Oststeinbek: SmartPLS GmbH, http://www.smartpls.com.
		complete
	Final results
	Path coefficients	show
	Total indirect effects	show
	Specific indirect effects	show
	Total effects	show
	Outer loadings	show
	Outer weights	show
	Algorithm
	Setting	show
	Execution log	show
	Histograms
	Path coefficients histogram	show
	Indirect effects histogram	show
	Total effects histogram	show
	Outer weights histogram	show
	Model and data
	Inner model	show
	Outer model	show
	Indicator data (original)	show
	Indicator data (standardized)	show

## Sheet: complete
	SmartPLS report
	Please cite the use of SmartPLS: Ringle, C. M., Wende, S., and Becker, J.-M. 2022. "SmartPLS 4." Oststeinbek: SmartPLS GmbH, http://www.smartpls.com.
	back to navigation
	Final results
	Path coefficients
	Mean, STDEV, T values, p values
		Original sample (O)	Sample mean (M)	Standard deviation (STDEV)	T statistics (|O/STDEV|)	P values
	AT -> ID	0.38128	0.382096	0.0636056	5.99444	2.18614e-09
	FE -> ID	0.0788144	0.0790315	0.0492869	1.59909	0.109863
	FI -> AT	0.476502	0.475418	0.043193	11.0319	5.68434e-14
	FI -> ID	0.220233	0.221468	0.0518165	4.47746	1.7053e-13
	FL -> AT	0.334575	0.336048	0.0452434	7.395	1.7053e-13
	FL -> ID	0.246039	0.246786	0.0545022	4.5143	1.7053e-13
	FL -> IP	0.725521	0.726754	0.0227815	31.8469	5.68434e-14
	IP -> ID	0.163293	0.163666	0.0738262	2.21185	0.0270218
	FE x AT -> ID	-0.0819331	-0.0797042	0.0382944	2.13956	0.0324388
	Confidence intervals
		Original sample (O)	Sample mean (M)	2.5%	97.5%
	AT -> ID	0.38128	0.382096	0.258481	0.510169
	FE -> ID	0.0788144	0.0790315	-0.0200681	0.173288
	FI -> AT	0.476502	0.475418	0.387299	0.55708
	FI -> ID	0.220233	0.221468	0.12583	0.317619
	FL -> AT	0.334575	0.336048	0.246983	0.425882
	FL -> ID	0.246039	0.246786	0.142393	0.351647
	FL -> IP	0.725521	0.726754	0.680293	0.768884
	IP -> ID	0.163293	0.163666	0.0165048	0.305913
	FE x AT -> ID	-0.0819331	-0.0797042	-0.154051	-0.0011403
	Confidence intervals bias corrected
		Original sample (O)	Sample mean (M)	Bias	2.5%	97.5%
	AT -> ID	0.38128	0.382096	0.000815257	0.257993	0.509417
	FE -> ID	0.0788144	0.0790315	0.000217171	-0.0202992	0.173117
	FI -> AT	0.476502	0.475418	-0.00108394	0.388074	0.557761
	FI -> ID	0.220233	0.221468	0.00123418	0.12583	0.317619
	FL -> AT	0.334575	0.336048	0.00147327	0.244833	0.422904
	FL -> ID	0.0895395	0.0889346	-0.000604913	-0.0279372	0.202309
	FL -> IP	0.725521	0.726754	0.00123293	0.677182	0.76645
	IP -> ID	0.163293	0.163666	0.000373472	0.0134944	0.303891
	FE x AT -> ID	-0.0819331	-0.0797042	0.00222897	-0.155675	-0.00371754
	Samples
		AT -> ID	FE -> ID	FI -> AT	FI -> ID	FL -> AT	FL -> ID	FL -> IP	IP -> ID	FE x AT -> ID
	Sample 0	0.405917	0.1358	0.490768	0.0928943	0.312624	0.045933	0.72244	0.0800217	-0.117002
	Sample 1	0.548103	0.125329	0.533137	-0.0480076	0.221211	0.0758445	0.679161	0.0344047	-0.0346274
	Sample 2	0.344503	0.0896086	0.535341	0.000985609	0.255789	0.171716	0.670244	0.173435	-0.0881639
	Sample 3	0.504909	0.0051841	0.522432	-0.0319748	0.293987	0.130274	0.728535	0.145963	-0.00556233
	Sample 4	0.27234	0.105841	0.472635	0.109178	0.309788	0.0087559	0.692562	0.261347	-0.0396776
	Sample 5	0.410549	0.055088	0.456596	0.0170609	0.359936	0.0287389	0.716637	0.199558	-0.0702881
	Sample 6	0.394977	0.0246725	0.432108	0.126713	0.365968	0.112387	0.748713	0.106773	-0.084046
	Sample 7	0.35126	0.0672008	0.404972	0.086911	0.424102	-0.0175034	0.718819	0.223044	-0.0830683
	Sample 8	0.237735	0.0455104	0.454092	0.00793507	0.362552	0.156285	0.729402	0.249419	-0.166707
	Sample 9	0.360472	-0.054133	0.461004	0.0633132	0.338164	0.109098	0.727617	0.226632	-0.0804471
	Sample 10	0.492909	0.0660663	0.474869	-0.0371894	0.34132	0.0252287	0.715214	0.232617	-0.00141512
	Sample 11	0.411313	0.00808824	0.39841	-0.0696342	0.393623	0.100751	0.730256	0.245347	-0.0268622
	Sample 12	0.437958	0.045164	0.490524	0.0208159	0.292419	0.129381	0.73725	0.11347	-0.0789758
	Sample 13	0.441877	0.0737268	0.40674	-0.0353212	0.435878	0.203461	0.747784	0.0329553	-0.100252
	Sample 14	0.431815	0.124061	0.505521	0.0866166	0.362137	0.14362	0.753201	-0.0185646	-0.0723384
	Sample 15	0.280479	0.0915993	0.446687	0.130217	0.360768	0.107563	0.728982	0.165545	-0.0356513
	Sample 16	0.498842	0.0308553	0.447934	-0.0125568	0.378833	-0.00560686	0.761354	0.222694	-0.112415
	Sample 17	0.414585	0.0663372	0.42267	-0.0439964	0.401564	0.10345	0.704708	0.204041	-0.118107
	Sample 18	0.435689	0.0438448	0.475964	0.117519	0.298337	0.0490693	0.717074	0.0878718	-0.070863
	Sample 19	0.361275	0.105874	0.500567	0.0782422	0.322512	0.042321	0.684138	0.186212	-0.086823
	Sample 20	0.42106	-0.0792776	0.462787	0.0447564	0.294134	0.143107	0.689641	0.166508	-0.0561062
	Sample 21	0.398502	-0.0128695	0.424209	0.0388378	0.374674	0.0187686	0.719804	0.307344	-0.0442158
	Sample 22	0.430363	0.0553636	0.502525	-0.00858603	0.294788	0.0966804	0.67971	0.190771	-0.0398704
	Sample 23	0.414822	0.122339	0.482627	0.047427	0.333093	0.00186675	0.731173	0.189676	-0.0539989
	Sample 24	0.460544	0.0363363	0.473399	-0.00263932	0.343508	0.0543122	0.754725	0.175316	-0.0732781
	Sample 25	0.427088	0.197347	0.529084	-0.0929072	0.305575	0.188899	0.727161	0.0603342	-0.0617602
	Sample 26	0.305322	0.162129	0.520484	0.0573511	0.300103	0.110156	0.725956	0.12102	-0.145556
	Sample 27	0.388471	-0.00125291	0.477891	0.00122726	0.31132	0.191482	0.726728	0.165753	-0.0543749
	Sample 28	0.437446	0.0353099	0.558693	0.0246864	0.270518	0.0638345	0.692837	0.205732	-0.0587511
	Sample 29	0.33206	0.189292	0.551459	0.053717	0.265981	0.030456	0.668422	0.200748	-0.0795833
	Sample 30	0.437603	0.0866799	0.468255	0.00696361	0.346734	0.145365	0.74913	0.0738622	-0.107277
	Sample 31	0.405322	0.0670686	0.439271	0.10216	0.384214	0.0290234	0.716136	0.136519	-0.0851457
	Sample 32	0.310596	0.0183523	0.472341	0.0551826	0.323032	0.101171	0.713545	0.222866	-0.162472
	Sample 33	0.419856	0.101921	0.470781	0.0103679	0.328648	0.054985	0.723778	0.158023	-0.105343
	Sample 34	0.454623	0.068147	0.408685	0.0468619	0.376995	0.0787091	0.769589	0.0561109	-0.13951
	Sample 35	0.493958	0.145557	0.526064	0.00843591	0.317291	0.0316058	0.742083	0.0841655	-0.073776
	Sample 36	0.457838	0.099609	0.488614	0.0600875	0.323031	0.105892	0.749913	0.0279025	-0.0903748
	Sample 37	0.482959	0.0548801	0.481881	-0.00804734	0.351999	0.119628	0.738262	0.109092	-0.0706359
	Sample 38	0.383591	0.0355039	0.443527	0.0483646	0.359411	0.10784	0.736042	0.175675	-0.100612
	Sample 39	0.395655	0.0666698	0.515587	0.0962895	0.308074	0.035098	0.721299	0.146881	-0.0556269
	Sample 40	0.439818	0.0221848	0.495179	-0.0350988	0.307404	0.0554134	0.740663	0.246057	-0.0914333
	Sample 41	0.35945	0.0222815	0.483418	0.164107	0.335676	-0.00496591	0.712618	0.210642	-0.0966086
	Sample 42	0.269765	0.116263	0.445561	0.0589066	0.378602	0.115621	0.750257	0.204008	-0.128813
	Sample 43	0.481948	0.0242285	0.579801	-0.0229602	0.220741	0.0586392	0.722336	0.174451	-0.0667792
	Sample 44	0.309585	0.116957	0.4333	0.0506867	0.394877	0.0826086	0.728967	0.205042	-0.0884722
	Sample 45	0.354339	0.0557206	0.521368	-0.0255518	0.272966	0.131396	0.708932	0.264627	-0.0668221
	Sample 46	0.269795	0.154919	0.440451	0.140925	0.371391	0.116295	0.695823	0.0930859	-0.126016
	Sample 47	0.360834	0.149586	0.398797	0.0460993	0.393289	0.0718016	0.735718	0.140686	-0.121754
	Sample 48	0.30666	0.0131575	0.450778	0.0628269	0.341018	0.101097	0.724044	0.202885	-0.152107
	Sample 49	0.42182	0.0266508	0.456433	0.0872682	0.283423	0.108639	0.746963	0.114517	-0.0552815
	Sample 50	0.42429	0.137203	0.466141	0.034568	0.344355	0.0177159	0.73517	0.159089	-0.0987552
	Sample 51	0.336548	0.0503222	0.437998	0.0024735	0.345515	0.0726232	0.719229	0.302012	-0.0782822
	Sample 52	0.297493	0.0838113	0.413763	0.0847719	0.41267	0.126456	0.726149	0.127959	-0.172439
	Sample 53	0.375382	0.119357	0.549876	0.0877428	0.279887	0.0627427	0.723625	0.0791999	-0.140912
	Sample 54	0.43125	0.109051	0.46211	0.0269945	0.319466	0.142983	0.722766	0.0363384	-0.0575945
	Sample 55	0.456621	0.0606304	0.492613	0.0270156	0.309132	0.101954	0.737753	0.120236	-0.057937
	Sample 56	0.465398	-0.0216545	0.521072	-0.0586382	0.298247	0.100611	0.724555	0.239698	-0.032621
	Sample 57	0.361366	0.110036	0.525145	0.000978272	0.309775	0.0443285	0.742226	0.197112	-0.148479
	Sample 58	0.431116	0.10161	0.47829	0.123635	0.343023	0.0258365	0.732624	0.105482	-0.0799593
	Sample 59	0.348503	0.0372297	0.531144	0.0772535	0.280616	0.0925665	0.701159	0.196996	-0.0930856
	Sample 60	0.322237	0.0459463	0.472633	0.111576	0.316608	0.057016	0.740314	0.212291	-0.13419
	Sample 61	0.367506	0.158963	0.509441	-0.0583366	0.284208	-0.0256733	0.719947	0.281596	-0.132511
	Sample 62	0.353342	0.0982712	0.484091	-0.0283473	0.316352	0.0719573	0.701889	0.28408	-0.0394527
	Sample 63	0.261216	0.058637	0.421903	0.0898404	0.405152	0.096061	0.720644	0.282288	-0.08815
	Sample 64	0.363812	0.0669996	0.526581	0.0409605	0.286219	0.132306	0.758084	0.161019	-0.0141211
	Sample 65	0.395467	0.12129	0.50842	-0.02294	0.318287	0.106546	0.730103	0.180634	-0.0978622
	Sample 66	0.236302	0.133968	0.438031	0.0393267	0.347568	0.154306	0.702781	0.266151	-0.0508192
	Sample 67	0.417916	0.0464986	0.45714	0.142295	0.336952	0.063253	0.729942	0.0766639	-0.070336
	Sample 68	0.410024	-0.0214372	0.474649	0.0222221	0.319241	0.0736898	0.735888	0.264354	-0.0509578
	Sample 69	0.437141	0.0903465	0.49176	-0.066046	0.33011	0.107933	0.733639	0.207555	-0.0239794
	Sample 70	0.22283	0.0975195	0.52492	0.176941	0.291217	0.0710357	0.743639	0.214195	-0.122647
	Sample 71	0.412579	0.0671203	0.511312	0.0301848	0.297023	0.120111	0.754428	0.12764	-0.0477465
	Sample 72	0.298985	0.07582	0.437807	0.100666	0.388612	0.161995	0.740296	0.059361	-0.125579
	Sample 73	0.387092	0.014302	0.407544	-0.0250129	0.368531	0.150315	0.724335	0.204405	-0.0615031
	Sample 74	0.308203	-0.0276443	0.467737	0.0832774	0.391653	0.133341	0.711394	0.263992	-0.0573714
	Sample 75	0.287089	0.141177	0.421374	0.00192229	0.377793	0.0725323	0.700212	0.248845	-0.127831
	Sample 76	0.416998	0.0565065	0.381532	-0.00404264	0.440779	0.0953134	0.722968	0.151054	-0.108033
	Sample 77	0.400337	0.106074	0.450792	0.0366191	0.368926	0.124882	0.769263	0.0827408	-0.128145
	Sample 78	0.419556	0.0487255	0.407932	-0.0282993	0.387772	0.142236	0.742154	0.182178	-0.120841
	Sample 79	0.444968	0.142984	0.477281	0.026619	0.372394	0.0372283	0.681111	0.102649	-0.0574374
	Sample 80	0.361239	0.198076	0.461355	0.0256502	0.350475	0.13779	0.699972	0.0760205	-0.104871
	Sample 81	0.242905	0.0600898	0.46113	0.157946	0.325106	0.0498568	0.723358	0.203172	-0.110665
	Sample 82	0.372854	0.0711732	0.430269	0.102514	0.383956	0.078846	0.681161	0.120581	-0.0383575
	Sample 83	0.268007	0.206956	0.44035	0.023716	0.389062	0.101877	0.686591	0.190102	-0.111708
	Sample 84	0.358706	0.146582	0.445869	0.114847	0.411164	0.0592537	0.775943	0.0884239	-0.0955972
	Sample 85	0.409564	0.0248164	0.493778	0.0274933	0.312218	0.0760855	0.748353	0.24275	-0.0240014
	Sample 86	0.383907	0.0930859	0.490572	0.0263009	0.362479	0.111617	0.737409	0.151178	-0.0758456
	Sample 87	0.333607	0.073362	0.450002	0.0266745	0.370633	0.152259	0.714775	0.20826	-0.0577271
	Sample 88	0.470383	0.0554617	0.535227	0.0307814	0.293308	0.108807	0.681476	0.157967	-0.0688993
	Sample 89	0.349958	0.1417	0.45901	0.0273054	0.379729	0.149394	0.757489	0.0986938	-0.126048
	Sample 90	0.402591	0.0869502	0.430739	0.0422232	0.368915	0.142558	0.746436	0.107415	-0.0630459
	Sample 91	0.480378	0.0837283	0.464976	0.00823708	0.365229	0.111727	0.77804	0.112138	-0.0196191
	Sample 92	0.396081	0.0477958	0.497934	0.0267452	0.334192	0.16506	0.747474	0.137413	-0.0791724
	Sample 93	0.349462	0.164408	0.521158	0.0133846	0.298941	0.11188	0.711126	0.148794	-0.0863045
	Sample 94	0.31333	0.0972642	0.466888	0.00495222	0.36526	0.105855	0.704887	0.217289	-0.102794
	Sample 95	0.302759	0.0532279	0.507082	-0.0174088	0.310882	0.14478	0.69765	0.300101	0.00546869
	Sample 96	0.305205	0.0428552	0.454538	0.086873	0.359074	0.158479	0.731298	0.179833	-0.0677192
	Sample 97	0.237062	0.142518	0.442769	0.0430937	0.376618	0.14276	0.724885	0.180727	-0.100875
	Sample 98	0.328419	0.064737	0.404173	0.0626064	0.391647	0.0928231	0.708812	0.207331	-0.141782
	Sample 99	0.318066	0.186465	0.475609	0.0971527	0.358156	0.0841485	0.695423	0.0902367	-0.0930469
	Sample 100	0.406509	0.147074	0.550887	0.0663084	0.246668	0.109886	0.728758	0.0883753	-0.0391934
	Sample 101	0.344675	0.0896743	0.450971	0.116283	0.375062	-0.00693314	0.73574	0.189046	-0.143412
	Sample 102	0.402035	0.116619	0.468461	-0.00942284	0.362579	0.22919	0.750259	0.0706956	-0.0404457
	Sample 103	0.323079	0.031376	0.510508	0.0491181	0.333349	0.119297	0.72727	0.252884	-0.0908963
	Sample 104	0.375162	0.0467858	0.481032	0.0618439	0.350015	0.00878522	0.762477	0.239441	-0.0994881
	Sample 105	0.433215	0.0327216	0.453593	-0.000689436	0.365997	0.00247928	0.728665	0.207223	-0.137727
	Sample 106	0.361627	0.0244194	0.404191	0.0785653	0.406191	0.0407986	0.742306	0.169096	-0.135882
	Sample 107	0.448901	0.0466187	0.456114	0.0474759	0.362902	0.0158773	0.698682	0.184661	-0.0976569
	Sample 108	0.530159	0.102611	0.505974	-0.0353942	0.293356	0.102051	0.721228	0.0282939	-0.120219
	Sample 109	0.389842	0.0874336	0.464403	0.0088585	0.368266	0.159926	0.71178	0.0886556	-0.0673029
	Sample 110	0.354613	0.087696	0.501212	0.0628271	0.321535	0.125284	0.732456	0.123093	-0.0526247
	Sample 111	0.47224	0.0646932	0.42972	0.0639033	0.395995	0.0963708	0.761275	0.0762204	-0.0705477
	Sample 112	0.415571	0.0885411	0.494654	-0.0164867	0.334715	0.156225	0.718327	0.0761768	-0.111937
	Sample 113	0.355563	0.0491263	0.471554	0.0360352	0.337797	0.0782923	0.740216	0.253203	-0.0399449
	Sample 114	0.355704	0.107946	0.568738	0.0993005	0.218786	0.170062	0.71791	0.0268802	-0.105726
	Sample 115	0.329615	0.133616	0.509048	-0.0132358	0.316547	0.00932422	0.715946	0.260188	-0.156245
	Sample 116	0.365164	0.0218263	0.485437	0.023455	0.351748	0.0900913	0.712675	0.262932	-0.0552093
	Sample 117	0.498506	-0.000166785	0.467196	-0.0516937	0.36548	0.0966913	0.72707	0.176466	-0.0986289
	Sample 118	0.425426	0.0399563	0.51965	0.0584113	0.293126	0.154867	0.710124	0.11793	-0.0788218
	Sample 119	0.440527	0.0406449	0.452155	0.0598764	0.398681	0.0729275	0.741126	0.154999	-0.0687311
	Sample 120	0.387321	0.132129	0.514856	0.143319	0.311004	0.0339272	0.740634	0.071868	-0.0959562
	Sample 121	0.440002	0.00166998	0.48985	0.0219158	0.327321	0.0684487	0.730686	0.212876	-0.0568375
	Sample 122	0.338641	0.128659	0.513567	0.0556402	0.332964	0.144163	0.743292	0.124795	-0.0787407
	Sample 123	0.306809	0.0646894	0.424138	0.105663	0.396284	-0.0168793	0.741214	0.252814	-0.0249398
	Sample 124	0.419193	0.138716	0.464705	-0.0494084	0.334209	0.0945206	0.737047	0.1903	0.00264205
	Sample 125	0.369454	0.0953248	0.473815	0.0737735	0.333532	0.116218	0.734102	0.12821	-0.120598
	Sample 126	0.374878	0.152646	0.467585	0.0393309	0.354461	0.120841	0.726635	0.116806	-0.0524995
	Sample 127	0.343759	0.120558	0.466203	0.0339846	0.327525	0.0937143	0.720124	0.128769	-0.127501
	Sample 128	0.319775	-0.0222123	0.420329	0.0603196	0.419118	0.0170198	0.72685	0.348734	-0.0759708
	Sample 129	0.471221	0.00241353	0.445344	-0.0261747	0.37667	0.0414288	0.751188	0.231422	-0.038179
	Sample 130	0.364123	0.0662211	0.49807	0.0277046	0.330864	0.187529	0.713802	0.113078	-0.0743969
	Sample 131	0.447213	0.0821404	0.423766	0.0287501	0.360439	0.125241	0.740182	0.0684507	-0.0523622
	Sample 132	0.347674	0.142635	0.549326	0.14734	0.265974	0.0842617	0.736564	0.098274	-0.0522722
	Sample 133	0.295089	0.199934	0.507326	0.0735008	0.292278	0.123399	0.713614	0.108928	-0.126105
	Sample 134	0.405114	0.0261111	0.448941	0.0847731	0.380084	0.140863	0.768133	0.112159	-0.0764168
	Sample 135	0.326973	0.11669	0.500684	0.0857657	0.296653	0.0474764	0.74817	0.176813	-0.149981
	Sample 136	0.301564	0.0859897	0.486167	0.102214	0.339116	0.0716591	0.728315	0.180574	-0.0857558
	Sample 137	0.345189	0.139708	0.437705	0.044117	0.35863	0.125537	0.684163	0.0952395	-0.074801
	Sample 138	0.443898	0.0727899	0.512366	0.0725586	0.328031	0.010435	0.749453	0.178177	-0.079735
	Sample 139	0.37503	0.0447691	0.441261	0.105052	0.370031	0.0307624	0.73859	0.21022	-0.102905
	Sample 140	0.475425	0.0809328	0.489319	0.0493145	0.328333	0.115281	0.730713	-0.0187557	-0.0384121
	Sample 141	0.50761	0.0773064	0.508975	-0.00834545	0.311658	0.15371	0.735926	0.0081649	-0.0814767
	Sample 142	0.421353	0.0450223	0.496896	-0.105663	0.317955	0.130253	0.666095	0.286536	-0.0227278
	Sample 143	0.393719	0.0754019	0.44558	-0.0714869	0.35461	0.135948	0.72396	0.211343	-0.118536
	Sample 144	0.390485	0.11065	0.399323	-0.0104615	0.431935	0.0397202	0.729565	0.197833	-0.108915
	Sample 145	0.307559	0.0852442	0.427337	0.0948803	0.413109	0.107189	0.723888	0.165019	-0.0789141
	Sample 146	0.365068	0.0904975	0.454043	-0.00903027	0.348746	0.189659	0.730298	0.143421	-0.119834
	Sample 147	0.511685	0.151169	0.477415	0.0709262	0.323245	-0.0565551	0.721696	0.0501678	-0.0249981
	Sample 148	0.397224	0.152243	0.46267	-0.0140365	0.310237	0.266145	0.737052	-0.0114142	-0.0963044
	Sample 149	0.331999	0.0632801	0.480813	0.0984048	0.327874	0.103988	0.716497	0.17733	-0.0183722
	Sample 150	0.263207	0.0913662	0.488138	-0.000211374	0.347709	0.150047	0.720668	0.268173	-0.109924
	Sample 151	0.440067	0.0462002	0.434617	-0.00191744	0.377864	0.0243552	0.738764	0.239531	-0.029402
	Sample 152	0.349789	-0.030877	0.514662	0.0637872	0.3407	0.104082	0.732747	0.215203	-0.0726913
	Sample 153	0.371924	0.0739321	0.461544	0.00814503	0.353552	0.0482922	0.719104	0.19938	-0.119476
	Sample 154	0.340344	0.0029325	0.414333	0.0343625	0.398321	0.222358	0.742232	0.178457	-0.0357077
	Sample 155	0.363863	0.118862	0.389456	0.0463226	0.37401	0.0574685	0.727469	0.176033	-0.0839345
	Sample 156	0.401605	0.00639507	0.527947	0.0763246	0.293552	0.0692529	0.723563	0.186201	-0.0564625
	Sample 157	0.295884	0.100138	0.554727	0.029046	0.27489	0.148624	0.703273	0.221018	-0.0888278
	Sample 158	0.2761	0.0579014	0.420377	0.0595645	0.340298	0.0497835	0.695333	0.309087	-0.126552
	Sample 159	0.329751	0.0582083	0.49913	0.01976	0.34521	0.106881	0.71185	0.227059	-0.0913984
	Sample 160	0.363739	0.0182259	0.498315	-0.0653402	0.342135	0.169089	0.696786	0.288829	-0.0541965
	Sample 161	0.274133	0.0844526	0.527376	0.120432	0.294412	0.0635011	0.73891	0.225931	-0.0890108
	Sample 162	0.386982	0.0950852	0.530416	0.0894913	0.304342	0.0401245	0.749998	0.149176	-0.0965352
	Sample 163	0.380203	0.0437538	0.427961	0.0301729	0.367461	0.113776	0.714655	0.17577	-0.0544508
	Sample 164	0.253824	0.110665	0.453438	0.102004	0.364799	0.16494	0.748505	0.100836	-0.13159
	Sample 165	0.420641	-0.0673806	0.438282	0.0382508	0.389367	0.0666127	0.723995	0.225613	-0.0219389
	Sample 166	0.258462	0.201354	0.354732	0.0474668	0.44985	0.00844357	0.680309	0.244851	-0.098232
	Sample 167	0.388739	0.0982471	0.470937	0.0137259	0.313406	0.0126384	0.692561	0.180838	-0.120133
	Sample 168	0.384463	0.0660305	0.532859	0.0209452	0.258836	0.120728	0.724483	0.127651	-0.0605654
	Sample 169	0.287641	0.078091	0.462112	0.0619833	0.339134	0.104058	0.743791	0.264629	-0.0825225
	Sample 170	0.298344	0.0942476	0.451123	0.0832891	0.376635	0.0662284	0.749057	0.21926	-0.0983037
	Sample 171	0.359969	0.0708995	0.459283	0.0555765	0.389075	-0.0138496	0.724942	0.258549	-0.0676142
	Sample 172	0.389304	0.157707	0.445555	-0.00204981	0.358392	0.162041	0.725102	0.0592891	-0.165173
	Sample 173	0.324456	0.101214	0.464847	0.0494671	0.333996	0.118995	0.718448	0.144781	-0.08202
	Sample 174	0.522658	0.130709	0.526264	-0.107118	0.308534	0.0915894	0.734682	0.107251	-0.0151708
	Sample 175	0.3803	-0.0152323	0.459392	0.106535	0.284173	0.0621629	0.71944	0.220116	-0.0477663
	Sample 176	0.393408	0.0861156	0.491982	0.0742697	0.30213	0.0262263	0.712784	0.110516	-0.0582924
	Sample 177	0.491718	0.0952845	0.434565	0.0385765	0.38025	-0.0133412	0.724408	0.129453	-0.074177
	Sample 178	0.444728	0.097279	0.514462	0.000626707	0.313093	0.0286587	0.724829	0.199492	-0.0670187
	Sample 179	0.342996	0.0346674	0.499796	0.065644	0.287892	0.0145083	0.737162	0.24846	-0.069011
	Sample 180	0.351657	0.0563649	0.43678	0.0468939	0.32243	0.0707045	0.719291	0.230336	-0.0730118
	Sample 181	0.389834	0.0649383	0.48033	0.0729767	0.339274	-0.0227086	0.763182	0.216013	-0.113678
	Sample 182	0.397698	0.0792924	0.49057	0.0305445	0.347438	0.145114	0.742206	0.0878972	-0.102125
	Sample 183	0.359793	0.136578	0.481625	-0.0455154	0.331084	0.144702	0.711142	0.168311	-0.0820408
	Sample 184	0.361883	0.0336569	0.463455	0.0095026	0.371045	0.11237	0.71007	0.247843	-0.0900798
	Sample 185	0.330409	0.0932267	0.496209	0.0675163	0.356444	0.179641	0.708022	0.087832	-0.081211
	Sample 186	0.352621	0.0878361	0.483611	0.0126706	0.317294	0.0541495	0.742048	0.230422	-0.0632922
	Sample 187	0.412135	0.0218842	0.496221	0.00918459	0.30352	0.0638716	0.738229	0.210691	-0.0768598
	Sample 188	0.355299	0.0753662	0.5039	-0.0223089	0.305144	0.116171	0.724782	0.208371	-0.0829625
	Sample 189	0.395118	0.0228416	0.470748	-0.0285709	0.341816	0.165063	0.730572	0.178934	-0.0513895
	Sample 190	0.322854	0.0599656	0.411164	0.00264407	0.407864	0.093325	0.736443	0.26792	-0.108963
	Sample 191	0.362844	0.0981041	0.486756	0.0573883	0.313671	0.0740966	0.737543	0.189643	-0.0658966
	Sample 192	0.300822	0.0854305	0.501721	0.0627648	0.322483	0.188103	0.733994	0.114541	-0.104552
	Sample 193	0.39097	0.0871018	0.505939	0.0910062	0.273673	0.0929877	0.760819	0.106846	-0.0646208
	Sample 194	0.431967	0.0659614	0.497828	-0.0458971	0.332109	0.193668	0.752699	0.101161	-0.0743576
	Sample 195	0.389976	0.11616	0.541209	0.0560461	0.253091	0.0252513	0.744303	0.182264	-0.0715703
	Sample 196	0.343427	0.115766	0.444012	0.0887971	0.351413	0.106069	0.707052	0.120383	-0.144702
	Sample 197	0.430771	0.0903655	0.428989	-0.0634231	0.358605	0.170141	0.75764	0.126134	-0.0571551
	Sample 198	0.224406	0.097255	0.439293	0.21253	0.355555	0.157172	0.724699	0.107143	-0.0710884
	Sample 199	0.35831	0.0627962	0.458953	0.1121	0.351663	0.109752	0.713354	0.125915	-0.089737
	Sample 200	0.453697	0.0804111	0.477726	0.0218235	0.333773	0.0307026	0.702451	0.125941	-0.123374
	Sample 201	0.457286	0.0670561	0.469002	0.0299899	0.347881	0.119065	0.751787	0.0124998	-0.159896
	Sample 202	0.519906	-0.00543263	0.462491	-0.00347597	0.269966	-0.0229347	0.730775	0.1913	-0.110659
	Sample 203	0.433757	0.0488665	0.479707	-0.0652979	0.297049	0.123944	0.724373	0.241254	-0.0613482
	Sample 204	0.417398	0.026181	0.39086	0.00574908	0.412566	0.0962554	0.730124	0.15212	-0.132706
	Sample 205	0.460234	0.144729	0.463483	-0.00506658	0.372614	0.0830509	0.735375	0.116022	-0.0909859
	Sample 206	0.477155	0.0916474	0.419794	-0.0537367	0.381772	0.113646	0.753036	0.115207	-0.0567217
	Sample 207	0.379462	0.107774	0.473215	0.0176516	0.300912	0.0758569	0.728886	0.168803	-0.108232
	Sample 208	0.29103	0.0948445	0.466831	0.186915	0.321544	0.0440301	0.709005	0.151415	-0.0771559
	Sample 209	0.406656	0.0245024	0.498684	-0.0630939	0.336937	0.140303	0.66622	0.234263	-0.0449387
	Sample 210	0.342257	0.0809511	0.45966	0.053112	0.352008	0.036206	0.746715	0.280178	-0.130944
	Sample 211	0.456305	0.0754426	0.481916	0.043935	0.326426	0.0246647	0.703766	0.131719	-0.107196
	Sample 212	0.335674	0.0870265	0.479989	0.17244	0.359897	0.101645	0.749432	0.0930218	-0.0782648
	Sample 213	0.381553	0.0162189	0.483816	-0.00974721	0.310271	0.0448897	0.700011	0.270223	-0.0669963
	Sample 214	0.337257	0.0566124	0.562369	0.168001	0.259551	0.111593	0.74217	0.10158	-0.0215584
	Sample 215	0.371755	0.0170444	0.486122	0.0394038	0.353338	0.0584786	0.703476	0.234642	-0.070535
	Sample 216	0.27868	0.0861094	0.448114	0.0665039	0.402789	0.0371297	0.719411	0.329062	-0.0632078
	Sample 217	0.339358	0.0641123	0.474925	0.157102	0.350355	0.17867	0.7277	0.0274292	-0.0719103
	Sample 218	0.43474	0.0701821	0.535832	0.0363309	0.25631	0.0454858	0.717161	0.174996	-0.0649638
	Sample 219	0.446384	0.12025	0.442611	0.0430297	0.38217	0.0198543	0.733636	0.0649306	-0.109655
	Sample 220	0.4442	0.00465324	0.482153	0.051145	0.344546	0.114484	0.730446	0.131965	-0.0629737
	Sample 221	0.426045	0.0414341	0.483661	0.0707524	0.315021	0.117641	0.72641	0.0965629	-0.0613632
	Sample 222	0.428777	0.0795136	0.477652	-0.00632682	0.298572	0.107132	0.71935	0.111676	-0.038217
	Sample 223	0.378747	0.133657	0.438902	0.0653848	0.385764	0.0719075	0.71097	0.0798186	-0.153005
	Sample 224	0.434716	0.0420169	0.441435	0.0731394	0.394852	0.0925589	0.774838	0.0985149	-0.0904735
	Sample 225	0.432678	0.0864927	0.424522	0.0386787	0.40612	0.0796851	0.747562	0.11364	-0.0774916
	Sample 226	0.408782	0.0360223	0.537233	0.0319463	0.28717	0.131077	0.758918	0.132283	-0.0735001
	Sample 227	0.35167	0.0325053	0.469623	0.0427755	0.369034	0.1013	0.753223	0.23273	-0.123707
	Sample 228	0.498531	0.0951195	0.482678	0.014028	0.339862	0.0832976	0.745692	0.0713181	-0.0241301
	Sample 229	0.230025	0.163808	0.407164	-0.0308508	0.425359	0.255792	0.750164	0.102881	-0.0941668
	Sample 230	0.391329	0.0638757	0.509977	0.0726913	0.299668	0.0806477	0.712108	0.120554	-0.0987991
	Sample 231	0.356297	0.173463	0.495918	0.0731963	0.270014	0.108209	0.713261	0.0900997	-0.113965
	Sample 232	0.455254	0.119992	0.487041	0.108215	0.340373	0.0741827	0.718598	0.00457156	-0.131835
	Sample 233	0.402209	0.108645	0.460728	0.0209681	0.314098	0.108686	0.738285	0.106903	-0.122032
	Sample 234	0.440779	0.100926	0.437498	0.0771738	0.388852	0.0447045	0.737599	0.125843	-0.0304099
	Sample 235	0.345624	-0.00120628	0.464592	0.0825629	0.363623	0.154516	0.744381	0.131433	-0.0827974
	Sample 236	0.369808	0.0935437	0.482005	0.0540798	0.336332	-0.0493651	0.733913	0.27279	-0.0415407
	Sample 237	0.409214	-0.00495605	0.451982	0.0488623	0.349198	0.0400312	0.746401	0.205413	-0.117978
	Sample 238	0.337796	0.141677	0.465205	0.117323	0.317996	0.123444	0.702897	0.0615024	-0.101203
	Sample 239	0.307285	0.105006	0.463194	0.0972818	0.377966	0.103503	0.7343	0.122302	-0.126042
	Sample 240	0.385667	-0.0256361	0.490579	0.0628579	0.304448	0.103691	0.738031	0.250365	-0.0513966
	Sample 241	0.445067	0.107777	0.498946	-0.0277929	0.33773	0.0202346	0.757292	0.20837	-0.0705174
	Sample 242	0.311641	0.112013	0.459626	0.0694814	0.384137	0.0708224	0.753885	0.193402	-0.0637584
	Sample 243	0.474844	0.0278974	0.508766	0.0702034	0.308076	0.10393	0.738819	0.0620093	-0.0582921
	Sample 244	0.38695	0.0341829	0.498012	0.0261941	0.332664	0.149441	0.727965	0.163031	-0.0295742
	Sample 245	0.353103	-0.0176077	0.452089	0.00571628	0.386226	0.109478	0.742538	0.288819	0.0372593
	Sample 246	0.398772	0.0781063	0.525378	-0.0346699	0.28085	0.116029	0.736586	0.211463	-0.102245
	Sample 247	0.378473	0.107842	0.455244	-0.0504772	0.389049	0.155254	0.703707	0.208647	-0.00819863
	Sample 248	0.466949	0.0213066	0.508706	0.038631	0.293585	0.108619	0.707879	0.0974113	-0.0765844
	Sample 249	0.363877	0.0655047	0.471843	0.00928496	0.372557	0.140941	0.735514	0.20344	-0.077553
	Sample 250	0.371378	-0.0409776	0.421573	-0.00700183	0.402471	0.120898	0.729812	0.273821	-0.0193333
	Sample 251	0.404004	0.0697843	0.5136	-0.0202132	0.298506	0.140317	0.731005	0.157181	-0.0598611
	Sample 252	0.332814	0.0807767	0.480272	0.0368647	0.317068	0.060522	0.689516	0.255936	-0.128015
	Sample 253	0.415871	0.0915119	0.473752	0.0124187	0.339703	0.0984568	0.740923	0.157205	-0.0825807
	Sample 254	0.311072	0.128099	0.479225	0.0862958	0.313337	0.110696	0.699719	0.115703	-0.125501
	Sample 255	0.38773	0.137627	0.462292	0.0531738	0.332247	0.175599	0.704042	0.0310161	-0.0914477
	Sample 256	0.526553	0.0985913	0.441144	0.0801648	0.389211	0.0300582	0.734544	-0.0264367	-0.106919
	Sample 257	0.297461	0.0456289	0.480118	0.110358	0.302227	-0.00294113	0.708758	0.331944	-0.0652408
	Sample 258	0.444489	0.0885841	0.493158	0.017815	0.31225	0.162373	0.757858	0.0622349	-0.120393
	Sample 259	0.34242	0.0531611	0.490762	0.158634	0.334264	-2.63155e-05	0.727715	0.198056	-0.0704135
	Sample 260	0.489098	0.0645967	0.407727	0.0154531	0.428855	0.00797569	0.75597	0.147451	-0.13436
	Sample 261	0.441917	0.164918	0.435373	0.0239653	0.350214	0.159607	0.700648	-0.0489491	-0.140513
	Sample 262	0.293236	0.128178	0.449128	0.0269757	0.369635	0.0956743	0.728236	0.243215	-0.120804
	Sample 263	0.441195	-0.014261	0.505068	-0.00270359	0.323534	0.139399	0.730467	0.18603	-0.109625
	Sample 264	0.377601	0.137447	0.447099	0.0507558	0.360347	-0.0031162	0.710398	0.156256	-0.108658
	Sample 265	0.259173	0.138178	0.416217	0.0332499	0.382193	-0.00571319	0.723388	0.320847	-0.102456
	Sample 266	0.40515	0.118776	0.433992	0.0937604	0.388649	-0.00781802	0.737198	0.151166	-0.0548757
	Sample 267	0.453384	0.0605847	0.382993	-0.00324613	0.380422	0.117141	0.713968	0.0736813	-0.132877
	Sample 268	0.43022	0.104009	0.555137	0.0766227	0.23521	-0.0310598	0.758686	0.183952	-0.0894037
	Sample 269	0.391271	0.120636	0.569578	-0.0178554	0.241345	0.176028	0.714412	0.104501	-0.0404235
	Sample 270	0.366415	0.0948355	0.459131	0.0837052	0.351197	0.0747872	0.735042	0.127091	-0.0725838
	Sample 271	0.376028	0.0645666	0.393452	0.0905097	0.371856	0.118005	0.714218	0.0916268	-0.0488295
	Sample 272	0.4301	0.112008	0.437926	0.0982111	0.365141	0.0156088	0.714481	0.0842672	-0.0994296
	Sample 273	0.506383	0.125745	0.415597	-0.0114522	0.38229	0.0478291	0.767024	0.0852567	-0.11811
	Sample 274	0.343589	0.0927489	0.43508	0.0319662	0.348792	0.0791173	0.726433	0.212059	-0.0863568
	Sample 275	0.445403	0.0153497	0.451972	-0.0255616	0.35426	0.0625093	0.722112	0.247222	-0.0573046
	Sample 276	0.417401	0.161082	0.475544	-0.0132901	0.332898	0.0924398	0.736726	0.125451	-0.105576
	Sample 277	0.47247	0.0836205	0.524568	0.123289	0.273341	0.0936997	0.717383	-0.0185238	-0.116549
	Sample 278	0.392092	0.0336819	0.513289	0.0157941	0.318892	0.146778	0.723771	0.1335	-0.0764551
	Sample 279	0.242685	0.125743	0.427164	0.105646	0.362435	0.0441714	0.716407	0.26187	-0.075282
	Sample 280	0.386656	0.0976201	0.422091	0.0148942	0.395742	0.115288	0.749864	0.118689	-0.0856789
	Sample 281	0.343853	0.14811	0.447089	0.127163	0.358789	0.152001	0.737038	0.0107286	-0.0815377
	Sample 282	0.367993	0.170799	0.502097	0.0343367	0.322975	0.137501	0.734112	0.0621387	-0.0763924
	Sample 283	0.32949	0.0672959	0.455894	0.089912	0.387197	0.0176251	0.736591	0.285202	0.00131351
	Sample 284	0.437109	0.0568874	0.526669	-0.00494309	0.317522	0.168974	0.71439	0.0925672	-0.0453082
	Sample 285	0.433512	0.0999699	0.399794	0.0298671	0.392173	0.0345124	0.717079	0.161075	-0.0963795
	Sample 286	0.418086	0.0987279	0.495445	-0.0313838	0.312809	0.00552062	0.698141	0.254897	-0.0358438
	Sample 287	0.365198	0.100987	0.474978	0.0766685	0.337818	-0.0106345	0.718561	0.24923	-0.0823736
	Sample 288	0.318364	0.0195589	0.437355	0.0398981	0.353877	0.206163	0.727578	0.178354	-0.058956
	Sample 289	0.293951	0.0958517	0.521923	0.0608319	0.318581	0.0563407	0.736768	0.263824	-0.0760599
	Sample 290	0.48569	0.0682777	0.457146	0.0530911	0.334828	0.113621	0.732259	0.0200858	-0.12394
	Sample 291	0.400342	0.0785463	0.439541	0.0481542	0.329622	0.08945	0.704222	0.174256	-0.0236073
	Sample 292	0.37382	0.156211	0.519091	0.0590226	0.307261	0.0792041	0.72313	0.119408	-0.120862
	Sample 293	0.367399	0.117043	0.514632	0.0906253	0.341209	0.0807936	0.766579	0.126967	-0.104007
	Sample 294	0.375646	0.0975884	0.468035	0.0449183	0.362162	0.072302	0.74127	0.181375	-0.030176
	Sample 295	0.457377	0.121242	0.471057	-0.0463225	0.364356	0.141395	0.750877	0.0914708	-0.0698395
	Sample 296	0.382608	0.0554583	0.475119	-0.0339793	0.335607	0.127701	0.727628	0.184478	-0.15811
	Sample 297	0.297715	0.0480164	0.476767	0.0213282	0.359207	0.0989134	0.66774	0.25488	-0.135091
	Sample 298	0.316423	0.107302	0.452551	0.124749	0.330035	0.088249	0.74911	0.125285	-0.0529432
	Sample 299	0.351501	0.117169	0.486078	0.106853	0.307144	0.15174	0.715897	0.0189729	-0.0707217
	Sample 300	0.376796	0.163057	0.515776	0.0769618	0.300808	0.110394	0.747434	0.0478271	-0.110107
	Sample 301	0.360385	0.124415	0.480391	0.0758732	0.306472	0.0449343	0.673944	0.125778	-0.0869247
	Sample 302	0.382215	0.0894734	0.404484	0.0361748	0.390626	0.0948742	0.76533	0.159386	-0.140509
	Sample 303	0.364766	0.123865	0.487819	0.0972786	0.339983	0.0618424	0.753573	0.133994	-0.155207
	Sample 304	0.457877	0.0914313	0.50063	0.0767525	0.310851	0.0496978	0.711806	0.112012	-0.0608086
	Sample 305	0.398831	0.0583289	0.527485	0.0713829	0.273638	0.0437098	0.722022	0.17536	-0.0663727
	Sample 306	0.352256	0.0332418	0.499095	0.0600774	0.292456	0.0418184	0.714134	0.237292	-0.0928085
	Sample 307	0.402121	0.110377	0.40841	0.0569514	0.403712	0.0455029	0.712594	0.127649	-0.0862793
	Sample 308	0.416753	0.0391895	0.42271	-0.0377827	0.411901	0.152673	0.752458	0.148854	-0.084805
	Sample 309	0.446185	0.0110931	0.514117	0.0226507	0.361064	0.0676024	0.732763	0.171707	-0.068028
	Sample 310	0.39908	0.066146	0.397434	-0.0180574	0.365956	0.0962156	0.72792	0.191605	-0.0781865
	Sample 311	0.547796	0.0427771	0.519643	-0.0451647	0.298824	0.0430499	0.744688	0.138667	-0.0770778
	Sample 312	0.3656	0.0449885	0.54595	-0.0170334	0.283224	0.228511	0.700589	0.165802	-0.0981411
	Sample 313	0.37743	0.0438838	0.403673	0.0486759	0.390087	0.0998348	0.751536	0.143333	-0.0483461
	Sample 314	0.396184	0.0864563	0.448495	0.0384291	0.341332	0.144563	0.733814	0.079633	-0.112242
	Sample 315	0.357503	0.159103	0.427031	0.0732669	0.379395	0.120405	0.722222	0.0710861	-0.1203
	Sample 316	0.322213	0.0884135	0.457072	0.0852801	0.370129	0.0852724	0.777536	0.196045	-0.14157
	Sample 317	0.452308	-0.0315865	0.435868	-0.0677828	0.372062	0.136196	0.746973	0.187556	-0.0637434
	Sample 318	0.335077	0.0827342	0.451179	0.0340838	0.370689	0.0623015	0.754149	0.249432	-0.0806723
	Sample 319	0.454793	0.0975281	0.529077	0.0180083	0.277901	0.141446	0.75668	0.0598863	-0.0614509
	Sample 320	0.416564	0.151217	0.470601	0.072427	0.335497	0.00467894	0.720689	0.124814	-0.16075
	Sample 321	0.284024	0.0790046	0.502258	0.110765	0.288806	0.0788891	0.721848	0.205133	-0.0762313
	Sample 322	0.295865	0.0930786	0.514251	0.0665305	0.317604	0.0536326	0.758716	0.25688	-0.0451853
	Sample 323	0.328944	0.102789	0.507065	0.0654466	0.290809	0.00177597	0.683439	0.24947	-0.0321362
	Sample 324	0.441161	0.136437	0.464437	0.0581502	0.350097	0.0275629	0.723016	0.113567	-0.040511
	Sample 325	0.409391	0.0561937	0.475116	0.0440153	0.353491	0.0501098	0.722569	0.17667	-0.0858356
	Sample 326	0.38313	0.097698	0.460472	0.0687893	0.334356	0.103756	0.74489	0.0667423	-0.0653005
	Sample 327	0.396206	0.120687	0.42853	0.0402529	0.381264	0.0921584	0.689393	0.121279	-0.0740152
	Sample 328	0.31294	-0.0295208	0.399032	0.0474888	0.392292	0.0941785	0.728433	0.296683	-0.100776
	Sample 329	0.438413	0.036037	0.512797	-0.0153726	0.293888	0.116436	0.741985	0.160606	-0.138376
	Sample 330	0.373446	0.133389	0.540658	0.0217035	0.246716	0.150041	0.709092	0.100805	-0.0715099
	Sample 331	0.372179	0.0533216	0.463303	0.0400445	0.356235	0.155255	0.713341	0.0925521	-0.0744823
	Sample 332	0.419145	0.0911081	0.452803	0.0040177	0.35539	0.127681	0.746939	0.0971085	-0.0781687
	Sample 333	0.312564	0.0997206	0.421375	0.0910968	0.352833	0.171164	0.704947	0.0662386	-0.11427
	Sample 334	0.406583	0.0556787	0.506043	0.105293	0.319801	0.0276527	0.746293	0.167175	-0.10437
	Sample 335	0.404371	-0.0138163	0.515756	0.0242642	0.332285	0.0810937	0.722653	0.245157	-0.0208109
	Sample 336	0.358663	0.126961	0.364928	0.115625	0.440855	0.0284641	0.752176	0.104088	-0.0931102
	Sample 337	0.292854	0.0638062	0.463377	0.0588589	0.384835	0.17066	0.761449	0.16581	-0.0695693
	Sample 338	0.313605	0.0668716	0.382917	0.0524635	0.409624	0.117027	0.68105	0.176439	-0.126058
	Sample 339	0.334054	0.059967	0.553166	0.0247235	0.253222	0.0778971	0.703353	0.26931	-0.125617
	Sample 340	0.398184	0.126825	0.550616	0.0834629	0.271825	0.0505642	0.712007	0.123991	-0.0816003
	Sample 341	0.400618	0.0319241	0.475711	-0.0352655	0.305867	0.172798	0.712205	0.153721	-0.0758638
	Sample 342	0.342161	0.0100525	0.483826	0.0209678	0.353476	0.185438	0.732444	0.206545	-0.116711
	Sample 343	0.382075	0.0658716	0.453312	-0.0538106	0.376149	0.112262	0.717846	0.224118	-0.108414
	Sample 344	0.371553	0.0929956	0.480066	0.0121295	0.329345	0.186145	0.732514	0.0752376	-0.106808
	Sample 345	0.367519	0.0492236	0.428374	0.0289663	0.375423	0.144488	0.735162	0.158625	-0.0765547
	Sample 346	0.309929	0.122152	0.428672	-0.008917	0.376984	0.0520494	0.723733	0.253376	-0.0831373
	Sample 347	0.345709	0.117859	0.447297	0.142524	0.300314	0.0246089	0.738283	0.119332	-0.155264
	Sample 348	0.330677	-0.00526018	0.417756	0.0193115	0.345424	0.000339482	0.700063	0.363696	-0.0400604
	Sample 349	0.373048	-0.00400228	0.42532	0.0370474	0.378963	0.144846	0.730871	0.171038	-0.0557671
	Sample 350	0.290605	0.119357	0.503796	0.127584	0.324475	0.0339123	0.720174	0.205785	-0.0355864
	Sample 351	0.37296	0.0316287	0.411971	-0.0241351	0.390594	0.167653	0.737486	0.192195	-0.091627
	Sample 352	0.32783	0.0661732	0.508888	0.113299	0.306759	0.0176704	0.708148	0.254255	-0.0493831
	Sample 353	0.517481	0.0600668	0.451619	0.0161082	0.341237	0.142404	0.73165	-0.010361	-0.0399788
	Sample 354	0.374301	0.105376	0.363344	0.0448046	0.429257	-0.0158793	0.700929	0.201688	-0.0961347
	Sample 355	0.383154	0.0150831	0.48817	0.0266201	0.304196	0.121061	0.712198	0.185665	-0.0762948
	Sample 356	0.402227	0.0860515	0.503778	0.0263559	0.282158	0.0800901	0.731288	0.15159	-0.0522507
	Sample 357	0.428317	0.0932876	0.483833	0.0400118	0.316851	0.0168857	0.722598	0.189454	-0.067677
	Sample 358	0.332763	0.134136	0.488111	0.0920576	0.328137	0.0391031	0.759468	0.168611	-0.137078
	Sample 359	0.367491	0.10195	0.4759	-0.00297481	0.355048	0.184274	0.72515	0.143886	-0.0905101
	Sample 360	0.399283	0.0227246	0.461064	0.0199891	0.336088	0.109665	0.742507	0.183994	-0.0593558
	Sample 361	0.424541	0.090805	0.470834	0.0349587	0.34528	-0.0238367	0.752758	0.225694	-0.0858859
	Sample 362	0.402687	0.122727	0.407652	0.00680239	0.430734	0.104092	0.727728	0.146154	-0.0996781
	Sample 363	0.483435	0.0421604	0.439633	-0.0147157	0.354562	0.06441	0.723588	0.127801	-0.102313
	Sample 364	0.416788	0.0512548	0.489157	0.0821999	0.324382	0.0852269	0.736203	0.110298	-0.107187
	Sample 365	0.318258	0.157001	0.463507	0.104664	0.356702	-0.00311824	0.744658	0.185308	-0.0635366
	Sample 366	0.401838	0.113585	0.454467	-0.0215695	0.362306	-0.040752	0.756245	0.288959	-0.120283
	Sample 367	0.359796	0.0238248	0.498206	0.0355649	0.30707	0.102046	0.686941	0.215191	-0.138863
	Sample 368	0.290556	0.103395	0.423517	0.0553046	0.38234	0.138979	0.721032	0.141738	-0.17858
	Sample 369	0.393331	0.11445	0.485101	0.0910222	0.325069	0.0441264	0.75619	0.11122	-0.125224
	Sample 370	0.430033	0.0184764	0.44903	0.058787	0.328866	0.129435	0.734453	0.107785	-0.079427
	Sample 371	0.483895	0.14951	0.493455	0.0332776	0.345373	0.0661231	0.736356	-0.0103956	-0.109307
	Sample 372	0.2744	0.0783132	0.410645	0.0359077	0.412208	0.0717764	0.762968	0.294984	-0.146496
	Sample 373	0.390776	0.0588022	0.381737	0.0392476	0.407095	0.0976603	0.737013	0.154229	-0.0978785
	Sample 374	0.447929	0.00913012	0.456156	-0.0848596	0.348889	0.0957976	0.716641	0.252309	-0.0608975
	Sample 375	0.470912	0.139071	0.509639	-0.015936	0.303803	0.108289	0.707932	0.0492952	-0.138725
	Sample 376	0.405049	0.0849506	0.467372	0.0907873	0.33936	0.14406	0.705687	0.0592363	-0.0788989
	Sample 377	0.423411	0.103397	0.414526	0.0486427	0.328464	0.142135	0.728704	0.0169238	-0.00110095
	Sample 378	0.426785	0.0698244	0.445528	-0.0497124	0.403436	0.171719	0.743707	0.12492	-0.122231
	Sample 379	0.36308	0.0296354	0.571689	0.0862717	0.211627	0.0221129	0.700222	0.187908	-0.103263
	Sample 380	0.334756	0.15896	0.487487	0.0690858	0.294215	0.0997254	0.741032	0.0875745	-0.125
	Sample 381	0.320102	0.137549	0.535201	0.0252998	0.267856	0.112914	0.730844	0.133243	-0.119422
	Sample 382	0.31466	-0.0200681	0.432414	0.030481	0.382547	0.0422038	0.722799	0.300119	-0.0981939
	Sample 383	0.485998	-0.0009143	0.431995	0.0368384	0.368486	0.0717601	0.706987	0.14894	-0.042257
	Sample 384	0.424228	0.0345329	0.442222	0.0509364	0.369715	0.0591197	0.712136	0.18374	-0.0817068
	Sample 385	0.23026	0.0822383	0.466662	0.0799153	0.36161	0.188859	0.681287	0.163201	-0.120921
	Sample 386	0.374915	0.0636353	0.415285	0.0734221	0.37981	0.0720398	0.722143	0.178427	-0.129568
	Sample 387	0.348004	0.152169	0.497024	0.00905182	0.323551	0.120337	0.713145	0.144646	-0.0590592
	Sample 388	0.375113	0.130592	0.500991	0.0481128	0.328412	0.0267873	0.70266	0.143714	-0.0938796
	Sample 389	0.338527	0.0699864	0.492609	0.0430407	0.329475	0.0862317	0.713202	0.263339	-0.0458383
	Sample 390	0.425786	0.0965984	0.51543	0.0186902	0.291768	0.108447	0.71983	0.124967	-0.0467166
	Sample 391	0.345888	0.121741	0.523784	0.123776	0.241468	0.128485	0.688675	0.035457	-0.120172
	Sample 392	0.470668	0.00465635	0.447011	-0.0669945	0.370617	0.0663127	0.703404	0.272405	-0.0890768
	Sample 393	0.4817	0.122849	0.524506	-0.0313298	0.26268	0.00943498	0.691679	0.1509	-0.0030646
	Sample 394	0.51781	0.0041709	0.490665	0.00930335	0.259257	0.091294	0.701029	0.124542	0.0658305
	Sample 395	0.410057	0.133091	0.454168	-0.0379957	0.352935	0.0914037	0.710485	0.188649	-0.0339384
	Sample 396	0.498504	0.095928	0.466065	0.0141502	0.344418	0.0772706	0.72424	0.0413563	-0.0693532
	Sample 397	0.443502	0.0616316	0.470953	0.0298511	0.305817	0.134968	0.706838	0.133606	-0.0339206
	Sample 398	0.359884	0.0466993	0.436075	0.00178638	0.350171	0.0916963	0.692976	0.228238	-0.0885721
	Sample 399	0.236041	0.254064	0.526933	0.0879155	0.274257	0.0377036	0.667082	0.204828	-0.123409
	Sample 400	0.400418	0.0696346	0.519459	0.0268626	0.259712	0.110637	0.711124	0.130592	-0.125404
	Sample 401	0.389776	0.113499	0.478137	0.051957	0.332598	0.137741	0.766282	0.0727902	-0.0767492
	Sample 402	0.380136	0.153652	0.49675	0.00696469	0.317172	0.10262	0.694673	0.130033	-0.113762
	Sample 403	0.339186	0.107361	0.509519	0.0283334	0.297804	0.115976	0.683689	0.199348	-0.0644744
	Sample 404	0.513108	0.053214	0.495763	-0.0652871	0.315103	-0.0188526	0.71438	0.266444	-0.0828856
	Sample 405	0.23683	0.170544	0.515141	0.0596329	0.273145	0.106413	0.729428	0.197995	-0.131814
	Sample 406	0.471284	0.027351	0.481318	-0.0801886	0.364526	0.114091	0.727415	0.182277	-0.103932
	Sample 407	0.307828	0.0931967	0.387854	0.0180495	0.424522	0.124688	0.747103	0.204601	-0.152098
	Sample 408	0.425214	0.0777714	0.518924	-0.00955863	0.338084	0.0816515	0.74553	0.196936	-0.0492679
	Sample 409	0.36564	0.0118434	0.452533	0.0292089	0.37095	0.197898	0.757622	0.127282	-0.11091
	Sample 410	0.383251	0.102126	0.493452	0.0774417	0.295404	0.0416989	0.682354	0.12239	-0.103124
	Sample 411	0.413886	-0.0226659	0.556635	-0.0130916	0.272019	0.0708379	0.662786	0.313778	-0.0165295
	Sample 412	0.358383	0.11022	0.511636	0.0997965	0.340082	0.182243	0.721484	0.0410165	-0.0663857
	Sample 413	0.311614	0.0598606	0.442965	0.121814	0.379551	0.160765	0.719152	0.107204	-0.0664641
	Sample 414	0.358311	0.0813665	0.464412	-0.0132091	0.347712	0.0588748	0.759973	0.26769	-0.105669
	Sample 415	0.357207	-0.00662615	0.506402	0.0281309	0.292307	0.0973107	0.734912	0.260068	-0.115764
	Sample 416	0.459565	0.0347588	0.48197	-0.027215	0.324153	-0.0068105	0.668982	0.325444	0.00145695
	Sample 417	0.458906	0.0248849	0.471009	0.066348	0.331456	-0.0346406	0.739086	0.201587	-0.0927036
	Sample 418	0.405375	0.0751841	0.505403	-0.0204492	0.309132	0.10318	0.753273	0.193967	-0.0917837
	Sample 419	0.558795	0.0667918	0.518126	0.00482315	0.260947	0.109585	0.758092	0.0316074	-0.0100686
	Sample 420	0.350614	-0.0161178	0.4635	0.150287	0.333619	0.0883747	0.678124	0.17808	-0.0571527
	Sample 421	0.329614	0.0537756	0.399986	-0.0295403	0.379636	0.07689	0.736528	0.265712	-0.0939925
	Sample 422	0.401934	0.0434192	0.463068	-0.0370648	0.379453	0.143298	0.740648	0.189294	-0.0953563
	Sample 423	0.384833	0.0518727	0.552524	0.0433748	0.215605	0.119347	0.697231	0.173393	-0.0750493
	Sample 424	0.512706	0.119687	0.545446	0.00204951	0.283455	0.0832226	0.737207	0.0237504	-0.120765
	Sample 425	0.390431	0.106953	0.526404	0.127718	0.270404	-0.000444654	0.692128	0.141566	-0.161958
	Sample 426	0.46001	0.0252988	0.43458	0.0611245	0.330962	0.0947639	0.756332	0.0909865	-0.0726047
	Sample 427	0.338993	0.107061	0.413019	0.01532	0.406394	0.132086	0.727999	0.129354	-0.16089
	Sample 428	0.421258	0.0771929	0.48547	-0.0786552	0.348255	0.114918	0.752672	0.219951	-0.0444769
	Sample 429	0.288221	0.114287	0.354993	-0.00127031	0.439094	0.060896	0.756319	0.268049	-0.123209
	Sample 430	0.383169	0.0631559	0.511604	0.0612532	0.332221	0.145304	0.75466	0.158255	-0.0127698
	Sample 431	0.473739	0.0568056	0.522561	-0.021445	0.310383	0.117346	0.72776	0.173943	-0.07742
	Sample 432	0.365241	0.140693	0.505099	-0.00163631	0.349527	0.126855	0.708503	0.128915	-0.0821271
	Sample 433	0.358666	0.102591	0.483084	-0.0553805	0.357049	0.0952689	0.702506	0.273623	-0.0643262
	Sample 434	0.35401	0.127912	0.532318	0.0724674	0.306921	0.198472	0.729201	0.0321289	-0.0422694
	Sample 435	0.460776	0.0868696	0.472738	0.0448143	0.349199	0.0426234	0.727432	0.135987	-0.0418913
	Sample 436	0.421296	0.0581067	0.51394	-0.040455	0.333193	0.0875168	0.715496	0.21678	-0.0826595
	Sample 437	0.381445	0.143796	0.442533	0.112955	0.359266	-0.00103231	0.734715	0.143275	-0.0282223
	Sample 438	0.363804	0.135271	0.478328	-0.0216128	0.306099	0.0463673	0.739792	0.194071	-0.152075
	Sample 439	0.265085	0.0326912	0.53008	0.110802	0.291264	0.199287	0.751311	0.206555	-0.0113003
	Sample 440	0.432988	0.0989396	0.473824	0.0667843	0.317864	0.0191709	0.700456	0.140488	-0.0748913
	Sample 441	0.311058	0.146377	0.572028	0.0357687	0.263753	0.126488	0.671629	0.190221	-0.00963897
	Sample 442	0.296997	0.165733	0.437412	0.0622391	0.401301	0.219291	0.717317	0.0258998	-0.139416
	Sample 443	0.3772	0.0624731	0.481527	0.0589203	0.359386	0.131572	0.717947	0.145668	-0.0662331
	Sample 444	0.551479	0.135593	0.472875	-0.0726583	0.320732	0.106759	0.727545	0.0127791	-0.0815532
	Sample 445	0.413792	0.0383974	0.498769	-0.00821062	0.335104	0.13947	0.725992	0.149512	-0.10787
	Sample 446	0.436401	0.0925603	0.534043	0.0553484	0.287413	0.181772	0.716355	0.00748882	-0.0715919
	Sample 447	0.317472	-0.0204922	0.473161	0.00683752	0.335137	0.154956	0.718291	0.313598	-0.00421055
	Sample 448	0.375085	-0.00281887	0.412603	0.011852	0.432091	0.109968	0.73771	0.260694	-0.0335874
	Sample 449	0.41032	0.0957089	0.390088	0.0192568	0.426463	0.0823207	0.720395	0.163032	-0.11507
	Sample 450	0.407721	0.0282524	0.384104	0.0424161	0.440094	0.113755	0.764668	0.06899	-0.129741
	Sample 451	0.343758	0.0378868	0.461703	0.128137	0.371886	0.06001	0.720642	0.211966	-0.0144684
	Sample 452	0.505129	0.0496187	0.514145	-0.000860256	0.317053	0.0478276	0.74731	0.0923134	-0.124513
	Sample 453	0.330283	0.12199	0.467217	0.0634404	0.369205	0.064229	0.72986	0.182742	-0.0803341
	Sample 454	0.227733	0.17911	0.518605	0.0720805	0.310905	0.109564	0.729253	0.2458	-0.051555
	Sample 455	0.419622	0.041572	0.475485	-0.0589373	0.364041	0.0561617	0.700865	0.324361	-0.0487077
	Sample 456	0.439975	0.0537083	0.48173	0.0510861	0.336536	0.0667431	0.76286	0.173044	-0.0255696
	Sample 457	0.382178	0.200694	0.544795	0.0593503	0.291236	0.12937	0.711379	0.0404969	-0.151239
	Sample 458	0.358673	0.152737	0.487641	0.0522195	0.330891	0.118357	0.72487	0.0848299	-0.126641
	Sample 459	0.50335	0.0503479	0.513168	0.0420009	0.314039	0.0416603	0.74081	0.075321	-0.0611784
	Sample 460	0.306729	0.0831526	0.361387	0.0732727	0.456716	0.062588	0.734141	0.267497	-0.0751138
	Sample 461	0.253061	0.130525	0.500599	0.0949909	0.354925	0.0696838	0.699412	0.192044	-0.108272
	Sample 462	0.332904	0.0533101	0.403206	0.0655416	0.401471	-0.0462893	0.706409	0.345473	-0.0510677
	Sample 463	0.339436	0.222827	0.439491	0.0635762	0.350861	0.0637255	0.734508	0.0620146	-0.148267
	Sample 464	0.355665	0.0841852	0.493089	0.0881206	0.292749	0.103937	0.718761	0.146079	-0.0980971
	Sample 465	0.363425	0.108049	0.483985	0.0335712	0.284703	0.120848	0.688306	0.111028	-0.101649
	Sample 466	0.337276	0.0927854	0.506551	0.0388478	0.329923	0.0857452	0.783141	0.188587	-0.122503
	Sample 467	0.355966	0.0884626	0.501131	0.0658318	0.316499	0.115168	0.743124	0.165393	-0.0333631
	Sample 468	0.551409	-0.0152095	0.482132	-0.0602093	0.329294	-0.0141223	0.716092	0.296796	-0.0731481
	Sample 469	0.529088	0.0444399	0.572434	0.0277874	0.249694	-0.0119771	0.707195	0.129145	-0.0854632
	Sample 470	0.39123	0.203291	0.425576	0.0721961	0.417471	0.0725197	0.715744	0.0863558	-0.113417
	Sample 471	0.338304	0.0865489	0.434671	0.0808393	0.397795	0.072554	0.696176	0.168288	-0.0845719
	Sample 472	0.337495	0.0487943	0.505063	0.0468979	0.310558	0.0341128	0.673335	0.294774	-0.0905737
	Sample 473	0.317137	0.0822372	0.471094	0.060454	0.3509	0.158882	0.738278	0.149718	-0.0575909
	Sample 474	0.322204	0.142384	0.456255	0.10805	0.370365	0.0824859	0.766813	0.0811009	-0.131247
	Sample 475	0.338274	0.101398	0.49554	0.0788381	0.364489	0.0392416	0.726154	0.258644	-0.0470732
	Sample 476	0.358459	0.0740569	0.493846	0.0184791	0.334945	0.170295	0.724859	0.135445	-0.0518216
	Sample 477	0.395223	0.0509356	0.41863	0.0217371	0.407194	0.0052719	0.761005	0.264471	-0.079323
	Sample 478	0.411449	0.0791927	0.486468	0.0695913	0.306465	0.143705	0.740071	0.0750635	-0.0278918
	Sample 479	0.339164	0.0942268	0.475774	0.00603251	0.343046	0.178507	0.741659	0.155041	-0.118311
	Sample 480	0.31845	0.0548923	0.484706	0.0197623	0.309844	0.208295	0.711847	0.165245	-0.0477862
	Sample 481	0.354122	0.0225363	0.522247	0.0160214	0.295754	0.113207	0.719511	0.181927	-0.17413
	Sample 482	0.396533	0.0611313	0.476942	0.0471954	0.339595	0.00275499	0.698065	0.244496	-0.0776725
	Sample 483	0.348821	0.117244	0.417037	0.025286	0.370812	0.0916284	0.666717	0.177627	-0.0946143
	Sample 484	0.400859	0.11748	0.463364	-0.0203802	0.346883	0.157721	0.724883	0.102713	-0.15766
	Sample 485	0.35973	0.0467456	0.524711	0.0567812	0.251871	0.219286	0.73876	0.0857322	-0.125076
	Sample 486	0.440139	0.0298248	0.469054	0.0953681	0.338651	0.0440438	0.695919	0.116154	-0.0860911
	Sample 487	0.343872	0.130785	0.404136	0.00899092	0.441006	0.114445	0.738718	0.150101	-0.0991565
	Sample 488	0.319909	0.13017	0.462406	0.0603606	0.367957	0.0511794	0.74945	0.219639	-0.129847
	Sample 489	0.287956	0.130649	0.482728	0.086082	0.329517	0.107095	0.713951	0.187408	-0.0371528
	Sample 490	0.398016	0.0966802	0.442453	0.0208321	0.373362	0.0710646	0.727662	0.15831	-0.0977766
	Sample 491	0.419752	0.00891675	0.459861	0.0432946	0.356123	0.145229	0.780335	0.103204	-0.0576998
	Sample 492	0.502901	0.0257277	0.420972	0.0357207	0.323237	0.0509297	0.694888	0.120399	-0.00566011
	Sample 493	0.39577	0.0465267	0.526325	0.0536903	0.296494	0.0174648	0.71299	0.290863	0.0265574
	Sample 494	0.377565	0.0318035	0.438084	0.044376	0.31174	0.0594405	0.735054	0.237653	-0.0146046
	Sample 495	0.354489	0.0335567	0.513956	0.022118	0.331935	0.0899294	0.734432	0.20291	-0.136497
	Sample 496	0.32677	0.08659	0.428928	0.0336995	0.400685	0.165883	0.728227	0.138061	-0.119516
	Sample 497	0.436479	0.136593	0.368066	-0.00238731	0.422187	0.0583803	0.746199	0.0542263	-0.161752
	Sample 498	0.38625	0.0797852	0.378263	0.0889522	0.426577	0.0421108	0.725157	0.151173	-0.0964548
	Sample 499	0.370681	0.111036	0.422852	0.0275031	0.39785	0.164633	0.7551	0.125222	-0.0662994
	Sample 500	0.260227	0.0846318	0.456215	0.0508457	0.362108	0.185419	0.707258	0.176868	-0.0789122
	Sample 501	0.439288	0.0634149	0.512414	0.0335549	0.299067	0.0521128	0.756801	0.164209	-0.12016
	Sample 502	0.481787	0.100295	0.473918	0.0136367	0.330374	0.0793291	0.704763	0.0591142	-0.0348873
	Sample 503	0.269308	0.170398	0.410523	0.0267838	0.408032	0.114639	0.732881	0.186408	-0.0925607
	Sample 504	0.367702	0.101227	0.444057	0.0860173	0.34494	0.0157895	0.728594	0.176419	-0.0857807
	Sample 505	0.307302	0.104036	0.530772	0.0493296	0.267431	0.0565528	0.662935	0.218895	-0.0773385
	Sample 506	0.530988	-0.0234529	0.57008	-0.061673	0.251586	0.19991	0.752134	0.130116	-0.0296248
	Sample 507	0.356341	0.0634472	0.415681	-0.0119385	0.406027	0.0459145	0.717477	0.286476	-0.0924501
	Sample 508	0.366586	0.0598237	0.506857	0.0374263	0.345714	0.174061	0.717545	0.103256	-0.131267
	Sample 509	0.28361	0.0993767	0.531569	0.129085	0.297784	0.0907044	0.674272	0.150347	-0.0448505
	Sample 510	0.412976	-0.000775025	0.545713	-0.045345	0.274658	0.171708	0.761334	0.193517	-0.115916
	Sample 511	0.33972	0.0796703	0.474704	0.0456369	0.311809	0.0329005	0.704992	0.233747	-0.0878065
	Sample 512	0.315384	0.0771881	0.479074	0.0888363	0.293974	0.0264757	0.71356	0.215579	-0.109513
	Sample 513	0.499753	0.0382367	0.482102	-0.0121041	0.325996	0.0283399	0.739155	0.180561	-0.0192556
	Sample 514	0.471812	0.0820408	0.579296	-0.0589015	0.248038	0.0741065	0.694699	0.19701	-0.0463087
	Sample 515	0.254953	0.133391	0.554	0.150253	0.263822	0.0390106	0.707805	0.207582	-0.0957869
	Sample 516	0.3177	0.0849059	0.471449	0.0135606	0.345652	0.00848109	0.69438	0.335319	-0.0643644
	Sample 517	0.347716	0.0766582	0.409718	0.147209	0.412787	0.0600525	0.739994	0.115173	-0.113479
	Sample 518	0.367038	0.111778	0.401686	-0.00526985	0.388695	0.0993357	0.702078	0.199088	-6.93045e-05
	Sample 519	0.41258	0.0674059	0.506857	0.0201642	0.315181	0.0920391	0.725124	0.185373	-0.00345672
	Sample 520	0.38351	0.106233	0.506587	0.0892623	0.318378	0.0331276	0.753773	0.138553	-0.0911249
	Sample 521	0.509488	0.0344529	0.494356	-0.0668976	0.319837	0.175326	0.729141	0.0491684	-0.115443
	Sample 522	0.415025	0.0539479	0.473837	0.0196596	0.334964	0.107491	0.725832	0.158763	-0.0494451
	Sample 523	0.413258	0.112004	0.387644	0.0127829	0.439744	0.0766458	0.763543	0.14973	-0.0825544
	Sample 524	0.348469	0.0566411	0.452701	0.0403835	0.323086	0.159183	0.726691	0.146957	-0.0644942
	Sample 525	0.32367	0.161419	0.48963	0.0605881	0.324596	0.0472202	0.709566	0.220328	-0.0620151
	Sample 526	0.374975	0.0621247	0.458203	0.0886721	0.309594	-0.0216481	0.722745	0.246524	-0.0862594
	Sample 527	0.397384	0.0861375	0.550929	0.004618	0.287447	0.131977	0.7047	0.181507	-0.0653534
	Sample 528	0.352668	0.0900431	0.552133	0.00775787	0.280997	0.188756	0.725853	0.100325	-0.13972
	Sample 529	0.331121	0.0620548	0.505046	0.0271368	0.308959	0.085501	0.699582	0.25816	-0.0631289
	Sample 530	0.369828	0.0490902	0.501702	0.133259	0.302773	0.114809	0.719467	0.0409958	-0.110863
	Sample 531	0.428961	0.0910414	0.477918	0.109362	0.336282	-0.0291858	0.761603	0.17837	-0.0932584
	Sample 532	0.348468	0.0394687	0.549648	0.044769	0.289893	0.0663853	0.731948	0.257842	-0.10661
	Sample 533	0.396388	0.0442939	0.508447	0.0619429	0.268091	0.052582	0.711575	0.235699	-0.0708725
	Sample 534	0.406225	0.0110502	0.480592	-0.000269121	0.332821	0.148106	0.763044	0.166718	-0.13005
	Sample 535	0.438128	0.0760988	0.41165	0.00256471	0.423738	0.159551	0.753118	0.0987956	-0.0582492
	Sample 536	0.397573	0.098609	0.514962	-0.0196928	0.28292	0.0891459	0.710882	0.168478	-0.0773666
	Sample 537	0.397711	0.0948599	0.529147	-0.0356865	0.285687	0.170988	0.687786	0.108764	-0.107729
	Sample 538	0.363102	0.0650341	0.460679	0.0298915	0.359257	0.109991	0.74401	0.157565	-0.125279
	Sample 539	0.291456	0.0862047	0.449876	0.0917893	0.332519	0.192548	0.747328	0.109114	-0.142808
	Sample 540	0.364449	0.057285	0.506812	0.0566514	0.26914	0.0173031	0.70069	0.232624	-0.0847911
	Sample 541	0.369385	0.0490334	0.447445	0.0573384	0.326659	0.0892492	0.720812	0.128373	-0.12044
	Sample 542	0.304316	0.108608	0.463667	0.0184592	0.344859	0.0884937	0.746958	0.26099	-0.129271
	Sample 543	0.393688	0.129228	0.444079	0.0168283	0.331619	0.0497864	0.717377	0.217331	-0.0779054
	Sample 544	0.389205	0.0370076	0.511537	-0.033434	0.315398	0.0608703	0.762092	0.324844	-0.0969844
	Sample 545	0.353046	0.129444	0.516717	0.0159484	0.268582	0.0947488	0.73105	0.155035	-0.0676657
	Sample 546	0.241225	0.0168164	0.466799	0.0770861	0.317963	0.0890179	0.752098	0.287174	-0.0970056
	Sample 547	0.258999	0.100426	0.454135	0.130285	0.342416	-0.0576381	0.696205	0.302879	-0.0644993
	Sample 548	0.364909	0.111332	0.4492	0.0707403	0.32855	0.0443002	0.724219	0.166592	-0.101173
	Sample 549	0.35107	0.0289081	0.489446	-0.0355546	0.350043	0.151194	0.751705	0.268319	-0.0278428
	Sample 550	0.378913	0.052176	0.503326	0.040642	0.289068	0.0706727	0.700412	0.224327	-0.0577026
	Sample 551	0.482075	0.103661	0.442974	0.0418237	0.364294	0.014337	0.725517	0.113923	-0.0399522
	Sample 552	0.354705	0.105024	0.495837	0.0641635	0.347259	0.0800539	0.744258	0.177469	-0.0471766
	Sample 553	0.445677	0.0954504	0.451209	-0.131364	0.339029	0.151522	0.717402	0.196001	-0.0413868
	Sample 554	0.352829	0.0822803	0.426667	0.0142014	0.408611	0.158097	0.731201	0.140134	-0.118422
	Sample 555	0.422426	0.116121	0.489116	0.0481659	0.303887	-0.0496369	0.74946	0.200508	-0.0797948
	Sample 556	0.452791	0.0385338	0.549582	0.00716366	0.277439	-0.170016	0.716482	0.39085	0.000764237
	Sample 557	0.378549	0.0533603	0.428303	0.0251859	0.355889	0.117051	0.711701	0.148804	-0.138175
	Sample 558	0.393386	0.102066	0.532197	0.0319705	0.296241	0.0369533	0.765081	0.187627	-0.0583897
	Sample 559	0.357289	0.0606445	0.469874	0.0413734	0.353749	0.0826835	0.732442	0.236495	-0.11751
	Sample 560	0.331191	0.123592	0.466783	0.0591727	0.344956	0.0256127	0.725855	0.255248	-0.018733
	Sample 561	0.328617	-0.0117422	0.439891	0.0743059	0.343764	0.103885	0.713463	0.191701	-0.117544
	Sample 562	0.445433	0.0142395	0.383276	0.0293731	0.37585	0.00372994	0.706809	0.227089	-0.0541023
	Sample 563	0.303844	0.0971198	0.555647	0.0468954	0.255922	0.0910325	0.73639	0.209241	-0.0698098
	Sample 564	0.331433	0.0507349	0.453843	0.118223	0.340425	0.0792129	0.709752	0.151125	-0.110315
	Sample 565	0.334918	0.134008	0.416665	0.107882	0.35013	0.0927804	0.711672	0.0401767	-0.135753
	Sample 566	0.313302	0.0627354	0.470392	0.0239097	0.333829	0.0273217	0.731322	0.35462	-0.0689842
	Sample 567	0.42939	0.109266	0.452608	0.0969803	0.31588	0.0589162	0.727601	0.0927586	-0.0769507
	Sample 568	0.397781	0.0950096	0.453474	0.0183806	0.346816	0.0922757	0.704223	0.136475	-0.0730066
	Sample 569	0.4181	0.175267	0.47223	0.0604623	0.332874	0.0374816	0.731357	0.147034	-0.0459946
	Sample 570	0.359402	0.002561	0.433935	0.0908958	0.400429	0.105168	0.736284	0.199394	-0.0618563
	Sample 571	0.547699	0.0852322	0.438492	-0.031852	0.330235	0.0466535	0.72654	0.0787926	-0.0286314
	Sample 572	0.417919	-0.00187812	0.384967	-0.0156204	0.428519	0.00207012	0.745942	0.276466	-0.10525
	Sample 573	0.435925	0.0742504	0.47078	-0.0190898	0.32315	0.0593771	0.773336	0.203255	-0.0927487
	Sample 574	0.321945	0.195004	0.468118	0.00267102	0.321652	0.0759742	0.708624	0.161423	-0.116477
	Sample 575	0.456797	0.0992183	0.522395	8.80831e-05	0.281295	0.0577645	0.722677	0.157826	-0.0679491
	Sample 576	0.342969	0.0491467	0.472631	0.128469	0.295298	0.0698391	0.728741	0.164371	-0.051803
	Sample 577	0.361983	0.0270634	0.451961	0.11576	0.330586	0.151923	0.757242	0.0903293	-0.0611719
	Sample 578	0.370769	0.125724	0.428642	0.0866957	0.375559	0.149396	0.76683	-0.00316036	-0.180831
	Sample 579	0.41398	0.0191761	0.441049	0.067389	0.380115	0.0960806	0.734997	0.131426	-0.0712395
	Sample 580	0.315544	0.151468	0.498355	0.152275	0.317798	0.072688	0.757836	0.098446	-0.149265
	Sample 581	0.306513	0.134075	0.52993	0.100501	0.30015	0.187662	0.72074	0.0862662	-0.080595
	Sample 582	0.333563	0.0957499	0.486838	0.117308	0.349251	-0.0397159	0.745235	0.209117	-0.0811275
	Sample 583	0.384594	0.0783252	0.491352	-0.0320091	0.309737	0.130107	0.726762	0.192056	-0.111504
	Sample 584	0.435921	0.0616468	0.457404	0.0313618	0.320308	0.0793214	0.708988	0.101623	-0.121199
	Sample 585	0.516012	0.0761371	0.504816	-0.0311897	0.323432	0.046363	0.74355	0.13915	-0.0737372
	Sample 586	0.31905	-0.0130933	0.518402	0.168272	0.307748	0.0377958	0.761374	0.241972	-0.082105
	Sample 587	0.428546	-0.0589282	0.491416	0.0211652	0.31643	0.0943663	0.766148	0.279914	0.0278385
	Sample 588	0.430953	0.143599	0.484375	-0.0133685	0.29882	0.103537	0.710835	0.1123	0.000919268
	Sample 589	0.38986	0.152558	0.554283	0.0590972	0.278607	0.0124171	0.721161	0.179128	-0.101113
	Sample 590	0.247629	0.137366	0.417664	0.0249321	0.394337	0.193262	0.719735	0.149358	-0.139037
	Sample 591	0.398196	0.0439817	0.534294	-0.1241	0.291723	0.184528	0.701776	0.248142	-0.0826837
	Sample 592	0.425975	0.0252321	0.492711	0.0484706	0.335442	-0.0476519	0.71169	0.259379	-0.0696176
	Sample 593	0.32436	0.13542	0.524252	0.0506359	0.284952	0.08361	0.703088	0.197715	-0.0763724
	Sample 594	0.248086	0.0665149	0.520238	0.0966531	0.325021	0.156984	0.672164	0.214078	-0.0613689
	Sample 595	0.400099	0.0869712	0.49721	0.0716863	0.298344	0.00218032	0.749636	0.175739	-0.0879276
	Sample 596	0.423539	0.115378	0.537869	0.0399596	0.241315	0.105665	0.746324	0.08693	-0.0499772
	Sample 597	0.317958	0.0843655	0.42003	0.110548	0.382198	0.0620396	0.717553	0.173539	-0.139379
	Sample 598	0.299572	0.113207	0.488386	0.0246608	0.305652	0.214221	0.749399	0.0729504	-0.156861
	Sample 599	0.397782	0.128468	0.53169	0.0537691	0.220506	0.0227132	0.703856	0.129135	-0.0863466
	Sample 600	0.437643	0.0308352	0.392948	0.0695112	0.391591	-0.00821146	0.742113	0.221601	-0.0401857
	Sample 601	0.411814	0.0728695	0.525952	-0.0598362	0.300506	0.125388	0.698555	0.19325	-0.132734
	Sample 602	0.321745	0.0374617	0.464942	0.101643	0.366451	0.103212	0.719357	0.224594	-0.0379308
	Sample 603	0.380562	0.044032	0.470409	0.0438201	0.380215	0.0890045	0.735784	0.193778	-0.079238
	Sample 604	0.382622	0.0426109	0.446211	0.016772	0.383797	0.193838	0.764637	0.146981	-0.0266942
	Sample 605	0.372594	0.0165133	0.451003	0.1425	0.348068	0.0918675	0.76029	0.124269	-0.111143
	Sample 606	0.361989	0.0699718	0.429082	0.00490598	0.353958	0.135431	0.703061	0.131834	-0.0343881
	Sample 607	0.478256	0.0678988	0.46877	-0.0772423	0.338385	0.0036514	0.706274	0.215392	-0.0962932
	Sample 608	0.356546	0.0589798	0.486524	0.0633939	0.321849	0.130842	0.768109	0.136407	-0.0705645
	Sample 609	0.341733	0.0136123	0.513729	0.0786856	0.348705	0.0214096	0.753283	0.318981	-0.066452
	Sample 610	0.263109	0.0540341	0.398861	0.0350086	0.432991	0.108241	0.721427	0.294085	-0.106716
	Sample 611	0.435461	0.145753	0.459095	0.0501734	0.353428	-0.00683282	0.756504	0.151971	-0.0409934
	Sample 612	0.386898	0.0935249	0.480329	0.0484921	0.352194	0.0693137	0.750211	0.163416	-0.113183
	Sample 613	0.381051	0.0267193	0.461506	0.0340388	0.378176	0.0503252	0.741874	0.244898	-0.0867482
	Sample 614	0.387613	0.132953	0.434061	0.135239	0.387396	0.0530306	0.772582	0.0711819	-0.0750962
	Sample 615	0.431835	0.0956352	0.469851	-0.0110566	0.354133	0.0716223	0.748571	0.176147	-0.0758879
	Sample 616	0.364144	0.139774	0.52406	-0.0356246	0.271643	0.107155	0.714458	0.19877	-0.0310919
	Sample 617	0.356622	0.0565344	0.452636	0.0343887	0.36759	0.0525448	0.74075	0.242244	-0.0699069
	Sample 618	0.229834	0.157704	0.531729	0.1455	0.320546	0.0814314	0.751193	0.17134	-0.118618
	Sample 619	0.413082	0.0346314	0.488176	0.00653875	0.295309	0.0918944	0.707086	0.188222	-0.0602038
	Sample 620	0.367245	0.0633139	0.467377	-0.0107149	0.328918	0.165154	0.781605	0.169259	-0.0715864
	Sample 621	0.335154	0.0714665	0.553619	0.114641	0.19566	0.0402942	0.718514	0.177993	-0.117402
	Sample 622	0.408939	0.0122151	0.456217	0.158064	0.346193	0.0166879	0.725872	0.171465	0.0303608
	Sample 623	0.489622	0.137446	0.421442	0.00252819	0.393032	-0.00533037	0.737657	0.113941	-0.0990162
	Sample 624	0.385906	0.161237	0.500059	0.0835186	0.278935	-0.0261751	0.729191	0.156368	-0.103591
	Sample 625	0.408388	-0.0393293	0.488127	0.0618027	0.31944	-0.00482549	0.744526	0.313772	-0.0297594
	Sample 626	0.345585	0.0825235	0.410413	0.0662048	0.362425	0.0894662	0.7193	0.153601	-0.0986633
	Sample 627	0.52838	0.0278213	0.476628	-0.0176483	0.373042	0.0998624	0.741	0.141878	-0.0106435
	Sample 628	0.409899	0.0154078	0.362262	0.0352577	0.40696	0.146405	0.740509	0.0729788	-0.0882019
	Sample 629	0.340714	0.108401	0.519322	0.0994188	0.310318	0.152117	0.699452	0.0913978	-0.01156
	Sample 630	0.440907	0.114907	0.418427	0.0214265	0.383237	0.161731	0.746585	-0.0441964	-0.132725
	Sample 631	0.454359	0.0554124	0.510687	-0.0151749	0.30654	0.0808818	0.722991	0.185628	-0.0789147
	Sample 632	0.484955	0.121891	0.459724	-0.0325044	0.354215	0.131998	0.733026	0.0577645	-0.0796569
	Sample 633	0.377724	0.115464	0.487176	0.070896	0.322114	0.104748	0.728223	0.0940887	-0.120983
	Sample 634	0.454676	0.125244	0.472736	0.0762967	0.333866	0.062639	0.734601	0.0504135	-0.0348923
	Sample 635	0.359325	0.0784078	0.387231	0.0132259	0.416103	-0.00681082	0.719132	0.25398	-0.142221
	Sample 636	0.315795	0.107516	0.464149	0.0945991	0.318125	0.0348206	0.716754	0.171936	-0.152144
	Sample 637	0.458311	0.0856217	0.458294	-0.0262345	0.345023	0.0840651	0.738226	0.159896	-0.0149621
	Sample 638	0.433083	0.121049	0.437298	-0.0499774	0.377294	0.031676	0.741432	0.192087	-0.121682
	Sample 639	0.3686	0.174333	0.498244	0.026537	0.339117	0.0656175	0.707533	0.107774	-0.132838
	Sample 640	0.438783	0.0602459	0.530936	0.0511622	0.291927	0.0466301	0.738311	0.158386	-0.0303446
	Sample 641	0.332654	0.0582153	0.433511	0.0633856	0.336978	0.112749	0.714976	0.178201	-0.136586
	Sample 642	0.489819	0.0920052	0.434566	0.00777448	0.356534	0.0789619	0.740633	0.0955887	-0.0290099
	Sample 643	0.364196	0.181158	0.549613	0.0698865	0.277788	0.051819	0.732687	0.105806	-0.130576
	Sample 644	0.391376	0.0370608	0.382194	0.0566316	0.437911	0.0470138	0.744147	0.206196	-0.125617
	Sample 645	0.255153	0.00424043	0.449425	0.0368856	0.337732	0.119755	0.700279	0.379097	-0.0779837
	Sample 646	0.362371	0.0426633	0.531076	0.0798898	0.292222	0.112171	0.707233	0.125622	-0.125353
	Sample 647	0.313857	0.181071	0.501509	0.0659518	0.343399	0.112623	0.696228	0.132147	-0.0515179
	Sample 648	0.422462	0.150688	0.506115	0.0748029	0.319661	0.0786612	0.717567	0.0229823	-0.111404
	Sample 649	0.430946	0.0535191	0.380055	-0.00568128	0.388315	0.11802	0.739591	0.144583	-0.0754952
	Sample 650	0.401483	0.13008	0.518437	0.118256	0.29915	0.0352697	0.742612	0.032405	-0.133156
	Sample 651	0.306654	0.0801675	0.481709	0.0683801	0.355762	0.0272267	0.679164	0.248862	-0.0697515
	Sample 652	0.339529	0.0433165	0.49172	0.0670535	0.35106	0.0351701	0.749128	0.234581	-0.0846719
	Sample 653	0.411626	0.108691	0.419427	-0.0400539	0.376357	0.163516	0.728148	0.146627	-0.0973481
	Sample 654	0.486394	0.060497	0.526453	0.0384229	0.32659	0.0924628	0.729681	0.0690941	-0.0678206
	Sample 655	0.321461	0.194349	0.556407	0.0374665	0.277572	0.121624	0.682389	0.127098	-0.0614838
	Sample 656	0.322149	0.0713789	0.460736	0.114226	0.354305	-0.00415698	0.748506	0.231999	-0.0772593
	Sample 657	0.280949	0.200435	0.409714	0.023913	0.390842	0.0867288	0.783047	0.133655	-0.179477
	Sample 658	0.341527	0.0757931	0.549021	0.0514367	0.303632	0.12052	0.751901	0.189587	-0.10713
	Sample 659	0.418498	0.0426957	0.524503	0.0271734	0.265368	0.113131	0.688236	0.128417	-0.0885226
	Sample 660	0.363275	0.0627007	0.475301	0.104739	0.339329	-0.00667754	0.750199	0.234164	-0.0629836
	Sample 661	0.347992	-0.00182224	0.418879	0.031293	0.36527	0.0766134	0.719848	0.238807	-0.035712
	Sample 662	0.318555	0.176399	0.461469	0.106348	0.340167	0.0209936	0.702248	0.131363	-0.0756847
	Sample 663	0.387281	0.14474	0.510278	-0.0414138	0.315352	0.228996	0.757603	0.0261571	-0.0986851
	Sample 664	0.464633	0.0191747	0.457569	0.00651701	0.377559	-0.016285	0.738401	0.250344	-0.082512
	Sample 665	0.347876	0.06661	0.473228	0.062179	0.324637	0.0918026	0.717217	0.190245	-0.088135
	Sample 666	0.445444	0.180514	0.481706	0.0649344	0.340892	0.13165	0.730413	-0.0267476	-0.0677102
	Sample 667	0.399304	0.0299176	0.502727	0.0464734	0.346909	0.023505	0.746601	0.323741	-0.00361164
	Sample 668	0.457171	0.0443327	0.499807	-0.0431702	0.331102	0.120824	0.741339	0.17967	-0.103494
	Sample 669	0.31846	0.040502	0.445454	0.0367989	0.352913	0.0228085	0.7232	0.278837	-0.16939
	Sample 670	0.303842	0.12552	0.465696	0.0115548	0.355546	0.199218	0.720808	0.174439	-0.115114
	Sample 671	0.377798	0.206759	0.449119	0.0683702	0.36952	0.0786007	0.724678	0.0736731	-0.0547486
	Sample 672	0.222375	0.0843729	0.397332	-0.0401647	0.407707	0.143371	0.725555	0.340652	-0.118154
	Sample 673	0.369729	0.106383	0.487617	0.085323	0.336577	0.0595344	0.711831	0.103709	-0.107705
	Sample 674	0.470549	0.0676897	0.473349	0.131024	0.342613	0.0588595	0.73793	0.0642005	-0.0216766
	Sample 675	0.31206	0.0296148	0.508098	0.0377531	0.361875	0.214219	0.739398	0.134092	-0.0359764
	Sample 676	0.460647	0.145202	0.526182	-0.0121902	0.276172	0.0929884	0.717147	0.0871455	-0.0819811
	Sample 677	0.362084	0.138061	0.478921	0.0472674	0.318582	0.0732147	0.712657	0.164026	-0.0502296
	Sample 678	0.486525	0.0353135	0.531356	0.100876	0.299508	0.0162306	0.7094	0.0737412	-0.0369956
	Sample 679	0.409825	-0.0481529	0.462298	0.0183237	0.375562	0.171758	0.72189	0.154476	-0.0218859
	Sample 680	0.341241	0.0585172	0.456798	-0.0561111	0.3961	0.134313	0.740608	0.204461	-0.180555
	Sample 681	0.381595	0.050357	0.491098	0.0103394	0.305558	0.0758412	0.716608	0.223724	-0.0566723
	Sample 682	0.359783	0.0850758	0.452227	0.107453	0.363757	0.00499771	0.728841	0.193363	-0.082353
	Sample 683	0.333723	0.0858252	0.491667	0.100488	0.306651	0.00769907	0.710264	0.218781	-0.0743707
	Sample 684	0.390597	0.0986538	0.540214	0.11011	0.252947	0.126162	0.710592	0.0468211	-0.0631705
	Sample 685	0.425683	0.0653664	0.503558	-0.00380849	0.318279	0.051018	0.699266	0.239673	-0.0152701
	Sample 686	0.286657	0.118922	0.43578	0.0752779	0.372948	0.0902578	0.737986	0.218304	-0.0618251
	Sample 687	0.470508	0.114952	0.533098	0.0383982	0.295932	0.0765158	0.722259	0.10467	-0.0392193
	Sample 688	0.262951	0.165167	0.511975	0.0404314	0.293332	0.0845312	0.716318	0.184301	-0.0995456
	Sample 689	0.461657	0.194463	0.501032	0.00569503	0.315763	0.103545	0.773544	0.0524005	-0.0323714
	Sample 690	0.323498	0.22909	0.532581	0.00565471	0.289886	0.0966665	0.733647	0.140949	-0.083043
	Sample 691	0.338346	0.0255201	0.498065	0.11477	0.294297	0.0224607	0.712318	0.247227	-0.022321
	Sample 692	0.227927	0.112579	0.498515	0.152854	0.274022	0.110688	0.719747	0.196517	-0.0901697
	Sample 693	0.366169	0.0689501	0.50363	0.0292505	0.296837	0.142752	0.731167	0.127268	-0.0970786
	Sample 694	0.348184	0.116805	0.505181	0.0753742	0.291837	0.197375	0.727457	0.0271383	-0.0275469
	Sample 695	0.394709	0.166908	0.521748	0.0144875	0.279323	-0.0147232	0.715344	0.159474	-0.112659
	Sample 696	0.342117	0.0423342	0.479194	0.0593586	0.351272	0.108463	0.744561	0.192522	-0.0872072
	Sample 697	0.454857	0.000378788	0.49366	0.0618477	0.331708	-0.072003	0.733457	0.266061	-0.0426396
	Sample 698	0.371453	0.0252635	0.423662	0.0598166	0.376087	0.137025	0.692006	0.13679	-0.138393
	Sample 699	0.399251	0.0995772	0.452805	0.0512611	0.361256	0.177165	0.767913	0.0348934	-0.0787049
	Sample 700	0.335284	0.0449877	0.454867	0.0324225	0.303469	0.177862	0.739731	0.173139	-0.0683277
	Sample 701	0.549259	0.0241243	0.55275	2.03334e-05	0.245649	0.0638513	0.737877	0.101727	-0.0678219
	Sample 702	0.428604	0.0897063	0.5695	0.0243885	0.233718	0.118516	0.655089	0.12132	-0.0349396
	Sample 703	0.367052	0.0824321	0.468921	0.0340392	0.339525	0.161872	0.722466	0.0719705	-0.198465
	Sample 704	0.410555	0.105521	0.49777	0.0505338	0.316727	0.145196	0.737902	0.0640993	-0.0999411
	Sample 705	0.329864	0.101592	0.493909	0.0315691	0.365794	0.24539	0.740583	0.0737083	-0.0877273
	Sample 706	0.390206	0.0656882	0.517934	-0.00358557	0.251521	0.151109	0.709777	0.16212	-0.0913098
	Sample 707	0.29128	0.156672	0.52242	0.131153	0.327856	0.15156	0.73138	0.0555485	-0.105197
	Sample 708	0.368426	0.0727184	0.464327	0.00174999	0.341583	0.123943	0.751872	0.162603	-0.0976296
	Sample 709	0.49498	0.0862394	0.480972	-0.00319611	0.28756	0.0651255	0.748311	0.128074	-0.0719016
	Sample 710	0.330425	0.109719	0.473955	0.102866	0.348649	0.0172596	0.735721	0.17342	-0.115882
	Sample 711	0.342204	0.117479	0.444176	0.10469	0.347745	0.0937221	0.717482	0.146727	-0.0503579
	Sample 712	0.364568	0.132265	0.505587	-0.00753366	0.320906	0.058038	0.752471	0.251148	-0.0802029
	Sample 713	0.367928	0.0700247	0.45119	0.0600557	0.326336	0.171483	0.730639	0.103357	-0.0851816
	Sample 714	0.355898	0.0775775	0.483015	0.0560012	0.341873	0.131351	0.742727	0.153187	-0.0620433
	Sample 715	0.431671	0.0571015	0.491948	-0.00174714	0.324756	0.108002	0.737358	0.126612	-0.0566218
	Sample 716	0.444891	-0.0438326	0.490629	0.092568	0.341869	0.0159196	0.72892	0.239182	-0.0493178
	Sample 717	0.424135	0.0731063	0.507901	0.14254	0.310177	-0.0112713	0.745756	0.133282	-0.0518872
	Sample 718	0.37175	0.0195967	0.477295	-0.0171982	0.373302	0.0862164	0.747872	0.279067	-0.0546966
	Sample 719	0.337102	0.171644	0.46819	0.0776795	0.301795	0.0662856	0.719405	0.113551	-0.0858077
	Sample 720	0.421872	0.081067	0.52324	-0.0069582	0.299944	0.0369658	0.704091	0.209121	-0.090057
	Sample 721	0.411489	0.0527837	0.463455	0.0368732	0.367023	0.0995278	0.734322	0.165098	-0.0984264
	Sample 722	0.345872	0.0470974	0.486251	0.0174475	0.311868	0.0295403	0.678306	0.300977	-0.106738
	Sample 723	0.374166	0.0700259	0.464155	0.01075	0.280909	0.199427	0.733695	0.0515992	-0.158683
	Sample 724	0.465346	0.111578	0.482588	0.0369467	0.345003	0.133057	0.777103	0.0281091	-0.0354074
	Sample 725	0.339733	0.0468833	0.529879	0.0284671	0.273865	0.132301	0.740831	0.165179	-0.112212
	Sample 726	0.294584	0.214321	0.412579	0.0553247	0.428764	0.116917	0.739547	0.102713	-0.112088
	Sample 727	0.370353	0.121648	0.471841	0.0285878	0.345925	0.135234	0.729294	0.108975	-0.103268
	Sample 728	0.518403	0.0213086	0.501653	0.0170343	0.332025	0.0957017	0.7284	0.11157	-0.0649419
	Sample 729	0.430539	0.0700848	0.506492	0.00862855	0.304587	0.0651581	0.712994	0.0998857	-0.123341
	Sample 730	0.320116	0.0757599	0.440687	0.114667	0.385235	0.114564	0.716258	0.155621	-0.0847251
	Sample 731	0.371681	0.135039	0.468528	0.0200983	0.339096	0.182873	0.7512	0.0668473	-0.0521349
	Sample 732	0.416746	0.0336745	0.473642	-0.0139263	0.34704	0.0226577	0.711823	0.268799	-0.0549923
	Sample 733	0.31911	0.107542	0.460392	-0.0166305	0.379438	0.114411	0.768998	0.250469	-0.0918102
	Sample 734	0.316101	0.0417501	0.454946	0.0671823	0.352843	0.0167069	0.729681	0.338305	-0.0455589
	Sample 735	0.356364	0.0590774	0.525218	0.100953	0.29392	0.0400933	0.760046	0.196639	-0.149994
	Sample 736	0.479102	0.0233536	0.567655	-0.0852045	0.281283	0.0962335	0.737886	0.260313	-0.0388449
	Sample 737	0.360537	0.0899885	0.539255	0.0400155	0.292576	0.129822	0.717101	0.155001	-0.102438
	Sample 738	0.379678	0.148369	0.433586	-0.0170498	0.35446	0.105382	0.693118	0.129442	-0.111867
	Sample 739	0.376616	0.13792	0.413392	-0.0275261	0.416895	0.0858632	0.711581	0.211881	-0.0608405
	Sample 740	0.343308	0.0682665	0.46908	-0.0318534	0.366576	0.106851	0.726871	0.2389	-0.0734755
	Sample 741	0.465563	0.122945	0.479001	-0.0702321	0.31819	0.135236	0.714357	0.0862661	-0.121009
	Sample 742	0.369116	0.0765223	0.554936	-0.00389525	0.246723	0.0419156	0.715884	0.246628	-0.107064
	Sample 743	0.394101	0.0427538	0.486014	0.0251523	0.358451	0.158631	0.748387	0.0967557	-0.162694
	Sample 744	0.415339	0.14883	0.449823	0.0233423	0.379538	-0.034009	0.756851	0.218326	-0.082586
	Sample 745	0.279314	0.121034	0.535152	0.115941	0.277801	0.105617	0.717023	0.156055	-0.104988
	Sample 746	0.334508	0.0388235	0.484707	0.015589	0.328012	0.0895812	0.730982	0.270569	-0.0919232
	Sample 747	0.476893	0.0323081	0.469747	0.0254616	0.343177	0.0629385	0.71336	0.148965	-0.114302
	Sample 748	0.381224	0.0716394	0.490041	0.040033	0.293376	0.121961	0.680903	0.121759	-0.110447
	Sample 749	0.415831	0.0308076	0.462013	0.0262633	0.353262	0.0204185	0.723283	0.219307	-0.121319
	Sample 750	0.376599	0.128323	0.458417	0.0444097	0.334148	0.0213797	0.673525	0.163749	-0.135642
	Sample 751	0.416674	-0.0198012	0.425543	0.0489189	0.363559	0.112653	0.731214	0.198563	-0.0642142
	Sample 752	0.36349	0.128767	0.457782	0.0380864	0.392189	0.0825699	0.765326	0.153645	-0.0985088
	Sample 753	0.379087	0.125447	0.467577	0.044793	0.339526	0.0979983	0.731029	0.170939	-0.0301658
	Sample 754	0.377914	0.031197	0.418552	0.0804277	0.369683	0.1274	0.724652	0.109892	-0.0588443
	Sample 755	0.506212	0.0937496	0.51614	-0.0128287	0.306792	0.170727	0.729902	-0.0145072	-0.13008
	Sample 756	0.482668	0.0913983	0.487944	0.0361821	0.322331	-0.0304471	0.741032	0.159127	-0.0297197
	Sample 757	0.41376	0.0736495	0.521174	0.0828874	0.278675	0.0550958	0.705564	0.122537	-0.0601457
	Sample 758	0.273329	0.134965	0.437866	-0.0308191	0.360528	0.15847	0.676647	0.240498	-0.10557
	Sample 759	0.430472	0.0841699	0.516695	-0.0226467	0.324623	0.150482	0.749392	0.133957	-0.0717201
	Sample 760	0.359167	0.0922457	0.440194	0.00079792	0.370111	0.164092	0.77412	0.174737	-0.0810545
	Sample 761	0.412204	0.0609486	0.459302	0.0491268	0.341677	0.07844	0.737986	0.079398	-0.128769
	Sample 762	0.267341	0.104882	0.46216	0.0730335	0.345668	0.174731	0.735308	0.0937484	-0.111368
	Sample 763	0.383191	0.158449	0.479006	0.0147108	0.333301	0.0292493	0.695558	0.159231	-0.104546
	Sample 764	0.3046	0.101996	0.480147	0.0317351	0.356851	0.0524253	0.758718	0.247182	-0.0625713
	Sample 765	0.286901	0.122774	0.475261	0.080418	0.340637	0.0933503	0.710924	0.169639	-0.124226
	Sample 766	0.413672	0.00590383	0.471996	0.0188259	0.341805	0.198107	0.763524	0.129637	-0.0251626
	Sample 767	0.369192	0.0428573	0.449252	0.0975121	0.344518	0.0411527	0.755247	0.128003	-0.154931
	Sample 768	0.347706	0.0800736	0.441731	0.0387499	0.387724	0.112583	0.72496	0.165353	-0.106106
	Sample 769	0.360838	0.0497082	0.435204	0.0840949	0.383399	0.0618547	0.74641	0.197235	-0.147738
	Sample 770	0.315133	-0.0633584	0.487127	0.0947101	0.32988	0.14439	0.710346	0.238553	-0.0467709
	Sample 771	0.486638	0.111442	0.527285	0.0335864	0.292084	0.112931	0.687356	0.0154133	-0.058992
	Sample 772	0.447703	0.0886412	0.543184	-0.0313024	0.285182	0.0931236	0.680995	0.169996	-0.0941323
	Sample 773	0.360023	0.0708557	0.418274	0.0801196	0.407473	0.203586	0.769022	0.0898753	-0.0292157
	Sample 774	0.427972	0.157368	0.425295	0.0209351	0.361578	0.0464733	0.734045	0.116005	-0.122643
	Sample 775	0.317147	0.121378	0.434451	0.073723	0.393777	0.0452791	0.719475	0.173676	-0.121672
	Sample 776	0.46311	0.0860065	0.453856	0.0372217	0.365497	0.116518	0.707331	0.0704349	-0.0709965
	Sample 777	0.311033	0.117169	0.403322	0.0639099	0.38401	0.125419	0.676265	0.202975	-0.035333
	Sample 778	0.330885	0.100346	0.460772	0.141901	0.372662	0.161444	0.688961	0.0523372	-0.0662408
	Sample 779	0.438532	-0.00368424	0.440363	0.077891	0.39926	0.0423854	0.781367	0.149732	-0.0549779
	Sample 780	0.459714	0.0718624	0.469522	0.0652055	0.313992	0.0836257	0.728642	0.086116	-0.0990231
	Sample 781	0.396062	0.148003	0.515195	-0.0496721	0.317977	0.0774739	0.712911	0.199522	-0.0826355
	Sample 782	0.449028	0.0907071	0.537355	0.0236563	0.283457	0.133843	0.722514	0.0985179	-0.0697594
	Sample 783	0.379272	0.00149503	0.561188	0.0863823	0.275109	0.075378	0.744063	0.162739	-0.108034
	Sample 784	0.395266	0.137406	0.49624	0.0653756	0.339492	0.163294	0.727357	0.0410573	-0.00903041
	Sample 785	0.328631	0.138002	0.410133	0.096157	0.401473	0.0492667	0.733321	0.16144	-0.154087
	Sample 786	0.26522	0.104061	0.428941	0.0217112	0.376618	0.131574	0.727819	0.210547	-0.1137
	Sample 787	0.278102	0.141094	0.418905	0.0578238	0.410969	0.241523	0.746003	0.0698623	-0.0906216
	Sample 788	0.453033	0.0661231	0.504551	-0.0491816	0.313005	-0.0133981	0.738337	0.31345	-0.0461323
	Sample 789	0.404827	0.0310628	0.451964	-0.048008	0.339945	0.137205	0.739419	0.211476	-0.0645474
	Sample 790	0.439692	0.103614	0.526906	-0.0140558	0.299709	0.0404092	0.730044	0.150702	-0.0967391
	Sample 791	0.357078	0.0766119	0.496678	0.046317	0.31187	0.115603	0.706147	0.197468	-0.0627672
	Sample 792	0.324617	0.0878901	0.495069	0.0346645	0.347202	0.0688677	0.75176	0.21949	-0.131298
	Sample 793	0.442466	0.0508638	0.481853	-0.0295405	0.343321	0.0561241	0.709755	0.211249	-0.0271751
	Sample 794	0.319749	-0.0046344	0.49905	0.111098	0.3442	0.0499518	0.734204	0.342306	-0.0224073
	Sample 795	0.297874	0.115505	0.469119	0.106604	0.344038	0.0807114	0.709397	0.185203	-0.0630835
	Sample 796	0.436152	0.0531591	0.446479	0.0383794	0.372802	0.0194662	0.71133	0.219694	-0.0296541
	Sample 797	0.424215	0.0876414	0.439017	0.0488297	0.371063	0.118386	0.747557	0.103022	-0.0679108
	Sample 798	0.352437	0.0349675	0.444687	0.0350879	0.345294	0.084528	0.716082	0.246271	-0.0374784
	Sample 799	0.357655	0.0714165	0.450538	0.067716	0.352106	0.10766	0.744708	0.120423	-0.142939
	Sample 800	0.344777	0.0743672	0.500785	0.0106945	0.3543	0.106944	0.74372	0.223562	-0.0921034
	Sample 801	0.326512	0.128775	0.447497	0.024446	0.344656	0.0808857	0.718751	0.123136	-0.176356
	Sample 802	0.510419	0.059393	0.42265	0.0190452	0.356745	0.0507415	0.750457	0.139583	-0.00956282
	Sample 803	0.420467	0.134734	0.423702	-0.0344398	0.370519	0.160194	0.76645	0.0624427	-0.0621866
	Sample 804	0.429969	0.147751	0.526163	0.0539365	0.26573	0.0553072	0.68907	0.10622	-0.0852356
	Sample 805	0.457042	0.0374215	0.473448	0.024644	0.342448	0.0366913	0.723586	0.210785	-0.0514901
	Sample 806	0.325704	0.0453365	0.491925	0.0109466	0.313234	0.0991193	0.710073	0.289416	-0.118
	Sample 807	0.408109	0.103288	0.528136	0.0194919	0.296291	0.0993803	0.764873	0.11489	-0.107302
	Sample 808	0.337154	0.196145	0.55615	-0.00110259	0.258194	0.0817499	0.707153	0.191083	-0.0324297
	Sample 809	0.382581	0.0183841	0.44509	0.0497984	0.343151	0.0839916	0.765934	0.192766	-0.093774
	Sample 810	0.421855	0.104721	0.516468	-0.0198658	0.31532	0.0516636	0.683536	0.199927	-0.06217
	Sample 811	0.479441	0.0549695	0.497482	0.0113524	0.27653	0.0642198	0.677182	0.143732	-0.0545795
	Sample 812	0.453506	0.0482422	0.538213	0.0274604	0.274514	0.0287171	0.711028	0.185122	-0.061418
	Sample 813	0.353261	0.0896483	0.357969	0.00603112	0.422597	0.118223	0.724478	0.203519	-0.0975484
	Sample 814	0.278318	0.0748392	0.394905	0.0737113	0.399424	0.050717	0.709696	0.31055	-0.0625169
	Sample 815	0.341638	0.0840016	0.43927	0.0896544	0.406404	0.0513754	0.762745	0.186285	-0.0673048
	Sample 816	0.292511	0.127166	0.532703	0.072615	0.268008	0.16304	0.693999	0.119971	-0.073438
	Sample 817	0.472882	0.0914072	0.53903	-0.0828223	0.286759	0.142424	0.742172	0.118149	-0.0701669
	Sample 818	0.363918	0.124179	0.475893	-0.00761496	0.350716	0.109724	0.713379	0.176956	-0.105764
	Sample 819	0.319927	0.0849923	0.458629	0.0875006	0.340208	0.248186	0.71649	0.0165048	-0.118813
	Sample 820	0.451707	0.0766702	0.534625	-0.0109805	0.293686	0.0707281	0.696094	0.178963	0.00213128
	Sample 821	0.376037	0.0880175	0.520709	-0.00273317	0.292519	0.126977	0.678434	0.197338	-0.0948265
	Sample 822	0.367242	0.167552	0.507489	0.0616516	0.321301	0.0915464	0.679314	0.0978824	-0.1013
	Sample 823	0.416681	0.0228625	0.414699	0.0475912	0.401522	0.0345935	0.726983	0.229984	-0.052876
	Sample 824	0.371278	0.0757686	0.429406	0.0662798	0.370205	0.047347	0.732286	0.216066	-0.085912
	Sample 825	0.334848	0.144765	0.487884	0.106178	0.289778	0.109681	0.695533	0.0645893	-0.0678371
	Sample 826	0.372535	0.0664758	0.494995	0.0188158	0.326576	0.139431	0.722323	0.185024	-0.0457803
	Sample 827	0.351489	-0.0102234	0.463363	0.0433418	0.346801	0.150933	0.690428	0.156401	-0.141637
	Sample 828	0.286175	0.0104417	0.49334	0.10711	0.294818	0.104437	0.731593	0.233871	-0.102244
	Sample 829	0.391819	0.166799	0.412255	-0.065027	0.393764	-0.00592448	0.748439	0.259943	-0.0748964
	Sample 830	0.296071	0.110856	0.459552	0.0319801	0.379795	0.0818345	0.72622	0.238216	-0.0368826
	Sample 831	0.435788	-0.024222	0.449128	0.0762222	0.345622	0.0480078	0.697307	0.162228	0.030847
	Sample 832	0.470161	0.0748091	0.467993	0.112775	0.364302	0.0408801	0.761481	0.0508001	0.0055129
	Sample 833	0.380561	0.0238151	0.498446	-2.68629e-05	0.30103	0.169157	0.690197	0.139133	-0.0660465
	Sample 834	0.305546	0.0574089	0.419144	0.129718	0.388645	0.221028	0.749501	0.0427941	-0.114282
	Sample 835	0.402987	-0.0158937	0.502159	0.0873474	0.318965	0.109682	0.757503	0.155556	-0.0957739
	Sample 836	0.360622	0.129201	0.511598	0.0423981	0.294299	0.0904078	0.693931	0.17469	-0.0792536
	Sample 837	0.369156	0.100399	0.478216	0.0420448	0.336945	0.0699596	0.716587	0.173055	-0.089904
	Sample 838	0.522502	0.00179306	0.415127	-0.0696987	0.408487	0.091457	0.717815	0.192402	-0.0656343
	Sample 839	0.264116	0.184757	0.480956	0.118065	0.345492	0.118157	0.723115	0.0895487	-0.122596
	Sample 840	0.405177	0.092931	0.489527	-0.0819546	0.331638	0.194862	0.754637	0.14795	-0.105897
	Sample 841	0.376298	0.103648	0.494971	0.100981	0.265693	0.0423327	0.713332	0.0861097	-0.0524154
	Sample 842	0.238656	0.139071	0.413675	0.0317299	0.409592	0.186055	0.745869	0.187131	-0.108534
	Sample 843	0.368151	0.13462	0.431481	0.0637226	0.36051	0.169038	0.741188	0.056225	-0.0944484
	Sample 844	0.483717	0.0706241	0.423256	0.00189845	0.388197	0.0814884	0.723021	0.112879	-0.0734432
	Sample 845	0.337507	0.118082	0.531736	0.014538	0.26141	0.11047	0.725184	0.214552	-0.0414152
	Sample 846	0.306385	0.0577602	0.444261	0.0248334	0.391918	0.177691	0.734657	0.174083	-0.142146
	Sample 847	0.446012	0.105964	0.459864	0.0633133	0.37502	0.119667	0.748254	0.00532089	-0.0645413
	Sample 848	0.542033	0.139823	0.496648	-0.0452411	0.348126	0.0306094	0.750912	0.115606	-0.0494152
	Sample 849	0.437561	0.0113007	0.52165	0.0304157	0.287367	-0.0420946	0.718102	0.305913	0.03036
	Sample 850	0.443158	0.0481585	0.464497	0.0872247	0.360389	0.0342239	0.745563	0.108178	-0.104343
	Sample 851	0.44898	0.0708649	0.473193	0.0733089	0.370503	0.131522	0.73118	0.0226643	-0.0514515
	Sample 852	0.348653	0.00585523	0.503102	0.0784068	0.334076	0.134024	0.745522	0.163907	-0.0988233
	Sample 853	0.422111	0.0713673	0.46837	0.00127003	0.316711	-0.000812364	0.730188	0.256649	-0.0790228
	Sample 854	0.349067	0.163779	0.524337	-0.0148991	0.305509	0.0691905	0.765183	0.179529	-0.104096
	Sample 855	0.338332	0.122667	0.466531	0.0135897	0.340175	0.154828	0.705076	0.181719	-0.0515662
	Sample 856	0.393164	0.0660086	0.540869	-0.0257404	0.273299	0.227127	0.735848	0.11384	-0.0188138
	Sample 857	0.354909	0.059568	0.463324	0.0205089	0.382008	0.0663103	0.742106	0.259906	-0.0766512
	Sample 858	0.389902	0.00918455	0.519589	0.0311259	0.305384	0.137134	0.722937	0.124372	-0.0662654
	Sample 859	0.457641	0.0604546	0.53731	-0.0310159	0.301326	0.115677	0.729467	0.178028	-0.101058
	Sample 860	0.370023	0.0200718	0.487194	0.0213457	0.295557	0.157888	0.743397	0.169474	-0.104298
	Sample 861	0.261861	0.114175	0.461199	0.0881539	0.328853	0.151655	0.72686	0.197591	-0.0268826
	Sample 862	0.406723	0.120686	0.515373	0.0214174	0.318302	0.0610911	0.722235	0.16296	-0.12246
	Sample 863	0.311818	0.141241	0.516579	0.113623	0.27033	0.0879354	0.67815	0.128155	-0.0475761
	Sample 864	0.23481	0.109554	0.396103	0.101557	0.414326	0.0984013	0.776293	0.234392	-0.0827437
	Sample 865	0.313193	0.0666639	0.473882	0.0791827	0.372328	0.167038	0.741725	0.116911	-0.0818594
	Sample 866	0.359143	0.0610374	0.49076	0.017622	0.354785	0.109043	0.68829	0.197861	-0.0988948
	Sample 867	0.327049	0.0761156	0.474419	0.155369	0.306001	0.11281	0.738498	0.0968769	-0.0955952
	Sample 868	0.38455	0.0481907	0.430933	0.0426103	0.385703	0.0886615	0.746579	0.201284	-0.0666605
	Sample 869	0.411993	0.0954872	0.525072	0.0789769	0.279183	0.0283827	0.715021	0.122009	-0.0741322
	Sample 870	0.389876	0.0415447	0.556203	-0.0223303	0.268445	0.0883161	0.714237	0.240835	-0.0948887
	Sample 871	0.520207	0.0691834	0.449937	-0.0107953	0.383453	0.157891	0.738771	0.0128215	-0.0693311
	Sample 872	0.312046	0.107476	0.51349	0.187489	0.291305	0.105719	0.768329	0.0107943	-0.160276
	Sample 873	0.330119	0.129531	0.491891	0.0544439	0.289677	0.136701	0.689705	0.114397	-0.0906317
	Sample 874	0.323034	0.0526077	0.41201	0.0248483	0.449002	0.17135	0.736076	0.191932	-0.103875
	Sample 875	0.375527	0.0535531	0.509531	-0.0124031	0.336713	0.115507	0.698784	0.202876	-0.099147
	Sample 876	0.437183	0.0611356	0.471284	-0.0199038	0.355605	0.102999	0.702283	0.170925	-0.0942582
	Sample 877	0.411648	0.0769114	0.457496	0.0275871	0.330607	0.0973019	0.719714	0.0857481	-0.181025
	Sample 878	0.311634	0.166606	0.498457	0.0432437	0.3015	0.0843174	0.662022	0.155479	-0.115355
	Sample 879	0.38858	-0.0619058	0.413079	0.017247	0.414075	0.145526	0.795471	0.223906	-0.0810369
	Sample 880	0.30253	0.0778837	0.472062	0.0331984	0.334024	0.174586	0.725386	0.175777	-0.0663817
	Sample 881	0.266384	0.0689677	0.452625	0.136087	0.373864	0.19391	0.697403	0.131028	-0.0985198
	Sample 882	0.324219	0.069418	0.469355	0.0411484	0.304274	-0.0165942	0.70259	0.291842	-0.129763
	Sample 883	0.339327	0.0502734	0.567701	-0.0333852	0.289105	0.129219	0.736465	0.293765	-0.0846843
	Sample 884	0.418752	-0.0245821	0.478203	-0.0109365	0.370221	0.0974529	0.694265	0.259567	-0.0518949
	Sample 885	0.380402	0.151099	0.553536	-0.00194863	0.242786	0.0507402	0.715583	0.209774	-0.14624
	Sample 886	0.269351	0.0719037	0.420035	0.091295	0.39057	0.033803	0.702529	0.260355	-0.115867
	Sample 887	0.298756	0.0557333	0.552039	0.107562	0.264716	0.0997416	0.739367	0.183327	-0.0948821
	Sample 888	0.546361	0.0596458	0.493208	-0.0350721	0.301121	0.0798018	0.750796	0.129076	-0.0134801
	Sample 889	0.323918	0.121147	0.529056	0.114162	0.265045	0.0289926	0.687193	0.203178	-0.118797
	Sample 890	0.359747	0.1112	0.540992	0.0457856	0.279503	-0.0130003	0.716487	0.245768	-0.0779078
	Sample 891	0.412161	0.0849969	0.498383	0.0246187	0.313228	-0.056901	0.747834	0.307564	-0.0437478
	Sample 892	0.501593	0.0617746	0.450474	0.0485251	0.320192	-0.0407188	0.713959	0.185981	-0.100219
	Sample 893	0.468152	0.0572858	0.467353	0.00207376	0.335204	-0.00823713	0.733262	0.203262	-0.0149645
	Sample 894	0.383523	0.0652905	0.504893	0.00826885	0.320218	0.168566	0.72188	0.138274	-0.0554234
	Sample 895	0.32	0.0364559	0.514658	0.0600558	0.318033	0.12199	0.717103	0.209708	-0.0965009
	Sample 896	0.298072	0.0305113	0.441993	0.0811876	0.373176	0.151628	0.743693	0.171898	-0.120536
	Sample 897	0.373458	0.0666637	0.523635	0.0925467	0.349156	0.0580862	0.739019	0.140861	-0.085839
	Sample 898	0.302291	0.0660514	0.427857	0.0571239	0.393999	0.180296	0.767639	0.160017	-0.0293993
	Sample 899	0.406592	0.0786928	0.50169	-0.0472667	0.318012	0.153345	0.730599	0.198236	-0.0431997
	Sample 900	0.495042	0.155199	0.472418	-0.040983	0.367131	0.0623296	0.722125	0.10288	-0.109496
	Sample 901	0.293717	0.109038	0.545312	0.0563301	0.277773	0.110903	0.718992	0.219953	-0.071209
	Sample 902	0.35829	0.104117	0.449994	0.116701	0.329943	0.00108226	0.710726	0.191633	-0.094625
	Sample 903	0.370681	0.0832882	0.411597	0.0653787	0.400801	0.0796815	0.725832	0.144822	-0.0864575
	Sample 904	0.343053	0.058395	0.489631	0.0240079	0.361825	0.0931221	0.757271	0.24335	-0.0501825
	Sample 905	0.263515	0.138652	0.417038	0.0266106	0.382259	0.0839536	0.718998	0.293678	-0.0845251
	Sample 906	0.38092	0.186715	0.475334	0.00265926	0.370833	0.189686	0.729862	0.0559929	-0.0586469
	Sample 907	0.448547	0.0435065	0.416296	-0.057089	0.397234	0.0907497	0.721123	0.169019	-0.0912162
	Sample 908	0.476003	0.0679631	0.449424	-0.101847	0.366816	0.174242	0.75794	0.179693	-0.0533693
	Sample 909	0.37631	0.119664	0.4643	0.0560139	0.357889	0.201809	0.728468	0.031577	-0.135979
	Sample 910	0.350267	0.0768186	0.467269	0.0126357	0.326009	0.0752504	0.729672	0.196204	-0.131886
	Sample 911	0.447132	0.0187284	0.519561	0.0252194	0.300581	0.126228	0.681894	0.106908	-0.0377166
	Sample 912	0.314665	0.0916467	0.527376	0.0105691	0.295003	0.0860863	0.737865	0.279175	-0.0726394
	Sample 913	0.456967	0.0139806	0.483701	0.0645419	0.358023	-0.0160701	0.737638	0.227798	-0.0746933
	Sample 914	0.385685	0.0227342	0.432743	0.0131769	0.329415	0.0595197	0.723747	0.233516	-0.0754183
	Sample 915	0.35735	-0.00767598	0.495104	0.107423	0.278601	0.103713	0.694634	0.159582	-0.0399841
	Sample 916	0.350309	0.025533	0.418103	0.0738261	0.38275	0.0951837	0.718372	0.214098	-0.115133
	Sample 917	0.276671	0.106028	0.458089	0.0564967	0.339425	0.0834431	0.6909	0.241696	-0.0460232
	Sample 918	0.246933	0.1416	0.458033	0.114035	0.327995	0.175277	0.695125	0.114803	-0.105844
	Sample 919	0.3517	0.0448435	0.526732	0.100145	0.290865	0.090367	0.720779	0.189217	-0.0963198
	Sample 920	0.496936	0.056267	0.496722	-0.050473	0.328518	0.103863	0.758662	0.150528	-0.0490166
	Sample 921	0.26021	0.0929497	0.500376	0.109538	0.292929	0.0591063	0.709309	0.234419	-0.0244322
	Sample 922	0.455326	0.0341684	0.488213	0.0458504	0.312024	0.120949	0.720187	0.0758558	-0.0573323
	Sample 923	0.425524	0.066352	0.520855	0.0596322	0.269401	0.00480844	0.685286	0.189158	-0.0830036
	Sample 924	0.3768	0.0192883	0.500371	0.081317	0.306994	0.0860284	0.711389	0.161686	-0.124313
	Sample 925	0.451166	0.097029	0.520884	-0.00936278	0.304762	0.206245	0.694514	-0.00265792	-0.0862906
	Sample 926	0.388538	0.131326	0.469522	0.0303882	0.373244	0.118492	0.7306	0.0916591	-0.0937276
	Sample 927	0.468645	0.0411268	0.463903	-0.0631593	0.354992	0.110548	0.748226	0.172502	-0.0769647
	Sample 928	0.526372	0.0629526	0.405045	0.0208001	0.430243	0.164278	0.776432	0.00996461	-0.0155423
	Sample 929	0.506206	0.0593065	0.51908	-0.0376218	0.288358	0.0681439	0.725311	0.174123	-0.039977
	Sample 930	0.335512	0.0583536	0.437448	0.057756	0.384292	0.0783546	0.731527	0.207305	-0.0908692
	Sample 931	0.464123	0.065524	0.455174	0.0315244	0.398852	0.0194824	0.73256	0.124672	-0.101341
	Sample 932	0.362582	0.137132	0.49993	0.12149	0.303513	0.0422959	0.70799	0.102532	-0.121654
	Sample 933	0.39093	0.0189894	0.486513	0.0436459	0.307652	0.116822	0.729785	0.133038	-0.127765
	Sample 934	0.383002	0.0706792	0.470717	0.0768079	0.3258	0.0259287	0.730064	0.211539	-0.0924417
	Sample 935	0.392476	0.111129	0.460748	0.0704998	0.3555	0.11567	0.714874	0.0752424	-0.0974919
	Sample 936	0.300401	0.115128	0.51021	-0.0111579	0.288333	0.0193632	0.712892	0.290947	-0.119289
	Sample 937	0.337954	0.090346	0.450925	0.0938352	0.31689	0.0709215	0.699031	0.171292	-0.140294
	Sample 938	0.451803	0.151921	0.536267	0.038226	0.281868	0.0751104	0.714706	0.057692	-0.081541
	Sample 939	0.374471	0.060292	0.413124	-0.0457268	0.395907	0.110725	0.737647	0.205889	-0.123884
	Sample 940	0.479603	0.0603093	0.475938	-0.0028469	0.353043	0.0989857	0.714724	0.124207	-0.0500287
	Sample 941	0.469602	0.054898	0.420463	0.00761352	0.386322	0.0525334	0.725358	0.106354	-0.0837772
	Sample 942	0.380402	0.0792231	0.433739	0.102857	0.373052	-0.0413867	0.697859	0.223593	-0.0853893
	Sample 943	0.388115	0.0293579	0.436528	0.0364514	0.376213	0.0887749	0.736273	0.205249	-0.0740922
	Sample 944	0.324351	0.0332377	0.437039	0.0918225	0.379171	0.0644691	0.740161	0.183468	-0.12834
	Sample 945	0.404257	0.103456	0.542393	0.0214409	0.237788	0.0866325	0.694825	0.163134	-0.0964248
	Sample 946	0.501333	-0.0246722	0.489865	-0.0232045	0.284066	0.000141796	0.748415	0.249249	-0.0223081
	Sample 947	0.28463	0.0354645	0.411136	0.0840666	0.384652	0.106387	0.672315	0.255404	-0.0935901
	Sample 948	0.392388	0.0651754	0.465793	-0.00111422	0.333458	0.141645	0.717383	0.171731	-0.0594229
	Sample 949	0.366827	0.0114422	0.544501	0.0136224	0.256278	0.148051	0.688534	0.229274	-0.126281
	Sample 950	0.349213	0.10323	0.447468	0.0652607	0.340466	0.141139	0.731718	0.114569	-0.0929771
	Sample 951	0.478816	0.0570445	0.450527	0.0672675	0.375195	0.0879393	0.749713	0.00182133	-0.107872
	Sample 952	0.291843	0.12102	0.462047	0.149008	0.352085	0.107932	0.705227	0.132127	-0.0245249
	Sample 953	0.331717	0.140899	0.516606	0.0491413	0.262137	-0.0243905	0.70498	0.215565	-0.0332175
	Sample 954	0.371276	0.146572	0.47595	0.0730036	0.352013	0.0564378	0.745704	0.0886684	-0.175184
	Sample 955	0.537898	0.140475	0.545506	-0.0523732	0.268137	0.115083	0.690813	0.0520239	0.0395537
	Sample 956	0.423257	0.111063	0.50728	-0.0170339	0.318681	0.0691656	0.72416	0.145754	-0.0678346
	Sample 957	0.366082	-0.0210519	0.410751	0.134358	0.388136	0.112046	0.759119	0.183531	-0.0252858
	Sample 958	0.438323	0.0923874	0.459892	0.0214304	0.360018	0.0999952	0.751938	0.139827	-0.0783325
	Sample 959	0.315111	0.196334	0.487838	0.0866437	0.34179	0.0701651	0.706739	0.150573	-0.102278
	Sample 960	0.230962	0.123495	0.404108	0.00906517	0.399503	0.109927	0.730487	0.321967	-0.0867808
	Sample 961	0.416911	0.0679272	0.496815	-0.0162472	0.317928	0.201634	0.734049	0.119922	-0.0482157
	Sample 962	0.315198	0.181962	0.546676	0.087367	0.273269	0.00469916	0.7255	0.162416	-0.0989733
	Sample 963	0.349223	0.023308	0.413757	-0.017485	0.359743	0.119479	0.716089	0.264113	-0.018781
	Sample 964	0.398477	0.0298309	0.494833	0.00717218	0.308248	0.0897574	0.693439	0.210045	-0.0855579
	Sample 965	0.355304	0.173168	0.505444	0.012675	0.311697	0.0208524	0.721649	0.20173	-0.06247
	Sample 966	0.285053	0.1267	0.469073	0.0878199	0.312463	0.119221	0.673605	0.144509	-0.0626678
	Sample 967	0.369626	0.0225123	0.482964	0.0336141	0.318725	0.126108	0.735142	0.254372	-0.00814932
	Sample 968	0.336753	0.0163453	0.395323	0.112578	0.408623	0.0136303	0.747084	0.258721	-0.113829
	Sample 969	0.441814	0.059531	0.526556	0.0750014	0.283287	0.0613801	0.688988	0.115875	-0.10299
	Sample 970	0.350088	0.107333	0.360243	0.0680192	0.408936	0.140746	0.705315	0.0818865	-0.167748
	Sample 971	0.465431	0.0577072	0.461535	-0.0105362	0.345408	0.0539386	0.685887	0.19908	-0.0437544
	Sample 972	0.372847	0.0782466	0.441826	-0.0306127	0.316645	0.015018	0.654994	0.25794	-0.0764016
	Sample 973	0.352118	0.00911226	0.394579	-0.00836164	0.437708	0.160085	0.761593	0.246564	-0.106095
	Sample 974	0.313914	0.165751	0.518847	0.0813914	0.268234	-0.00780167	0.688154	0.20331	-0.0981572
	Sample 975	0.285358	0.023875	0.47441	0.047847	0.316703	0.0984992	0.748319	0.285074	-0.0770854
	Sample 976	0.334186	-0.00319462	0.520881	0.0255072	0.315825	0.161488	0.755025	0.240575	-0.0816182
	Sample 977	0.377881	0.0982781	0.526474	0.0168577	0.306857	0.156937	0.742734	0.135303	-0.0742442
	Sample 978	0.353103	0.149342	0.400514	0.1007	0.411491	0.0431122	0.727113	0.160957	-0.0171781
	Sample 979	0.285383	0.0942421	0.449149	0.0497469	0.36926	0.0552497	0.689648	0.23746	-0.129926
	Sample 980	0.343404	0.109512	0.572163	0.0530726	0.273716	0.150383	0.710417	0.144276	-0.106925
	Sample 981	0.348951	0.175093	0.497706	0.0954057	0.351275	0.111634	0.750855	0.070997	-0.0765691
	Sample 982	0.318266	0.0597833	0.423829	0.041636	0.410257	0.123245	0.770736	0.19861	-0.110051
	Sample 983	0.484838	0.133892	0.479247	-0.00486172	0.339328	0.111975	0.74543	0.0722916	-0.0522938
	Sample 984	0.358893	0.0438204	0.440271	0.0325639	0.386829	0.0942192	0.767594	0.213766	-0.0822825
	Sample 985	0.342617	0.000281221	0.468418	0.0632361	0.387173	0.105137	0.719443	0.226537	-0.110284
	Sample 986	0.38446	0.113893	0.507144	0.041871	0.286601	0.0467443	0.730443	0.200206	-0.0661495
	Sample 987	0.453656	0.0911665	0.454407	0.0390279	0.342107	0.0566899	0.699353	0.0835044	-0.0768892
	Sample 988	0.416388	0.129465	0.542698	0.0520736	0.249861	0.106429	0.684672	0.117602	-0.0669273
	Sample 989	0.384407	0.0482922	0.478643	0.0962518	0.34304	0.0301822	0.693957	0.214864	-0.0357626
	Sample 990	0.397037	0.0823071	0.46721	0.0299844	0.304492	0.161257	0.747929	0.0902229	-0.0798752
	Sample 991	0.4359	0.128533	0.451253	-0.0163331	0.349066	0.111096	0.723066	0.133343	-0.0982438
	Sample 992	0.368628	0.119007	0.551348	0.01098	0.271651	0.130319	0.750282	0.142559	-0.107241
	Sample 993	0.39847	0.0975172	0.487406	0.0651636	0.339249	-0.0345226	0.751756	0.211514	-0.0523337
	Sample 994	0.27471	0.0319585	0.44828	0.145962	0.361414	0.0349729	0.731456	0.312558	-0.0567916
	Sample 995	0.413077	0.13623	0.481169	0.0707922	0.315528	0.0623706	0.726373	0.0989702	-0.0813626
	Sample 996	0.407618	0.0754295	0.45407	0.0781423	0.40868	0.100879	0.77852	0.0886354	-0.124627
	Sample 997	0.49372	0.0427226	0.465861	0.00865524	0.37152	0.0457365	0.72211	0.207149	-0.0146122
	Sample 998	0.392443	0.154082	0.414718	0.00781528	0.398992	-0.00950705	0.770173	0.217878	-0.0739212
	Sample 999	0.375963	0.0384567	0.452139	-0.0224632	0.372334	0.186557	0.733793	0.132957	-0.131748
	Sample 1000	0.314707	0.123911	0.489925	0.0454163	0.352817	0.166977	0.722073	0.124335	-0.0869892
	Sample 1001	0.324888	0.0860956	0.532422	0.0335158	0.302951	0.0240966	0.754273	0.257104	-0.083976
	Sample 1002	0.492335	0.0895341	0.477049	0.117004	0.292141	-0.00879618	0.704318	0.0595396	-0.00822705
	Sample 1003	0.492441	0.0655621	0.473387	0.0216524	0.3596	-0.00773831	0.762297	0.0916367	-0.0794663
	Sample 1004	0.389063	0.069978	0.48058	-0.0310417	0.369826	0.124713	0.754836	0.180299	-0.116091
	Sample 1005	0.441423	-0.00111142	0.52144	0.00377118	0.286982	0.0439449	0.724151	0.205996	-0.0681709
	Sample 1006	0.432547	0.129845	0.443816	0.0132753	0.341697	0.175753	0.723579	0.0123989	-0.0375338
	Sample 1007	0.299976	0.0757666	0.496259	0.0482388	0.343464	0.104666	0.744639	0.255789	0.0388437
	Sample 1008	0.430733	0.120924	0.460161	-0.0227195	0.352325	0.124399	0.72253	0.0823572	-0.0869154
	Sample 1009	0.342354	-0.0235972	0.520673	0.0138825	0.307253	0.120816	0.697	0.275631	-0.110201
	Sample 1010	0.393909	0.0418186	0.505565	-0.0400499	0.279734	0.172732	0.708038	0.151355	-0.0435136
	Sample 1011	0.300397	0.0944982	0.508792	0.0790114	0.340027	0.118372	0.740193	0.162105	-0.104313
	Sample 1012	0.329058	0.0524742	0.520962	0.0722639	0.296902	0.112904	0.751423	0.165401	-0.16143
	Sample 1013	0.538463	0.0899581	0.484986	-0.0381762	0.339829	0.0870178	0.714602	0.0816119	-0.101634
	Sample 1014	0.378681	0.0952575	0.467378	0.0893115	0.342769	0.0399225	0.70672	0.118557	-0.07999
	Sample 1015	0.418541	0.0399498	0.538205	0.0535995	0.26516	0.141966	0.730675	0.0817674	-0.107994
	Sample 1016	0.462315	0.0857831	0.402073	0.0111604	0.394804	0.0862218	0.711746	0.0628248	-0.102452
	Sample 1017	0.514111	0.0914315	0.480117	-0.0361351	0.367348	0.059133	0.730742	0.0880852	-0.0898806
	Sample 1018	0.458978	0.0491955	0.396132	0.0400733	0.398076	0.154645	0.766177	0.00492157	-0.092967
	Sample 1019	0.378358	0.0740375	0.501955	0.0660781	0.305411	0.128841	0.735614	0.109384	-0.0717955
	Sample 1020	0.380945	0.139269	0.568552	0.0459944	0.2421	0.153833	0.699541	0.0659731	-0.109564
	Sample 1021	0.381678	0.094499	0.409149	0.0132227	0.340741	0.0217741	0.702102	0.186394	-0.154312
	Sample 1022	0.300148	0.163352	0.410156	0.0913957	0.423837	0.0181701	0.717258	0.186258	-0.115321
	Sample 1023	0.309496	0.1078	0.485353	0.090367	0.310277	0.157506	0.759867	0.142237	-0.10299
	Sample 1024	0.336282	0.111692	0.441073	0.0737396	0.354631	0.107107	0.713162	0.131303	-0.119479
	Sample 1025	0.29764	0.0747247	0.416965	0.0869584	0.400323	0.100088	0.729123	0.181452	-0.0836769
	Sample 1026	0.378443	0.067398	0.475941	0.01298	0.305057	0.150219	0.754051	0.191706	-0.0373982
	Sample 1027	0.361457	0.0608612	0.488803	0.0238667	0.340147	0.0482596	0.726865	0.261486	-0.0848111
	Sample 1028	0.412762	0.0803919	0.43887	0.016197	0.379635	0.0272179	0.731489	0.185328	-0.0982722
	Sample 1029	0.375606	0.0960137	0.42579	0.101354	0.365634	0.128348	0.717058	0.0218905	-0.0643526
	Sample 1030	0.309138	0.0274781	0.522538	0.0489527	0.299319	0.0695525	0.711303	0.280491	-0.121582
	Sample 1031	0.319053	0.179079	0.458898	0.11195	0.348817	0.127741	0.732029	0.0199571	-0.16097
	Sample 1032	0.438717	0.0093992	0.53757	-0.0231452	0.28626	0.0728457	0.735629	0.243503	-0.0128251
	Sample 1033	0.301771	0.162615	0.525383	0.0893798	0.277123	0.114225	0.72659	0.114191	-0.0974237
	Sample 1034	0.467135	0.0693073	0.455145	0.05365	0.338489	0.0349825	0.757258	0.110739	-0.0639221
	Sample 1035	0.358576	0.0386477	0.417309	0.00647511	0.386925	0.18546	0.734936	0.157293	-0.0440155
	Sample 1036	0.457059	0.131027	0.532487	0.0545894	0.292363	0.15001	0.756999	0.0109769	-0.0571829
	Sample 1037	0.290022	0.0975042	0.516048	0.0620021	0.29205	0.0658398	0.745875	0.244435	-0.127344
	Sample 1038	0.361482	0.0606853	0.464236	-0.0266784	0.358638	0.106001	0.731269	0.241578	-0.119248
	Sample 1039	0.437521	0.0494952	0.368377	0.0263419	0.388875	0.0425167	0.740327	0.185937	-0.051928
	Sample 1040	0.369339	0.0407668	0.496288	0.100123	0.350689	0.0582226	0.70065	0.201595	-0.0211846
	Sample 1041	0.417729	0.0508468	0.486446	-0.0304672	0.366989	0.0669765	0.715646	0.235724	-0.0856737
	Sample 1042	0.407409	0.0649084	0.500666	0.0229762	0.284088	0.0799125	0.729904	0.185222	-0.0673087
	Sample 1043	0.469669	0.0189082	0.51518	-0.0412019	0.317967	0.104032	0.701844	0.202241	-0.0842503
	Sample 1044	0.355746	0.0708856	0.448126	0.0745193	0.364765	0.0633621	0.712864	0.155086	-0.114913
	Sample 1045	0.340998	0.124319	0.499587	-0.0197611	0.328615	0.212152	0.743462	0.128053	-0.0586694
	Sample 1046	0.295263	0.0989041	0.4712	0.18467	0.350723	0.109035	0.740184	0.0638423	-0.110743
	Sample 1047	0.354693	0.0947745	0.412039	0.0294265	0.372234	0.0422275	0.746016	0.205448	-0.0970391
	Sample 1048	0.425893	0.150356	0.548827	0.0222325	0.293564	0.0427373	0.75022	0.146709	-0.0765394
	Sample 1049	0.432033	0.0680648	0.474614	0.0605151	0.342141	0.137345	0.7236	0.0577972	-0.0579026
	Sample 1050	0.405483	0.0761961	0.498814	0.0623301	0.279203	0.0192822	0.728075	0.194106	-0.0690914
	Sample 1051	0.366116	0.104921	0.457463	-0.00166066	0.351129	0.0478152	0.739656	0.241806	-0.0846863
	Sample 1052	0.435559	-0.0732546	0.52583	0.0706972	0.282309	0.0526679	0.721215	0.286933	-0.0643352
	Sample 1053	0.397111	0.0476698	0.488277	0.0435733	0.321415	0.172846	0.737738	0.119001	-0.00181614
	Sample 1054	0.302401	0.0972183	0.47596	0.101788	0.35055	0.059312	0.766344	0.163057	-0.159378
	Sample 1055	0.487135	0.0482257	0.536424	-0.0386605	0.311172	0.128633	0.725705	0.121381	-0.0855012
	Sample 1056	0.406913	0.132343	0.476103	0.0745083	0.326004	0.14556	0.764287	0.0342444	-0.1023
	Sample 1057	0.318443	0.161303	0.557992	0.0413408	0.236141	0.193591	0.718167	0.0933605	-0.120994
	Sample 1058	0.375381	0.0429195	0.493684	0.025582	0.312298	0.153549	0.742859	0.149663	-0.108819
	Sample 1059	0.38264	0.00467521	0.516499	0.116951	0.271798	-0.00177698	0.705262	0.237998	-0.120614
	Sample 1060	0.517297	-0.0495542	0.46819	-0.0615997	0.343661	-0.0554446	0.735668	0.346176	-0.0579029
	Sample 1061	0.471866	0.0501655	0.482871	0.0500957	0.312887	0.0690994	0.743104	0.0689127	-0.0668556
	Sample 1062	0.285342	0.101509	0.432421	0.0299679	0.388248	-0.00895553	0.706194	0.321687	-0.0254491
	Sample 1063	0.295366	0.0764063	0.484384	0.103662	0.31104	0.0589895	0.667175	0.214968	-0.0645274
	Sample 1064	0.414607	0.196337	0.476501	-0.0110088	0.345965	0.0684501	0.706707	0.11043	-0.0991536
	Sample 1065	0.361359	0.0800241	0.460268	0.0682127	0.333119	0.108418	0.742458	0.108675	-0.101477
	Sample 1066	0.422256	0.0661872	0.497499	0.0381327	0.313312	-0.00558562	0.69959	0.257292	-0.0126184
	Sample 1067	0.323881	0.12285	0.41751	0.0628291	0.429199	0.119756	0.714061	0.153757	-0.0989386
	Sample 1068	0.378485	0.0425874	0.537076	0.0370821	0.252488	0.165631	0.714791	0.127036	-0.166614
	Sample 1069	0.437597	0.134362	0.495594	0.0131987	0.327383	0.0240906	0.72972	0.138928	0.00679129
	Sample 1070	0.332104	0.121247	0.462587	0.0987182	0.332669	0.150418	0.722099	0.0910833	-0.130455
	Sample 1071	0.40369	0.0936108	0.445052	0.0131735	0.368641	0.0991875	0.733676	0.123947	-0.13964
	Sample 1072	0.341094	0.175344	0.507704	0.0393713	0.30121	0.0918557	0.729322	0.114395	-0.0791588
	Sample 1073	0.368627	0.079862	0.473186	0.0416648	0.360692	0.0481659	0.698553	0.196994	-0.0882166
	Sample 1074	0.317719	0.1507	0.56215	0.102325	0.250159	0.0625956	0.738581	0.106021	-0.101402
	Sample 1075	0.397917	0.0738409	0.450576	-0.00875921	0.369439	0.19422	0.783115	0.13525	-0.0708052
	Sample 1076	0.315991	0.0868071	0.492361	0.118702	0.349783	0.188669	0.726521	0.0802116	-0.10948
	Sample 1077	0.339935	0.198193	0.491353	0.121755	0.37015	0.0224501	0.771005	0.134043	-0.0639009
	Sample 1078	0.416168	0.0611564	0.39745	0.074885	0.39726	0.0773121	0.755842	0.110355	-0.114129
	Sample 1079	0.296233	0.0735148	0.537489	0.10606	0.293895	0.00156194	0.71834	0.255177	-0.100095
	Sample 1080	0.39715	0.0970337	0.456722	-0.00792824	0.356968	0.0806373	0.74946	0.231663	-0.0770004
	Sample 1081	0.327333	0.0916529	0.525766	0.102754	0.295607	0.0720141	0.693954	0.213552	-0.0536648
	Sample 1082	0.396415	0.0966973	0.417973	0.00352413	0.406079	0.0861225	0.736477	0.156858	-0.0962391
	Sample 1083	0.364507	-8.41588e-05	0.450255	0.116025	0.347909	0.0755858	0.678711	0.209008	0.0138998
	Sample 1084	0.374401	0.118387	0.582345	0.122493	0.216247	0.10416	0.721956	0.0721452	-0.0427053
	Sample 1085	0.464786	0.0314189	0.510934	-0.0186297	0.326281	0.100078	0.726528	0.170533	-0.0759981
	Sample 1086	0.273367	0.0941562	0.468415	0.0647076	0.263479	0.0897514	0.707438	0.219874	-0.0997766
	Sample 1087	0.397076	0.0999389	0.524938	0.0385675	0.297839	0.0944016	0.720666	0.135252	-0.0893616
	Sample 1088	0.324811	0.114636	0.448815	-0.00159171	0.374242	0.160405	0.732811	0.110191	-0.168839
	Sample 1089	0.215606	0.145276	0.501023	0.0425922	0.283581	0.035942	0.700459	0.317855	-0.0980093
	Sample 1090	0.348795	0.0367235	0.407639	0.075021	0.409892	0.0704934	0.752625	0.189485	-0.0725291
	Sample 1091	0.468325	0.0855817	0.526615	-0.0133702	0.259115	0.116075	0.72764	0.121642	-0.0169247
	Sample 1092	0.366541	0.00227834	0.484133	0.0797816	0.31323	-0.020715	0.747119	0.310944	-0.082172
	Sample 1093	0.478857	0.0720978	0.448151	0.0380582	0.377451	0.0466852	0.751508	0.111072	-0.0694144
	Sample 1094	0.372477	0.112091	0.449832	0.0581768	0.348267	0.0149647	0.700087	0.174404	-0.110759
	Sample 1095	0.381016	0.00574941	0.512443	0.0728558	0.285128	0.113054	0.724367	0.175662	-0.0544887
	Sample 1096	0.347926	0.146722	0.446852	0.0952205	0.359331	-0.0209613	0.737977	0.152464	-0.137274
	Sample 1097	0.356199	0.0625888	0.443389	0.0577129	0.370694	0.0497235	0.715417	0.216986	-0.0900836
	Sample 1098	0.325406	0.107995	0.505639	0.0269681	0.283858	0.13305	0.723308	0.152268	-0.107906
	Sample 1099	0.342133	0.0384768	0.525972	0.0582922	0.304096	-0.00825872	0.701037	0.310445	-0.0749383
	Sample 1100	0.284978	0.00374747	0.47164	0.0418564	0.31363	0.164767	0.748427	0.218339	-0.11129
	Sample 1101	0.328102	0.0383045	0.505688	0.156022	0.313754	0.0422197	0.746801	0.20319	-0.080176
	Sample 1102	0.388577	0.163583	0.504698	-0.017518	0.2949	0.095681	0.750684	0.089755	-0.128745
	Sample 1103	0.363124	0.0661925	0.448846	0.111225	0.323453	0.0148085	0.724004	0.204901	-0.0997094
	Sample 1104	0.385914	0.119431	0.554142	-0.0393044	0.294083	0.0604028	0.716547	0.196027	-0.103486
	Sample 1105	0.464003	0.0811495	0.546127	0.0471128	0.246806	0.0385806	0.734423	0.137274	-0.074213
	Sample 1106	0.284494	0.0693806	0.529184	0.137335	0.309957	0.0171128	0.735221	0.250104	-0.0824543
	Sample 1107	0.383547	0.0254534	0.459844	0.0666371	0.372135	0.148497	0.719637	0.137376	-0.0983824
	Sample 1108	0.383809	-0.0191799	0.485006	0.0761892	0.299634	0.0848608	0.740208	0.250456	-0.07931
	Sample 1109	0.329679	0.146046	0.493872	0.0854038	0.350502	0.11935	0.748125	0.0505197	-0.124487
	Sample 1110	0.335772	0.149131	0.434516	0.00904609	0.373433	0.096721	0.701479	0.171736	-0.0917809
	Sample 1111	0.349131	0.135041	0.469285	-0.028078	0.326628	0.0811639	0.734539	0.183964	-0.130245
	Sample 1112	0.387268	0.0900846	0.477547	-0.00912171	0.370102	0.13909	0.751628	0.149894	-0.101061
	Sample 1113	0.34216	0.125363	0.45	0.0615761	0.351207	0.112922	0.746559	0.115574	-0.104186
	Sample 1114	0.339937	0.0986299	0.452506	0.0948247	0.376731	0.0891247	0.734996	0.0888069	-0.158925
	Sample 1115	0.474724	0.150136	0.492044	0.0111628	0.320925	0.127104	0.767679	0.0291012	-0.0417118
	Sample 1116	0.377884	0.072536	0.411349	-0.0617748	0.410474	0.112473	0.725399	0.231213	-0.117237
	Sample 1117	0.398786	0.0510202	0.479622	0.0107941	0.319948	0.0705627	0.723688	0.200377	-0.0882672
	Sample 1118	0.345668	0.129785	0.42344	0.0694189	0.380747	0.0883368	0.745295	0.135384	-0.0451927
	Sample 1119	0.361261	0.0518198	0.46355	0.0352484	0.384819	0.12889	0.73354	0.19269	-0.0563694
	Sample 1120	0.292986	0.0421441	0.504874	0.069885	0.355311	0.152032	0.724999	0.227518	-0.0596161
	Sample 1121	0.396645	0.0977258	0.513568	0.0799688	0.338669	0.0839167	0.71075	0.113307	-0.0165503
	Sample 1122	0.44929	-0.0402784	0.439415	-0.00396622	0.385598	0.137421	0.779852	0.188783	-0.0117677
	Sample 1123	0.330154	0.0297491	0.406181	0.10208	0.417407	0.0556481	0.713679	0.243615	-0.0760717
	Sample 1124	0.446195	0.0678648	0.480657	0.00940188	0.339842	0.164224	0.740782	0.103578	-0.0700546
	Sample 1125	0.389854	0.084097	0.430511	0.00371559	0.353446	0.0490811	0.694035	0.228823	-0.104596
	Sample 1126	0.460732	0.0140032	0.494854	0.0293287	0.258065	0.0294844	0.705131	0.186955	-0.0634774
	Sample 1127	0.31884	0.10231	0.52511	-0.00604489	0.286296	0.164222	0.717255	0.163558	-0.146516
	Sample 1128	0.373761	0.0349617	0.44129	0.056226	0.345734	0.117272	0.736206	0.134734	-0.0850161
	Sample 1129	0.295618	0.0802837	0.440918	0.143969	0.356756	0.0178903	0.702932	0.180771	-0.130994
	Sample 1130	0.304545	0.182919	0.413372	0.0643999	0.399076	0.0278401	0.72471	0.168156	-0.113002
	Sample 1131	0.331682	0.0576784	0.522876	0.137141	0.281823	0.0534269	0.69912	0.20587	-0.0356667
	Sample 1132	0.421931	0.0671435	0.467957	0.0201486	0.291802	0.110879	0.719399	0.120359	-0.0530925
	Sample 1133	0.34222	0.0851718	0.453992	-0.043854	0.370193	0.113397	0.726333	0.307683	-0.063495
	Sample 1134	0.282573	0.12572	0.52019	0.0629002	0.322517	0.149726	0.697156	0.138428	-0.0658887
	Sample 1135	0.389978	0.0549167	0.500329	0.0460107	0.32351	0.0718406	0.724544	0.181323	-0.10043
	Sample 1136	0.435064	0.0438873	0.40542	0.037767	0.391687	0.0588941	0.721241	0.148061	-0.0829434
	Sample 1137	0.339751	0.0510195	0.486227	0.0357388	0.354635	0.0993701	0.728159	0.237346	-0.00994697
	Sample 1138	0.233687	0.146543	0.45545	0.0660111	0.342056	0.140697	0.701218	0.228749	-0.091164
	Sample 1139	0.347194	0.0414067	0.477778	0.124966	0.351355	0.0256682	0.746629	0.19204	-0.101874
	Sample 1140	0.573711	0.130002	0.476038	0.0383898	0.320051	-0.000675369	0.742886	0.0181544	0.00447179
	Sample 1141	0.363649	0.0949014	0.472165	0.0214838	0.338285	0.121824	0.741032	0.177357	-0.10337
	Sample 1142	0.406743	0.101225	0.50187	0.0407696	0.313775	0.127244	0.730626	0.0939173	-0.0441591
	Sample 1143	0.367725	0.0540158	0.461694	-0.0344703	0.364875	0.222259	0.779353	0.150982	-0.069447
	Sample 1144	0.355202	0.0374989	0.519145	-0.00769866	0.294216	0.0945961	0.696103	0.239918	-0.0818088
	Sample 1145	0.402969	0.162409	0.505436	0.0147991	0.307221	0.121518	0.724309	0.0469499	-0.0787412
	Sample 1146	0.334291	0.0301639	0.517239	0.0850038	0.300319	0.211737	0.739199	0.0631403	-0.0789292
	Sample 1147	0.375106	0.113863	0.542885	0.0749142	0.281228	0.0121392	0.704437	0.137596	-0.0327065
	Sample 1148	0.32577	0.11933	0.4078	0.0741021	0.4134	0.087178	0.748242	0.16337	-0.054179
	Sample 1149	0.432925	0.0491753	0.393477	-0.027189	0.394475	0.0963228	0.7326	0.215739	-0.0951025
	Sample 1150	0.345806	0.159084	0.560666	0.0898875	0.261747	0.0293096	0.72797	0.110806	-0.0637079
	Sample 1151	0.485817	0.108451	0.492626	0.00388497	0.310446	-0.00951396	0.743936	0.17615	-0.0918647
	Sample 1152	0.323398	0.121562	0.432862	-0.00461151	0.349005	0.168104	0.766029	0.131586	-0.13435
	Sample 1153	0.472824	0.0303803	0.398861	0.046323	0.376544	0.128128	0.744719	0.0406315	-0.074852
	Sample 1154	0.437755	0.0828454	0.513572	0.064594	0.313936	0.0286994	0.70569	0.075363	-0.10848
	Sample 1155	0.307123	0.14599	0.397699	0.0836961	0.39848	0.154173	0.72945	0.0956077	-0.126448
	Sample 1156	0.334635	-0.021816	0.515515	0.07607	0.312315	0.121309	0.736129	0.251237	-0.0433135
	Sample 1157	0.403291	0.167884	0.464987	0.0255941	0.33281	0.0527224	0.714017	0.139843	-0.0236641
	Sample 1158	0.435752	0.0613538	0.418663	0.0124443	0.356584	0.13824	0.739281	0.13466	-0.0116625
	Sample 1159	0.314543	0.0745994	0.363351	0.0787234	0.416729	0.03958	0.723661	0.234303	-0.0540874
	Sample 1160	0.305558	0.195915	0.464139	0.109716	0.322935	0.0413302	0.718892	0.165565	-0.103853
	Sample 1161	0.399294	0.0371502	0.405144	-0.0315664	0.415684	0.0884528	0.722011	0.227948	-0.0771319
	Sample 1162	0.257473	0.104864	0.447752	-0.0274311	0.381644	0.205385	0.753017	0.242144	-0.0643691
	Sample 1163	0.417136	0.0469352	0.451197	0.0269547	0.374031	0.0945498	0.763406	0.195285	-0.0566131
	Sample 1164	0.390016	0.200105	0.49954	0.0550801	0.337319	0.180551	0.736385	-0.00707913	-0.0668755
	Sample 1165	0.365963	0.0993741	0.51366	0.0770626	0.317088	0.0376409	0.732724	0.187595	-0.068642
	Sample 1166	0.520552	0.055078	0.504049	-0.129349	0.361891	0.103243	0.703349	0.20508	0.0199696
	Sample 1167	0.469644	0.0738817	0.490133	0.0769498	0.302111	0.0419848	0.718092	0.0832875	-0.0913427
	Sample 1168	0.381535	0.0275633	0.5088	-0.00728894	0.318483	0.121476	0.729143	0.228412	-0.082361
	Sample 1169	0.469586	0.0502982	0.460227	0.0651999	0.363465	0.120028	0.743437	0.0816348	-0.0603744
	Sample 1170	0.399623	0.0875874	0.511505	0.00529105	0.315289	0.110567	0.723394	0.148242	-0.100086
	Sample 1171	0.461415	0.100407	0.50376	-0.0499846	0.295978	0.0654218	0.757896	0.141294	-0.10989
	Sample 1172	0.42067	0.114488	0.50354	0.0331289	0.230037	0.105474	0.653379	0.106945	-0.0949942
	Sample 1173	0.439453	0.0241861	0.497745	0.056649	0.324551	0.118052	0.681682	0.0746181	-0.0128773
	Sample 1174	0.293602	0.16302	0.497055	0.121214	0.334519	0.153561	0.729802	0.0585316	-0.0777909
	Sample 1175	0.476739	-0.000865073	0.471955	-0.0226403	0.320011	0.0700228	0.706373	0.228415	-0.00265949
	Sample 1176	0.486308	0.0965213	0.554846	-0.000148834	0.269792	0.0801712	0.763952	0.10637	-0.0583376
	Sample 1177	0.360581	0.0610822	0.455256	0.0354787	0.382377	0.120676	0.729943	0.173299	-0.0968034
	Sample 1178	0.356314	0.0597335	0.495974	0.0403584	0.321399	0.0674349	0.724371	0.258431	-0.0488426
	Sample 1179	0.352485	0.137381	0.432944	0.112126	0.38238	0.1326	0.7175	-0.00164177	-0.12317
	Sample 1180	0.315628	0.0309444	0.377297	0.0398911	0.394938	0.116707	0.725444	0.218639	-0.0789829
	Sample 1181	0.394909	-0.0139834	0.439575	0.158271	0.390524	-0.035593	0.732242	0.204702	-0.0618244
	Sample 1182	0.335382	0.107312	0.566148	0.0462033	0.253193	0.0548656	0.682735	0.188508	-0.0728986
	Sample 1183	0.524144	0.0730836	0.411969	-0.00708509	0.398876	-0.030598	0.747544	0.172094	-0.0723088
	Sample 1184	0.47738	0.0112607	0.45798	-0.00722951	0.380561	0.168953	0.725067	0.090885	-0.0394869
	Sample 1185	0.394087	0.158983	0.506557	0.0699008	0.295425	0.131095	0.765914	0.0706923	-0.0636446
	Sample 1186	0.293034	0.140282	0.464864	0.0403346	0.3602	0.0165601	0.684463	0.287699	-0.0335278
	Sample 1187	0.444683	-0.0249006	0.531499	0.0469425	0.305402	-0.0339472	0.715337	0.214587	-0.100712
	Sample 1188	0.352703	0.127304	0.45912	0.0658971	0.365577	0.133813	0.743939	0.138879	-0.0910255
	Sample 1189	0.359225	0.0606744	0.389469	0.149972	0.416373	0.161594	0.717993	0.0690311	-0.0767135
	Sample 1190	0.29234	0.109919	0.476263	0.00373333	0.358051	0.155385	0.72366	0.221843	-0.148819
	Sample 1191	0.454495	0.0684818	0.435267	0.0483988	0.392343	0.0678004	0.702263	0.115245	0.00819902
	Sample 1192	0.367642	0.0813245	0.475405	0.018322	0.365927	0.234431	0.734085	0.104886	0.0166363
	Sample 1193	0.48487	0.129369	0.544108	-0.0853898	0.30579	0.14143	0.698569	0.15128	-0.0883687
	Sample 1194	0.36274	0.137048	0.455573	0.0765759	0.351037	0.0872614	0.760305	0.0517603	-0.0889655
	Sample 1195	0.342832	0.161177	0.49057	0.147855	0.318634	0.0244065	0.69755	0.053748	-0.095772
	Sample 1196	0.400757	0.0661292	0.454233	0.103978	0.370935	0.106719	0.740165	0.0669149	-0.0623182
	Sample 1197	0.309106	0.0962902	0.501596	0.104215	0.321243	0.10034	0.703568	0.174036	-0.0695472
	Sample 1198	0.530929	0.0970391	0.519008	0.0241801	0.223544	0.134546	0.692381	0.00352224	-0.00101512
	Sample 1199	0.3005	0.0189509	0.483232	0.0537205	0.31216	0.0773004	0.720073	0.327245	-0.0532115
	Sample 1200	0.417211	0.101751	0.491569	-0.00155749	0.31597	0.0703708	0.739894	0.186647	-0.0109676
	Sample 1201	0.464157	0.0742493	0.555246	0.0808748	0.225136	0.0386036	0.692693	0.0954276	-0.0794328
	Sample 1202	0.383404	0.093336	0.388399	0.0440412	0.352532	-0.00186034	0.681073	0.228833	-0.117604
	Sample 1203	0.397635	0.104997	0.426491	-0.0482525	0.369259	0.146938	0.712703	0.149093	-0.125559
	Sample 1204	0.263931	0.0874628	0.479774	0.0881181	0.296085	0.0954372	0.716801	0.234869	-0.112651
	Sample 1205	0.374747	0.0971943	0.480415	-0.0284216	0.312179	0.130179	0.723671	0.179392	-0.0863668
	Sample 1206	0.423427	0.0883611	0.47632	-0.0647458	0.323795	0.0513445	0.6808	0.221484	-0.12253
	Sample 1207	0.410544	0.0935906	0.536721	-0.0197339	0.294419	0.0952185	0.734125	0.180232	-0.0923319
	Sample 1208	0.352455	0.130887	0.428355	0.0208988	0.409209	0.191211	0.733705	0.0871835	-0.0687465
	Sample 1209	0.431841	0.093307	0.434039	0.088735	0.394275	0.136996	0.732286	-0.0264003	-0.0770655
	Sample 1210	0.4384	0.0648461	0.433279	0.126944	0.361419	0.0158965	0.74012	0.0844144	-0.0752363
	Sample 1211	0.448126	0.115031	0.443388	-0.0485083	0.323439	0.0723865	0.681907	0.174095	-0.0891292
	Sample 1212	0.371153	0.0849637	0.490801	0.0488237	0.302274	0.117201	0.700287	0.139027	-0.106384
	Sample 1213	0.401955	0.0904865	0.435776	0.00689762	0.365609	0.200349	0.732197	0.0944328	-0.111222
	Sample 1214	0.468103	0.0494117	0.488616	-0.0470173	0.30816	0.048157	0.696629	0.204505	-0.0972241
	Sample 1215	0.35689	0.10745	0.439993	0.106735	0.317269	0.0225719	0.761176	0.141693	-0.125097
	Sample 1216	0.406743	0.0109688	0.493649	0.0516799	0.314226	0.0843646	0.724291	0.21371	-0.0545294
	Sample 1217	0.398703	0.0693472	0.432964	-0.0091969	0.379409	0.145839	0.733985	0.192015	-0.0725462
	Sample 1218	0.481628	0.0242803	0.434997	-0.0190841	0.398785	0.116143	0.719619	0.085525	-0.0653539
	Sample 1219	0.540256	0.0341552	0.459808	-0.0488821	0.389993	0.0802187	0.745873	0.149187	-0.00477981
	Sample 1220	0.365373	0.156213	0.470669	0.0727955	0.299582	0.0932669	0.714171	0.0716587	-0.0558296
	Sample 1221	0.369116	-0.0418027	0.450542	0.0682611	0.38344	0.0390177	0.750545	0.257829	-0.0980556
	Sample 1222	0.262468	0.0698069	0.420167	0.0534007	0.370653	0.106328	0.686215	0.244646	-0.120223
	Sample 1223	0.403683	0.0529054	0.505156	0.0758879	0.34694	0.118342	0.732071	0.131419	-0.0768814
	Sample 1224	0.408737	-0.0102731	0.484554	0.0556857	0.313813	0.00354583	0.738484	0.244934	-0.0386654
	Sample 1225	0.297395	0.108733	0.477564	0.0737608	0.331697	0.15448	0.67735	0.170459	-0.104701
	Sample 1226	0.437011	0.0851904	0.477621	-0.012356	0.321947	0.138529	0.726435	0.0843492	-0.0744191
	Sample 1227	0.276539	0.11915	0.538451	0.055037	0.28022	0.0651824	0.715623	0.261706	-0.0478797
	Sample 1228	0.414521	0.124155	0.457747	0.078026	0.383839	0.122136	0.721481	-0.00575901	-0.135809
	Sample 1229	0.447404	0.0596654	0.475668	0.104966	0.326693	0.070838	0.742438	0.105524	-0.0247069
	Sample 1230	0.204551	0.0821548	0.446443	0.074816	0.34008	0.186123	0.708969	0.225142	-0.111687
	Sample 1231	0.299578	0.127211	0.522564	0.192543	0.276296	0.0817395	0.736059	0.0538075	-0.063821
	Sample 1232	0.417828	0.0873868	0.546171	-0.0316611	0.252729	0.178813	0.705609	0.0992197	-0.00204306
	Sample 1233	0.422641	-0.0018268	0.468038	0.00713608	0.382081	-0.0444407	0.75164	0.347853	-0.0726552
	Sample 1234	0.419808	0.0360615	0.427518	0.086248	0.367283	0.046788	0.738939	0.135922	-0.0919054
	Sample 1235	0.391626	0.0644518	0.477837	-0.0511514	0.37884	0.124856	0.754999	0.248122	-0.0633159
	Sample 1236	0.456153	0.0785948	0.55244	0.0358602	0.278798	0.0731181	0.717065	0.0734923	-0.0978727
	Sample 1237	0.320118	0.0551781	0.48526	0.0637039	0.347506	0.116636	0.713609	0.183772	-0.0827617
	Sample 1238	0.397704	0.10732	0.439191	0.0118567	0.330657	0.202762	0.697506	0.0257217	-0.0893549
	Sample 1239	0.415321	0.096121	0.471124	0.0307655	0.345461	0.0688288	0.759491	0.191015	-0.0502668
	Sample 1240	0.231151	0.0766354	0.457628	0.144896	0.370515	0.166013	0.770013	0.131248	-0.0698966
	Sample 1241	0.365902	0.155115	0.480505	0.0469047	0.331403	-0.00704136	0.739838	0.219247	-0.109015
	Sample 1242	0.328835	0.0766883	0.513502	0.0431439	0.302532	0.188088	0.738181	0.163696	-0.0244656
	Sample 1243	0.340443	0.0534581	0.541188	0.0193567	0.238863	0.107477	0.731223	0.21897	-0.0505032
	Sample 1244	0.40482	0.0975346	0.478019	-0.0395913	0.304883	0.134633	0.689412	0.161493	-0.092031
	Sample 1245	0.262158	0.0992157	0.458537	0.0345872	0.352033	0.124217	0.727342	0.183528	-0.128501
	Sample 1246	0.377187	0.100294	0.3972	0.0780742	0.394666	0.0664691	0.680395	0.101679	-0.131069
	Sample 1247	0.329019	0.0726921	0.46284	0.113762	0.356494	0.0816632	0.727371	0.14505	-0.101395
	Sample 1248	0.416898	0.058158	0.533184	-0.0559164	0.312866	0.0733332	0.753454	0.253455	-0.101121
	Sample 1249	0.294303	0.129947	0.45566	0.0197601	0.346388	0.145646	0.729627	0.154493	-0.0865782
	Sample 1250	0.354883	0.0681461	0.472464	0.0303696	0.297534	0.194013	0.729219	0.0928213	-0.0927533
	Sample 1251	0.440008	0.0760592	0.505626	-0.028625	0.331145	-0.00102332	0.714317	0.266235	-0.0492267
	Sample 1252	0.288571	0.136764	0.473292	0.151575	0.348286	-0.028438	0.729324	0.159329	-0.119322
	Sample 1253	0.353621	0.0263611	0.460076	0.00333513	0.343489	0.160208	0.76064	0.191313	-0.0856837
	Sample 1254	0.485717	0.058283	0.471862	-0.0125406	0.344917	0.182802	0.754778	0.0625832	0.00979573
	Sample 1255	0.281839	0.0926371	0.466665	0.101176	0.336202	0.0360784	0.725412	0.223524	-0.100025
	Sample 1256	0.439516	0.129503	0.491942	0.0193025	0.304694	0.162732	0.741098	0.0475799	-0.0335275
	Sample 1257	0.390218	0.0900431	0.4809	0.0704006	0.382257	0.0498465	0.754855	0.166061	-0.0590918
	Sample 1258	0.318668	0.0790702	0.45052	0.153234	0.362359	0.1534	0.715527	0.0900942	-0.0576427
	Sample 1259	0.356909	0.0604668	0.48941	0.115864	0.316699	0.015045	0.722986	0.147914	-0.135095
	Sample 1260	0.247886	0.0816492	0.415901	0.136332	0.379223	0.162185	0.760357	0.115902	-0.135006
	Sample 1261	0.463855	0.150042	0.51292	-0.0144744	0.268813	0.140874	0.697372	0.0909173	-0.0415584
	Sample 1262	0.392149	0.0716084	0.418705	0.0891108	0.355631	0.0411108	0.724645	0.139958	-0.0200362
	Sample 1263	0.483629	0.0185696	0.473	0.0109873	0.312232	0.0805384	0.710552	0.168198	-0.00653884
	Sample 1264	0.388531	0.132696	0.484124	0.00349989	0.344171	0.156773	0.747174	0.0828507	-0.0557622
	Sample 1265	0.393578	0.0214034	0.514914	0.0973068	0.28539	0.13441	0.703538	0.130421	-0.0150599
	Sample 1266	0.342187	-0.0209466	0.464418	-0.00892257	0.373074	0.188877	0.72012	0.186952	-0.136857
	Sample 1267	0.40405	0.0994247	0.467937	0.0126052	0.360291	0.099666	0.781978	0.123798	-0.0753368
	Sample 1268	0.528425	-0.0460638	0.496671	0.0423145	0.310903	-0.0179906	0.731007	0.177114	-0.0222425
	Sample 1269	0.419549	0.0610526	0.488037	0.055183	0.348446	0.207369	0.754118	0.034548	-0.10463
	Sample 1270	0.370011	0.0977839	0.390778	-0.0215519	0.411493	0.228163	0.708347	0.0536465	-0.10744
	Sample 1271	0.394363	0.11491	0.525912	0.036298	0.28172	0.0293658	0.734508	0.201478	-0.0808445
	Sample 1272	0.323332	-0.013941	0.529954	0.0737805	0.268925	0.168617	0.739032	0.189306	-0.05242
	Sample 1273	0.416624	0.0599581	0.485169	-0.0137379	0.315861	0.0911678	0.724355	0.214835	-0.100028
	Sample 1274	0.441854	0.100282	0.528667	-0.0160951	0.252655	0.120014	0.701677	0.10454	-0.103587
	Sample 1275	0.292684	0.0252655	0.442068	0.0940883	0.350732	0.111778	0.731106	0.215672	-0.137741
	Sample 1276	0.399833	0.0248251	0.505374	-0.0350452	0.296268	0.105671	0.73433	0.238477	-0.073118
	Sample 1277	0.493378	0.0920372	0.518399	0.0326617	0.265385	0.00499653	0.704041	0.105565	-0.078708
	Sample 1278	0.393355	0.0599489	0.431406	0.0609584	0.361961	0.0129138	0.749415	0.224763	-0.100956
	Sample 1279	0.333773	0.0774881	0.482043	0.0835058	0.323151	0.111545	0.730317	0.151492	-0.127366
	Sample 1280	0.376959	0.0166556	0.475665	0.0365084	0.331583	0.118962	0.741307	0.168476	-0.100169
	Sample 1281	0.269774	0.0566643	0.528866	0.115522	0.300534	0.130632	0.71007	0.192937	-0.00154448
	Sample 1282	0.238456	-0.0337762	0.357003	0.0347325	0.447772	0.0878564	0.738087	0.387009	-0.158214
	Sample 1283	0.424286	0.0468194	0.443182	0.00146816	0.396397	-0.0153425	0.742272	0.302475	-0.0517778
	Sample 1284	0.31868	0.07919	0.462658	0.0447033	0.337317	0.0547664	0.741339	0.244756	-0.0730196
	Sample 1285	0.400208	0.100347	0.459989	-0.0246612	0.325786	0.104503	0.741282	0.177229	-0.0402811
	Sample 1286	0.277196	0.112748	0.373918	0.100545	0.405214	0.0709571	0.751837	0.192035	-0.0882445
	Sample 1287	0.409331	0.0649468	0.499318	-0.0201329	0.315652	0.035095	0.701168	0.24625	-0.0902243
	Sample 1288	0.381342	0.127296	0.460129	-0.0243637	0.371514	0.118099	0.717957	0.148575	-0.0674987
	Sample 1289	0.366445	0.0654975	0.477246	-0.0109698	0.333826	0.112898	0.712181	0.133373	-0.119614
	Sample 1290	0.369132	0.0430896	0.583788	0.0446712	0.206606	0.0636038	0.693605	0.197325	-0.135672
	Sample 1291	0.317222	0.0501649	0.480163	0.0479433	0.354645	0.202032	0.731774	0.167837	-0.108355
	Sample 1292	0.521838	0.00942137	0.497148	0.0229899	0.296669	0.107858	0.71726	0.0945933	-0.0653767
	Sample 1293	0.362925	0.036184	0.433093	0.0281372	0.382779	0.0787345	0.677897	0.235695	-0.0492183
	Sample 1294	0.401205	0.0408046	0.388074	0.0865235	0.449205	0.125294	0.724272	0.131084	-0.0626907
	Sample 1295	0.437002	0.100052	0.483039	0.0206219	0.29306	0.0305933	0.725721	0.170535	-0.076026
	Sample 1296	0.486719	0.0479417	0.521029	-0.051301	0.317141	0.126077	0.720571	0.161286	-0.00367384
	Sample 1297	0.421254	0.159686	0.488283	0.0718507	0.342823	0.050174	0.687997	0.113955	-0.0211439
	Sample 1298	0.397833	0.0819181	0.492998	0.0155712	0.324069	0.145189	0.738631	0.138254	-0.0694119
	Sample 1299	0.451569	0.0310536	0.4842	0.0479485	0.310743	0.0655291	0.755238	0.143252	-0.0995751
	Sample 1300	0.402263	0.093883	0.518137	0.0640922	0.311847	0.101095	0.740481	0.0989067	-0.0674256
	Sample 1301	0.396639	0.075152	0.484312	0.0342544	0.322828	0.103754	0.700332	0.183087	-0.00424752
	Sample 1302	0.517227	0.0167465	0.450904	-0.0245751	0.369908	0.0952828	0.716716	0.12171	-0.0758076
	Sample 1303	0.305202	0.0805745	0.464963	-0.0026965	0.319902	0.119753	0.706182	0.294937	-0.08537
	Sample 1304	0.299312	0.0583378	0.376937	0.00262831	0.450546	0.120056	0.711135	0.268797	-0.0900129
	Sample 1305	0.397393	0.0270092	0.479148	0.00968839	0.351414	0.00771628	0.729531	0.277179	-0.11556
	Sample 1306	0.355333	0.0828268	0.387981	0.0479789	0.399478	0.207349	0.702736	0.0370647	-0.153915
	Sample 1307	0.399663	0.106811	0.54897	0.131629	0.261405	0.0632803	0.737859	0.0652608	-0.0858458
	Sample 1308	0.440998	0.0886114	0.461165	-0.045692	0.356607	0.150201	0.696114	0.0447727	-0.136566
	Sample 1309	0.218715	0.0611101	0.433135	0.0897992	0.374097	0.151201	0.702474	0.252736	-0.1002
	Sample 1310	0.295223	0.130113	0.419891	0.0801875	0.422193	0.164011	0.752373	0.103575	-0.116519
	Sample 1311	0.440218	0.0810228	0.482739	0.0705433	0.330486	0.0186206	0.709286	0.129931	-0.0591067
	Sample 1312	0.333887	0.0522734	0.458062	0.0111758	0.364368	0.18616	0.729038	0.170938	-0.132297
	Sample 1313	0.435797	0.130287	0.486787	0.0447384	0.312025	0.0118523	0.764005	0.0957525	-0.0821401
	Sample 1314	0.424243	-0.0213372	0.509229	-0.0283059	0.314621	0.0504688	0.699919	0.319263	-0.0297018
	Sample 1315	0.39704	0.0690928	0.424341	0.0016556	0.386676	0.0704146	0.723105	0.17582	-0.137268
	Sample 1316	0.489865	0.0776466	0.481103	0.00577184	0.297039	0.121586	0.717787	0.066421	-0.0219339
	Sample 1317	0.292554	0.146222	0.475067	0.152391	0.353857	0.149703	0.753554	0.04383	-0.139625
	Sample 1318	0.496498	0.0943183	0.452589	-0.0457482	0.40543	0.0590545	0.738183	0.172793	-0.126497
	Sample 1319	0.44331	0.00638521	0.446561	0.0900264	0.365406	0.0157298	0.734562	0.177474	-0.0960378
	Sample 1320	0.395042	0.0695997	0.472318	0.022632	0.325468	0.122304	0.745324	0.133578	-0.0678625
	Sample 1321	0.318593	0.118856	0.475523	0.0904474	0.345178	0.0642544	0.718486	0.164589	-0.0761408
	Sample 1322	0.380759	0.0482556	0.540482	0.0450489	0.264682	0.109145	0.709353	0.195019	-0.0600518
	Sample 1323	0.237297	0.0530282	0.479397	0.0614083	0.322995	0.215807	0.716637	0.211641	-0.0539112
	Sample 1324	0.434851	0.0430118	0.45324	-0.0112042	0.387868	0.215459	0.744565	0.0583551	-0.1004
	Sample 1325	0.486348	0.0655281	0.462526	-0.0242231	0.383287	0.106557	0.742389	0.0519307	-0.114724
	Sample 1326	0.361098	-0.00988717	0.501706	0.0647322	0.280151	0.0472476	0.750596	0.225523	-0.0815294
	Sample 1327	0.397957	0.0201422	0.460747	0.0578862	0.364615	0.146907	0.745149	0.123378	-0.0355517
	Sample 1328	0.41291	-0.0216556	0.531121	0.030549	0.279847	0.115252	0.723182	0.20115	-0.0180037
	Sample 1329	0.447844	0.109748	0.476101	-0.0216008	0.377242	0.139639	0.740853	0.108711	-0.0844968
	Sample 1330	0.310219	0.0685617	0.456325	0.0437799	0.356296	0.131756	0.734762	0.170082	-0.163177
	Sample 1331	0.446182	0.155424	0.486906	0.0212374	0.33112	0.00199343	0.704535	0.150657	-0.0542353
	Sample 1332	0.527727	0.0427008	0.488914	0.0724447	0.318781	0.109057	0.724577	0.0215074	-0.0178893
	Sample 1333	0.395212	0.101467	0.516123	-0.0279236	0.337623	0.131585	0.709733	0.109076	-0.118844
	Sample 1334	0.535879	0.0671266	0.495304	-0.0069022	0.307645	0.109427	0.757064	0.0710088	-0.107711
	Sample 1335	0.451084	0.0130085	0.494667	0.00260282	0.310715	0.00743414	0.693412	0.297418	-0.0542738
	Sample 1336	0.287635	0.126111	0.456405	0.0371105	0.381294	0.15282	0.73001	0.176257	-0.0447406
	Sample 1337	0.339858	0.115968	0.533297	0.0693792	0.287207	0.200785	0.76096	0.0407772	-0.107878
	Sample 1338	0.328397	0.113639	0.419314	-0.0295833	0.363882	0.121736	0.754049	0.233716	-0.0976794
	Sample 1339	0.356306	0.0510314	0.511581	0.067702	0.289912	0.0787902	0.713331	0.232662	-0.0797742
	Sample 1340	0.378635	0.0882622	0.4849	0.0195204	0.321143	0.0407506	0.677964	0.240964	-0.0782052
	Sample 1341	0.400533	0.138385	0.493497	0.00542928	0.360732	0.139848	0.738202	0.109094	-0.116252
	Sample 1342	0.321992	0.162966	0.456286	0.0763782	0.37227	0.0933158	0.716892	0.103962	-0.102985
	Sample 1343	0.359315	0.0689831	0.544359	0.103229	0.226075	0.0568567	0.729165	0.170182	-0.0754417
	Sample 1344	0.385857	-0.0112454	0.454716	0.0338524	0.35596	0.0248967	0.729842	0.312182	-0.0637414
	Sample 1345	0.40753	0.0973187	0.437115	-0.0391053	0.419856	0.210542	0.776781	0.0542143	-0.0984827
	Sample 1346	0.483463	0.111753	0.566759	0.00266797	0.259813	0.107203	0.719319	0.0439494	-0.0502381
	Sample 1347	0.405489	0.0144931	0.590168	-0.000932123	0.244395	0.0483386	0.692778	0.304469	-0.0285327
	Sample 1348	0.417931	0.0233495	0.58324	-0.0134005	0.222424	0.055792	0.742182	0.221928	-0.0650075
	Sample 1349	0.473063	0.0548695	0.46309	0.0416771	0.324544	0.105457	0.733516	0.0622915	-0.0801793
	Sample 1350	0.418515	0.0369263	0.474638	0.0590067	0.264779	0.150719	0.705486	0.0982283	-0.106773
	Sample 1351	0.403703	0.0591934	0.48448	0.0524217	0.309742	0.111269	0.679405	0.102406	-0.147259
	Sample 1352	0.464449	-0.002001	0.488936	0.083871	0.332433	0.0452834	0.723391	0.159523	-0.0864277
	Sample 1353	0.314217	0.104909	0.491504	0.0433628	0.345669	0.202272	0.748167	0.0933288	-0.0796763
	Sample 1354	0.374041	-0.00379143	0.519689	0.114442	0.292749	0.0967989	0.725317	0.172398	-0.0534438
	Sample 1355	0.371774	0.0163407	0.451115	0.0901825	0.368346	0.171929	0.738387	0.0595227	-0.125009
	Sample 1356	0.305809	0.0934189	0.385176	0.134704	0.401708	0.163604	0.775718	0.0770039	-0.036418
	Sample 1357	0.422336	0.0717516	0.402411	0.00181821	0.355656	0.102062	0.725606	0.103016	-0.0997921
	Sample 1358	0.399773	0.101787	0.478218	0.103426	0.30494	0.0132663	0.70991	0.119697	-0.0961704
	Sample 1359	0.313932	0.125622	0.491403	0.0637861	0.363783	0.0166019	0.763973	0.283372	-0.0603341
	Sample 1360	0.449046	-0.00397003	0.473689	-0.130311	0.329812	0.101452	0.710566	0.302342	-0.0366412
	Sample 1361	0.386767	0.138088	0.512909	0.0252734	0.321324	0.095781	0.699929	0.097192	-0.129318
	Sample 1362	0.455329	0.0496204	0.507007	-0.00659879	0.298406	0.115848	0.707394	0.144766	-0.0550702
	Sample 1363	0.399023	0.121747	0.596732	0.0919161	0.224592	0.112439	0.740011	0.0693545	-0.0089451
	Sample 1364	0.435833	0.102626	0.515858	0.0166533	0.291835	0.181926	0.729777	0.0600959	-0.0703297
	Sample 1365	0.415759	0.0756126	0.500522	-0.0653556	0.336611	0.0931745	0.751834	0.258936	-0.0749704
	Sample 1366	0.487744	0.0395322	0.536475	-0.0470966	0.310356	0.0749602	0.767452	0.138114	-0.0819798
	Sample 1367	0.320149	0.0250127	0.421206	0.0759455	0.406156	0.145231	0.718203	0.140826	-0.116932
	Sample 1368	0.362389	0.164909	0.456474	0.117834	0.371214	0.0473815	0.736121	0.0530455	-0.0872936
	Sample 1369	0.296611	0.0675627	0.501843	0.0312676	0.294857	0.166471	0.74147	0.154669	-0.118763
	Sample 1370	0.528498	-0.00736429	0.5232	-0.0126827	0.293979	0.147275	0.729589	0.0814433	-0.0164708
	Sample 1371	0.392887	0.108845	0.475826	0.0638371	0.361011	0.0795835	0.754944	0.067459	-0.101077
	Sample 1372	0.422523	0.0863694	0.492271	-0.0154228	0.334841	0.0981597	0.706357	0.219127	0.00282511
	Sample 1373	0.343936	0.0873407	0.440088	0.00901854	0.38097	0.0967909	0.786486	0.229389	-0.099426
	Sample 1374	0.376411	0.0971814	0.546164	-0.0819606	0.259991	0.072804	0.716538	0.266521	-0.0300888
	Sample 1375	0.504832	0.0464297	0.499528	-0.0146189	0.318043	0.0415596	0.733971	0.157802	-0.0266314
	Sample 1376	0.339687	0.123853	0.482439	0.0119532	0.313251	0.160512	0.709887	0.143318	-0.0835505
	Sample 1377	0.249098	0.0886269	0.380797	0.110185	0.420114	0.131549	0.724127	0.189679	-0.162561
	Sample 1378	0.445399	0.123148	0.482475	0.00184725	0.362074	0.0937634	0.716189	0.0906919	-0.0739184
	Sample 1379	0.352968	0.0520559	0.52273	0.0342192	0.299115	0.126582	0.701738	0.179877	-0.116241
	Sample 1380	0.34059	0.0953281	0.489666	-0.01408	0.299792	0.148661	0.679016	0.181008	-0.163361
	Sample 1381	0.453164	-0.00675909	0.503014	0.0491888	0.288676	0.0607542	0.712211	0.152416	-0.0432559
	Sample 1382	0.331228	0.0972682	0.471206	0.0734254	0.337031	0.161758	0.734168	0.112567	-0.121755
	Sample 1383	0.441955	0.0567274	0.503925	-0.0217475	0.302369	0.124234	0.693016	0.198951	-0.0522998
	Sample 1384	0.413444	0.0561821	0.474337	0.108713	0.34223	0.050462	0.722817	0.105526	-0.0491212
	Sample 1385	0.411701	0.131169	0.487119	0.0304307	0.317617	0.0806222	0.755151	0.110462	-0.0688974
	Sample 1386	0.448146	0.133009	0.533321	0.0421392	0.321064	0.0897915	0.740112	0.0669464	-0.098585
	Sample 1387	0.387835	0.0515939	0.525464	0.0212595	0.272653	0.120698	0.714807	0.137355	-0.162106
	Sample 1388	0.442602	0.00749602	0.483849	0.0412119	0.323219	0.16206	0.739758	0.133047	-0.0633932
	Sample 1389	0.36461	0.0696503	0.400851	0.0963962	0.381084	0.114102	0.715003	0.104831	-0.131612
	Sample 1390	0.350906	0.131394	0.483798	0.0863785	0.33807	0.0731152	0.741901	0.0715189	-0.170876
	Sample 1391	0.318672	0.139577	0.426216	0.109161	0.326117	-0.0139533	0.704797	0.214742	-0.124926
	Sample 1392	0.394448	0.0260908	0.456334	0.0611442	0.351757	0.041562	0.751645	0.210647	-0.0769232
	Sample 1393	0.32832	-0.0108507	0.43247	0.0531589	0.346494	0.0932308	0.708827	0.216474	-0.123016
	Sample 1394	0.413966	0.113331	0.536358	0.0874769	0.283387	0.0997459	0.704238	0.0423409	-0.0342517
	Sample 1395	0.373137	0.118861	0.456918	0.0696214	0.361639	0.0905242	0.746973	0.127539	-0.0691757
	Sample 1396	0.261938	0.0663369	0.458147	0.0755969	0.355413	0.180892	0.741341	0.14885	-0.0815568
	Sample 1397	0.425881	0.0102134	0.540258	0.0294606	0.288359	0.11911	0.721657	0.153391	-0.0871218
	Sample 1398	0.227766	0.14121	0.434987	0.0359731	0.363465	0.124289	0.695962	0.214267	-0.0738781
	Sample 1399	0.34785	0.118584	0.458084	-0.0277669	0.368507	0.110547	0.727664	0.228316	-0.0967855
	Sample 1400	0.442915	0.0931769	0.493549	0.0267507	0.309346	-0.027788	0.751295	0.183173	-0.112186
	Sample 1401	0.320991	0.0161613	0.536654	0.066652	0.282831	0.268439	0.748365	0.110835	-0.00879766
	Sample 1402	0.266887	0.123383	0.44092	0.050892	0.386707	0.0156145	0.749597	0.321654	-0.0805205
	Sample 1403	0.307039	0.132251	0.492288	0.0631198	0.335795	0.0846714	0.725914	0.163239	-0.0909285
	Sample 1404	0.44665	0.0113076	0.57743	-0.0219858	0.234106	0.0131283	0.708762	0.296195	-0.0313203
	Sample 1405	0.490262	0.0321278	0.467215	-0.0209057	0.330498	0.186156	0.729078	0.0307066	-0.101768
	Sample 1406	0.329495	0.0755867	0.449	0.0855813	0.343385	0.072449	0.735009	0.230815	-0.0315668
	Sample 1407	0.411202	0.106693	0.52453	0.11668	0.2983	0.0762465	0.726701	0.0863431	-0.0486337
	Sample 1408	0.373524	0.046429	0.477219	-0.0123815	0.347546	0.103139	0.713286	0.226374	-0.0463784
	Sample 1409	0.337951	0.0768174	0.492115	-0.0288077	0.313593	0.155329	0.696946	0.238029	-0.0695816
	Sample 1410	0.402086	0.124108	0.514088	0.0298201	0.309571	0.0714794	0.72112	0.153864	-0.0864981
	Sample 1411	0.392821	0.0941191	0.515957	0.038005	0.301646	0.16602	0.750535	0.0617039	-0.108949
	Sample 1412	0.425976	0.149187	0.505314	-0.000132467	0.280208	0.127192	0.765861	0.0966243	-0.0705844
	Sample 1413	0.474642	0.127187	0.528641	-0.0191995	0.310771	0.151776	0.744953	0.0833934	-0.0272317
	Sample 1414	0.35091	0.0429643	0.51024	0.0582449	0.321491	0.0404279	0.670621	0.253101	-0.0526192
	Sample 1415	0.321054	0.0241107	0.492537	0.0621683	0.348307	0.0625808	0.704896	0.259278	-0.0620381
	Sample 1416	0.317653	0.0674949	0.42859	0.0259766	0.396894	0.113827	0.767246	0.237544	-0.0763575
	Sample 1417	0.359044	0.100017	0.511137	0.0561194	0.281112	0.029683	0.69726	0.217133	-0.0626012
	Sample 1418	0.411064	0.096828	0.509987	0.0131864	0.326381	0.189833	0.713441	0.0516115	-0.0837226
	Sample 1419	0.454518	0.0947929	0.411527	0.0194704	0.409131	0.175586	0.765092	0.00209028	-0.123342
	Sample 1420	0.276318	0.0945505	0.465649	0.0257496	0.340424	0.0967734	0.747769	0.303793	-0.0904824
	Sample 1421	0.333725	0.12699	0.486733	0.0210102	0.322345	0.161733	0.719484	0.12264	-0.0493036
	Sample 1422	0.288789	0.104616	0.343285	0.164598	0.431943	-0.0570507	0.752191	0.21878	-0.133385
	Sample 1423	0.301024	0.128918	0.444113	0.0691856	0.400733	0.0707843	0.74552	0.213679	-0.0615409
	Sample 1424	0.469672	-0.00631621	0.511925	-0.00848731	0.339274	0.0571001	0.74063	0.249049	-0.0776587
	Sample 1425	0.348611	0.155032	0.427515	0.0332319	0.39331	0.0270875	0.708755	0.180653	-0.0991256
	Sample 1426	0.345241	0.114704	0.45635	0.103234	0.371349	-0.06814	0.731669	0.281782	-0.0552194
	Sample 1427	0.35825	0.0518437	0.42714	-0.0349538	0.384472	0.119509	0.735279	0.215364	-0.0894502
	Sample 1428	0.482959	0.0325899	0.475938	0.0539576	0.326157	0.0853247	0.716689	0.0795983	-0.0575005
	Sample 1429	0.33164	0.0689471	0.504612	0.0848992	0.340315	0.0722886	0.748832	0.200969	-0.0883673
	Sample 1430	0.368769	0.0847707	0.49047	0.056025	0.315522	0.0419781	0.730495	0.196138	-0.0810567
	Sample 1431	0.39144	0.105169	0.353963	0.0607072	0.454395	0.0617191	0.748289	0.0924053	-0.153807
	Sample 1432	0.371384	0.064555	0.462433	0.0677127	0.347812	0.0689412	0.734741	0.174751	-0.125583
	Sample 1433	0.358138	0.0910137	0.488719	0.117138	0.326317	-0.0325541	0.722545	0.251112	-0.0741859
	Sample 1434	0.411003	0.112426	0.56367	-0.0232027	0.239676	0.161523	0.720636	0.114418	-0.0969906
	Sample 1435	0.483262	0.0895774	0.441356	-0.0290533	0.35115	0.180319	0.751233	0.0428907	-0.0779698
	Sample 1436	0.381136	0.0800759	0.431564	-0.0049955	0.395818	0.110416	0.768394	0.214472	-0.0549977
	Sample 1437	0.481915	0.0348711	0.465192	-0.0160609	0.342756	0.164891	0.730666	0.124793	-0.0559717
	Sample 1438	0.396663	0.0990193	0.51919	-0.0608914	0.29138	0.117834	0.766837	0.20356	-0.122958
	Sample 1439	0.401618	0.106461	0.501478	0.106306	0.32023	-0.028184	0.704909	0.159754	0.0332425
	Sample 1440	0.360653	0.0784153	0.562721	0.0372443	0.273264	0.135262	0.741793	0.130905	-0.12585
	Sample 1441	0.388914	0.0277409	0.491976	0.0652264	0.303657	0.196833	0.714982	0.0867041	-0.102579
	Sample 1442	0.468949	-0.0242377	0.502207	0.00538466	0.285376	0.0718878	0.698024	0.2183	0.000484366
	Sample 1443	0.345123	0.0845435	0.517145	0.0694678	0.289241	0.0547217	0.694562	0.175714	-0.0976437
	Sample 1444	0.355174	-0.0218214	0.469624	0.0342562	0.329787	-0.0115785	0.70166	0.380679	-0.00212214
	Sample 1445	0.386946	0.0642929	0.463327	0.00738994	0.394993	0.0728445	0.691044	0.242409	-0.00900907
	Sample 1446	0.285055	0.0453448	0.508384	0.0647647	0.307312	0.143096	0.678233	0.203768	-0.0957388
	Sample 1447	0.401687	0.0691584	0.582211	0.0964776	0.227262	0.16341	0.729344	0.0505852	-0.035883
	Sample 1448	0.315824	0.0652041	0.531789	0.111347	0.280368	0.0606181	0.739872	0.193893	-0.0962109
	Sample 1449	0.366278	0.0583212	0.428924	0.0299727	0.384859	0.0234071	0.692213	0.229086	-0.106966
	Sample 1450	0.30218	0.0847665	0.510272	0.114957	0.289111	0.0972824	0.71041	0.183781	-0.05975
	Sample 1451	0.417383	0.125697	0.515756	-0.0122028	0.281244	0.0414514	0.70741	0.185984	-0.0908336
	Sample 1452	0.394642	0.114562	0.554789	0.0189468	0.257755	0.0638974	0.755632	0.233012	0.0200345
	Sample 1453	0.366279	0.093681	0.445741	0.0815183	0.368414	0.0870929	0.747744	0.0593622	-0.0979943
	Sample 1454	0.395997	0.0325978	0.509469	0.0302622	0.270485	0.106211	0.729829	0.176496	-0.1618
	Sample 1455	0.455844	0.0324896	0.507052	0.0244907	0.304189	0.11437	0.736731	0.116063	-0.0678423
	Sample 1456	0.327626	0.192946	0.464126	0.0749491	0.323393	0.0363326	0.723974	0.131625	-0.159184
	Sample 1457	0.363147	0.00211784	0.459984	0.0913296	0.360941	0.128694	0.737355	0.162007	-0.0254445
	Sample 1458	0.455001	0.0364248	0.422057	0.0574039	0.397133	-0.00505179	0.71767	0.192768	-0.0545836
	Sample 1459	0.383497	0.0628831	0.46183	0.00259837	0.37228	0.116696	0.706614	0.12547	-0.0861593
	Sample 1460	0.363513	0.0470242	0.439249	0.0993911	0.365012	0.105672	0.714893	0.107751	-0.0842721
	Sample 1461	0.286894	0.118422	0.519408	0.11892	0.309193	0.176182	0.722638	0.0537548	-0.126469
	Sample 1462	0.370587	0.142587	0.460915	-0.0151721	0.35151	0.0898712	0.718815	0.186391	-0.0676692
	Sample 1463	0.4991	0.0475279	0.470398	-0.0510132	0.341182	0.0631435	0.735459	0.211129	-0.0245455
	Sample 1464	0.403911	-0.00502643	0.502426	0.0700361	0.32162	-0.000729835	0.710122	0.239882	-0.0533848
	Sample 1465	0.354686	0.128017	0.465039	-0.0314851	0.359878	0.0710858	0.700475	0.2421	-0.0890777
	Sample 1466	0.305255	0.123468	0.471438	0.12327	0.3554	0.0826508	0.744137	0.143891	-0.081265
	Sample 1467	0.344598	-0.00716242	0.416261	0.010601	0.400693	0.185429	0.763415	0.206889	-0.0942998
	Sample 1468	0.466812	0.0639787	0.441311	0.0501972	0.352272	0.0380712	0.730148	0.10746	-0.122353
	Sample 1469	0.401616	0.110454	0.486252	-0.021675	0.352137	0.181454	0.735775	0.0956125	-0.158863
	Sample 1470	0.370534	0.157917	0.467392	0.0678576	0.344255	0.0774096	0.756585	0.103175	-0.0655045
	Sample 1471	0.45038	0.0103468	0.470528	-0.0368446	0.326278	0.152514	0.737417	0.177887	-0.0298308
	Sample 1472	0.408334	0.0653922	0.512035	-0.00566999	0.304011	0.198815	0.721605	0.148173	-0.0226287
	Sample 1473	0.326896	0.0195234	0.443421	0.167467	0.403808	0.0440696	0.763137	0.180873	-0.119105
	Sample 1474	0.364457	0.0729923	0.370332	0.062028	0.415763	0.0642366	0.728187	0.1647	-0.150624
	Sample 1475	0.348396	0.00611676	0.445329	0.0821925	0.3152	0.158467	0.72085	0.14167	-0.124353
	Sample 1476	0.388826	0.0899811	0.492976	0.126297	0.328286	0.0838384	0.710852	0.132172	-0.0262227
	Sample 1477	0.297054	0.0503274	0.391646	0.0374186	0.414983	0.102337	0.719658	0.276637	-0.0421404
	Sample 1478	0.318611	0.144761	0.507558	0.168432	0.290209	0.115006	0.740503	0.0475518	-0.0457021
	Sample 1479	0.393518	0.0930296	0.514274	0.0435896	0.277926	0.0640494	0.714873	0.169463	-0.0953769
	Sample 1480	0.347513	-0.00510409	0.422209	0.0382682	0.352911	0.133213	0.726707	0.211864	-0.0882947
	Sample 1481	0.305504	0.100758	0.482775	0.11316	0.319846	0.118943	0.741957	0.130779	-0.101066
	Sample 1482	0.355365	0.0769105	0.475406	0.00671826	0.33232	0.0719309	0.72706	0.222469	-0.115913
	Sample 1483	0.277151	0.158579	0.43497	0.0614293	0.391691	0.102937	0.685868	0.20473	-0.0921779
	Sample 1484	0.28421	-0.0191542	0.513508	0.0885737	0.329766	0.172337	0.753269	0.22338	-0.086351
	Sample 1485	0.373369	0.0624709	0.479818	0.164267	0.320392	0.00477817	0.718253	0.0941602	-0.0685228
	Sample 1486	0.359531	0.0888939	0.579394	0.0785093	0.231715	0.0729236	0.757681	0.218492	0.0132232
	Sample 1487	0.430015	0.0587924	0.515913	0.064167	0.298301	0.132165	0.758026	0.0835723	-0.0814105
	Sample 1488	0.43248	0.0619317	0.436062	0.0331569	0.406581	0.103507	0.754862	0.125231	-0.105924
	Sample 1489	0.352346	0.147287	0.459636	0.0792427	0.384115	-0.0591043	0.749558	0.185687	-0.144893
	Sample 1490	0.441663	0.0912001	0.442171	-0.0958151	0.370187	0.0668771	0.736797	0.280347	-0.0863534
	Sample 1491	0.324052	0.123907	0.510555	0.0442805	0.318946	0.140035	0.74712	0.147538	-0.134627
	Sample 1492	0.40394	0.0967529	0.460003	0.0993609	0.352122	0.103001	0.70195	0.0790428	-0.0754924
	Sample 1493	0.495493	0.00494639	0.460193	-0.0604048	0.337839	0.0354696	0.721573	0.272696	0.0034694
	Sample 1494	0.419177	0.0747532	0.379341	-0.00239079	0.446259	0.0879334	0.718085	0.18768	-0.0789299
	Sample 1495	0.312766	0.0732883	0.424319	0.00589029	0.38856	0.229331	0.72703	0.122296	-0.0877199
	Sample 1496	0.415967	0.0623885	0.491399	-0.0723932	0.309602	0.0960296	0.72233	0.25966	-0.0161329
	Sample 1497	0.424812	0.0271339	0.528094	0.0848882	0.289963	0.109564	0.74436	0.102309	-0.0528267
	Sample 1498	0.404851	0.0491246	0.509965	-0.0422244	0.318505	0.0257442	0.722574	0.2939	-0.0703055
	Sample 1499	0.413828	0.0898377	0.539702	0.0774118	0.298827	0.041046	0.76645	0.119081	-0.134
	Sample 1500	0.486254	0.00822684	0.501896	-0.0229069	0.331299	0.0848752	0.760926	0.171393	-0.00253337
	Sample 1501	0.453273	0.103417	0.456877	0.0316291	0.389316	0.110059	0.730555	0.0251338	-0.0506427
	Sample 1502	0.440532	0.096934	0.493432	0.00649476	0.308849	0.0458075	0.710623	0.175809	-0.114349
	Sample 1503	0.265497	0.041538	0.421989	0.0312285	0.37786	0.236926	0.74479	0.17008	-0.0350207
	Sample 1504	0.387635	0.0473228	0.484882	0.0268417	0.322751	0.0176696	0.71945	0.243344	-0.0972868
	Sample 1505	0.309353	0.0888109	0.413928	0.0618619	0.399316	0.129488	0.708447	0.194283	-0.0807464
	Sample 1506	0.253244	0.123567	0.437958	0.037023	0.404866	0.0873163	0.719167	0.24575	-0.118854
	Sample 1507	0.258314	0.0670529	0.386612	0.036675	0.417813	0.0501302	0.747843	0.30594	-0.107537
	Sample 1508	0.406534	0.0747751	0.476321	0.00960775	0.371038	0.0592057	0.721017	0.168311	-0.0839772
	Sample 1509	0.350633	0.0646934	0.465001	-0.00965623	0.351093	0.0478573	0.746594	0.300599	-0.102613
	Sample 1510	0.429337	0.0736767	0.443146	-0.0559396	0.351479	0.155844	0.714785	0.170269	-0.0540882
	Sample 1511	0.339115	0.0412563	0.515953	0.067145	0.310609	0.178263	0.713453	0.156361	0.00423788
	Sample 1512	0.418747	0.0319049	0.503057	-0.00210832	0.317767	0.135427	0.776008	0.129831	-0.0707853
	Sample 1513	0.296054	0.142326	0.454323	-0.0152127	0.35762	0.179884	0.724321	0.157454	-0.106548
	Sample 1514	0.27014	0.0541729	0.346954	0.0795272	0.451146	0.114511	0.742918	0.204848	-0.103372
	Sample 1515	0.454102	0.0539545	0.510238	0.0872918	0.258625	0.00778257	0.710069	0.142487	-0.0755679
	Sample 1516	0.466124	0.146327	0.533969	0.0485695	0.273301	0.06555	0.715046	0.0571667	-0.0544393
	Sample 1517	0.319777	0.0850682	0.513254	0.0578668	0.252848	0.0704781	0.727307	0.208545	-0.107552
	Sample 1518	0.349333	0.0986064	0.394002	0.11575	0.411759	0.030157	0.752911	0.132741	-0.0973995
	Sample 1519	0.485001	0.0954997	0.476205	0.0874519	0.339254	-0.0577463	0.738815	0.149937	-0.00609058
	Sample 1520	0.331179	0.165209	0.42007	0.0220016	0.408604	0.160186	0.691671	0.114501	-0.0215911
	Sample 1521	0.298759	0.0408371	0.438808	0.0180669	0.385971	0.139765	0.721615	0.264687	-0.102313
	Sample 1522	0.469752	0.0871391	0.468993	-0.0111325	0.345664	0.133708	0.727857	0.0364133	-0.089934
	Sample 1523	0.4623	0.102121	0.473844	0.0100283	0.310458	0.0018444	0.758439	0.118171	-0.138533
	Sample 1524	0.386359	0.112749	0.482551	-0.0099253	0.312641	0.120701	0.760607	0.126194	-0.0547293
	Sample 1525	0.392912	-0.0546722	0.485845	-0.00227303	0.314931	0.0027628	0.73891	0.384018	-0.0667041
	Sample 1526	0.316552	0.096676	0.455966	0.0633978	0.351614	0.0755282	0.778873	0.211427	-0.106098
	Sample 1527	0.444082	0.0641304	0.406259	0.0449239	0.394721	0.0165748	0.730939	0.19514	-0.0831805
	Sample 1528	0.328919	0.0152636	0.479307	0.0359277	0.345649	0.146451	0.70451	0.243472	-0.035113
	Sample 1529	0.323753	0.15299	0.417228	0.0574606	0.407017	0.0694544	0.74669	0.148615	-0.112495
	Sample 1530	0.389622	0.0595971	0.492029	0.0862384	0.295239	0.0760605	0.7061	0.142904	-0.0984045
	Sample 1531	0.290824	0.193236	0.481912	0.0784125	0.328587	0.0758345	0.68004	0.140496	-0.0535417
	Sample 1532	0.516932	-0.0202992	0.497434	-0.0580419	0.341635	0.0695615	0.733307	0.19033	-0.0683006
	Sample 1533	0.310444	0.159915	0.461898	-0.00074836	0.324836	0.0858346	0.726432	0.195504	-0.133727
	Sample 1534	0.341447	0.108497	0.505471	0.0779606	0.272449	0.0240567	0.734844	0.201685	-0.116576
	Sample 1535	0.418898	-0.000491552	0.560948	0.0487953	0.237709	0.0976167	0.710898	0.19143	-0.106717
	Sample 1536	0.309658	0.0841375	0.415309	0.0866456	0.337572	-0.0524217	0.714967	0.300084	-0.0762606
	Sample 1537	0.403726	0.0585245	0.457061	0.0241227	0.352338	0.0983492	0.745729	0.166108	-0.0667581
	Sample 1538	0.418017	0.0539621	0.353396	0.0293376	0.458957	-0.0355088	0.755538	0.290184	-0.0528638
	Sample 1539	0.38912	0.0766477	0.409864	0.0536619	0.377076	-0.00978571	0.724562	0.218149	-0.100612
	Sample 1540	0.365108	0.0771646	0.498189	0.034857	0.306663	0.161805	0.750516	0.141219	0.0184863
	Sample 1541	0.288851	0.0624683	0.441848	0.0645594	0.387318	0.142381	0.744366	0.172351	-0.149732
	Sample 1542	0.381722	0.0169852	0.468848	0.00849282	0.298283	0.0779944	0.721065	0.261235	-0.0322021
	Sample 1543	0.41432	0.000131872	0.444638	0.0221857	0.379139	0.0360592	0.752006	0.266824	-0.0289174
	Sample 1544	0.424608	0.0397371	0.417837	-0.0342094	0.442029	0.145721	0.713825	0.210296	-0.02832
	Sample 1545	0.420186	0.0800723	0.577234	0.03518	0.272965	-0.0367712	0.732549	0.29213	-0.0478867
	Sample 1546	0.441781	0.112373	0.509012	-0.0231406	0.277538	-0.00466198	0.741814	0.22339	-0.121467
	Sample 1547	0.475458	0.0677103	0.532854	-0.00737667	0.280187	0.0566071	0.689317	0.144914	-0.0108417
	Sample 1548	0.329998	0.105947	0.413255	-0.0490768	0.397153	0.148324	0.705586	0.25568	-0.126034
	Sample 1549	0.346186	0.0798132	0.489246	-0.0175845	0.362122	0.105493	0.747202	0.187955	-0.119236
	Sample 1550	0.426305	0.0253544	0.504439	0.0205939	0.291029	0.0282041	0.745773	0.231429	-0.0511975
	Sample 1551	0.330843	0.070238	0.402272	0.0897324	0.364777	0.0372288	0.713135	0.176458	-0.137716
	Sample 1552	0.438208	0.0718585	0.480162	0.0196093	0.288089	0.0806161	0.702144	0.149992	-0.0575518
	Sample 1553	0.495002	0.0892457	0.564583	-0.0406059	0.263645	0.0577704	0.699184	0.135675	-0.0524306
	Sample 1554	0.282607	0.108689	0.419138	0.0140161	0.414414	0.114046	0.724284	0.236209	-0.115664
	Sample 1555	0.313807	0.0974564	0.498467	0.128445	0.310613	0.102556	0.742778	0.172169	-0.0446776
	Sample 1556	0.417312	0.0394979	0.400658	-0.00691067	0.426872	0.0556739	0.764789	0.220721	-0.105238
	Sample 1557	0.358457	0.103933	0.424749	0.040489	0.369049	0.159443	0.736575	0.0978416	-0.110748
	Sample 1558	0.329055	0.126227	0.454198	0.0960614	0.347807	0.0862284	0.725773	0.127207	-0.0431772
	Sample 1559	0.468318	0.113591	0.554469	0.0164007	0.281806	0.0786948	0.730906	0.0983202	-0.0670409
	Sample 1560	0.370349	0.0805024	0.518239	0.0170719	0.310734	0.0738812	0.663687	0.18856	-0.0834547
	Sample 1561	0.366457	0.130599	0.412912	0.124301	0.395374	0.0973918	0.720026	0.062882	-0.116518
	Sample 1562	0.26186	0.122605	0.470202	0.139068	0.35398	0.0929323	0.706962	0.135466	-0.101002
	Sample 1563	0.435063	0.0682101	0.558941	0.0121171	0.284266	0.0390288	0.744098	0.233256	-0.0544737
	Sample 1564	0.417916	0.0475619	0.413214	-0.0397214	0.371017	0.0846979	0.716084	0.227223	-0.0415897
	Sample 1565	0.418483	0.100659	0.49432	0.0278687	0.294252	0.0448834	0.762274	0.148376	-0.122467
	Sample 1566	0.322835	0.0695985	0.461613	0.114283	0.314763	0.0643373	0.715935	0.178705	-0.0619741
	Sample 1567	0.243458	0.0758915	0.427926	0.0903748	0.391102	0.163318	0.738245	0.203512	-0.0959437
	Sample 1568	0.378856	0.0810875	0.5066	0.0581234	0.308958	0.211803	0.705887	0.0433199	-0.120904
	Sample 1569	0.517822	0.100337	0.604318	-0.0134863	0.212046	0.0710051	0.720805	0.0617103	-0.0960382
	Sample 1570	0.296028	0.109622	0.468025	0.0129702	0.348716	0.060037	0.723468	0.264238	-0.188124
	Sample 1571	0.460019	0.0939171	0.54886	-0.0732347	0.249312	0.13651	0.73293	0.160838	-0.0794422
	Sample 1572	0.35586	0.0580631	0.425075	0.0607187	0.399277	0.0473369	0.714658	0.202867	-0.0712175
	Sample 1573	0.383577	0.0431343	0.435186	0.0312812	0.363835	0.0294763	0.72128	0.220706	-0.0989798
	Sample 1574	0.322937	0.0403743	0.472694	0.0179871	0.312501	0.185621	0.732842	0.140074	-0.150721
	Sample 1575	0.303058	0.0978222	0.434242	0.0544666	0.394942	0.176706	0.713555	0.0984249	-0.151031
	Sample 1576	0.392022	-0.0310059	0.461398	0.0816299	0.369933	0.0982344	0.792535	0.193891	-0.103546
	Sample 1577	0.282494	0.102458	0.427542	0.120586	0.334021	0.125723	0.714779	0.0899449	-0.110869
	Sample 1578	0.389771	0.109515	0.495944	0.0767147	0.333511	-0.00395361	0.749449	0.16768	-0.0631292
	Sample 1579	0.368559	0.080246	0.444985	-0.0486086	0.379594	0.0900737	0.750524	0.214008	-0.108309
	Sample 1580	0.385475	0.0286744	0.444679	-0.04374	0.380427	0.0180306	0.735723	0.293923	-0.0357428
	Sample 1581	0.426045	0.00274056	0.516793	-0.0820021	0.307866	0.0835502	0.739905	0.291445	-0.0449559
	Sample 1582	0.312285	0.039209	0.482262	0.0528962	0.322591	0.103977	0.731277	0.229574	-0.086852
	Sample 1583	0.265626	0.117179	0.472679	0.0270736	0.367712	0.14915	0.705209	0.217965	-0.0883541
	Sample 1584	0.334215	0.0942697	0.467696	0.0696496	0.332688	0.141289	0.754144	0.14243	-0.0488054
	Sample 1585	0.460755	-0.0333679	0.467041	0.0674773	0.326455	0.125092	0.744714	0.12729	0.00522261
	Sample 1586	0.349344	-0.00609798	0.507385	0.0627918	0.300166	0.150929	0.751438	0.162434	-0.144409
	Sample 1587	0.45302	0.0842284	0.561011	0.0948057	0.254014	-0.0264678	0.716418	0.0894335	-0.057154
	Sample 1588	0.364582	0.094708	0.449792	0.122279	0.370061	0.0520256	0.714669	0.116008	-0.0578662
	Sample 1589	0.318479	0.116832	0.407494	0.115701	0.388673	0.00324728	0.71377	0.213861	-0.107452
	Sample 1590	0.328444	0.064265	0.484522	0.116377	0.347264	-0.00871474	0.705552	0.269861	-0.0870532
	Sample 1591	0.416217	0.00874478	0.478638	-0.0198872	0.332516	0.120048	0.751608	0.19811	-0.114554
	Sample 1592	0.443759	0.153136	0.449272	0.0467868	0.33856	0.0989114	0.714013	0.0315551	-0.0176429
	Sample 1593	0.443043	0.042001	0.466728	0.0342788	0.324519	0.028541	0.726321	0.196915	-0.0527023
	Sample 1594	0.240663	0.138349	0.412487	0.0643827	0.397075	0.113223	0.715123	0.196113	-0.0879246
	Sample 1595	0.380355	0.0930971	0.477136	0.134302	0.330115	0.167853	0.722244	-0.00783295	-0.0922071
	Sample 1596	0.341124	0.0334919	0.46183	0.0976002	0.347452	-0.0273711	0.739376	0.300272	-0.109463
	Sample 1597	0.413439	0.0344885	0.452675	0.0391629	0.36285	0.133309	0.705025	0.120108	-0.0562836
	Sample 1598	0.43497	0.0172814	0.487901	0.0639682	0.33578	0.116338	0.719137	0.124037	-0.0653491
	Sample 1599	0.334781	0.117895	0.415779	0.0350592	0.417773	0.0566843	0.689409	0.218612	-0.0963595
	Sample 1600	0.327992	0.0477427	0.46867	0.0700395	0.3062	0.000349516	0.744845	0.268843	-0.0289795
	Sample 1601	0.454891	0.0446477	0.438189	0.0131801	0.348215	0.0779048	0.713252	0.179508	-0.0903588
	Sample 1602	0.357319	0.179992	0.414115	0.0664885	0.392904	0.0919317	0.717658	0.0869266	-0.141758
	Sample 1603	0.493057	0.0684129	0.525737	-0.0764917	0.298151	0.0555307	0.710279	0.166486	-0.103054
	Sample 1604	0.366032	0.0741391	0.527102	0.00760095	0.306879	0.129214	0.693603	0.171768	-0.0914467
	Sample 1605	0.359895	0.00654473	0.480593	0.0361797	0.313076	0.0163103	0.719713	0.305991	-0.0976352
	Sample 1606	0.404814	0.116768	0.514967	0.0444298	0.275192	0.115678	0.735497	0.0634223	-0.0855421
	Sample 1607	0.338309	0.0311182	0.499181	0.0142112	0.294718	0.0197789	0.735404	0.326031	-0.076673
	Sample 1608	0.325166	0.0854299	0.381428	0.135389	0.416298	0.125961	0.733998	0.0959844	-0.0580506
	Sample 1609	0.473998	0.135965	0.409623	0.0482836	0.386613	0.099597	0.748013	0.0134944	-0.036174
	Sample 1610	0.402895	0.101362	0.499903	-0.106119	0.296308	0.159026	0.720723	0.206123	-0.0785961
	Sample 1611	0.403589	0.0663762	0.474206	0.0688302	0.339458	0.110269	0.715135	0.122297	-0.0609064
	Sample 1612	0.341914	0.0782039	0.399627	0.00266819	0.420074	0.0692256	0.734016	0.24871	-0.100799
	Sample 1613	0.300981	0.027167	0.407968	0.0791857	0.40714	0.162268	0.747552	0.217697	-0.062382
	Sample 1614	0.265995	0.110249	0.443589	0.155729	0.349727	0.100361	0.710044	0.134323	-0.108059
	Sample 1615	0.330149	0.115991	0.528661	0.018442	0.310991	0.057218	0.712341	0.260996	-0.0956972
	Sample 1616	0.342744	0.098649	0.465201	-0.0252397	0.368669	0.0820394	0.706663	0.270114	-0.0689787
	Sample 1617	0.393979	0.168088	0.488725	0.0864423	0.34498	0.0493667	0.702782	0.0614084	-0.0780676
	Sample 1618	0.264128	0.189793	0.476888	0.115239	0.324205	0.299943	0.727356	-0.11918	-0.0807722
	Sample 1619	0.266313	-0.0504841	0.516161	0.0351248	0.341162	0.070886	0.732725	0.367234	-0.074195
	Sample 1620	0.357884	0.0118323	0.370182	-0.024007	0.412082	0.0515513	0.709022	0.304489	-0.0689544
	Sample 1621	0.370201	0.0668413	0.447476	0.00217371	0.324115	0.0943992	0.724759	0.211061	-0.053041
	Sample 1622	0.320666	0.0787695	0.465605	0.0862803	0.331879	0.0358222	0.717548	0.219623	-0.0237665
	Sample 1623	0.435074	-0.0289681	0.47298	-0.0136573	0.27692	0.1418	0.719171	0.192138	-0.0868304
	Sample 1624	0.316329	0.084438	0.452018	0.147536	0.359678	0.0465457	0.761937	0.193802	-0.0637943
	Sample 1625	0.391035	0.0937981	0.5182	0.012349	0.304461	0.100235	0.706417	0.176783	-0.0949138
	Sample 1626	0.404724	0.060219	0.466318	-0.00889997	0.345145	0.0654438	0.729977	0.206446	-0.0211308
	Sample 1627	0.42123	0.150715	0.49983	-0.0131859	0.307979	0.0643108	0.717731	0.159572	-0.0457119
	Sample 1628	0.433257	0.0330444	0.435998	-0.0201275	0.372302	0.0710247	0.750215	0.219305	-0.0849239
	Sample 1629	0.368826	0.13935	0.448959	0.027916	0.344073	0.0255378	0.719871	0.191616	-0.0920129
	Sample 1630	0.254035	0.173288	0.44466	0.0307535	0.399672	0.00568294	0.714244	0.26909	-0.0949764
	Sample 1631	0.452481	-0.0187216	0.516992	-0.0138881	0.304323	0.171003	0.724122	0.143501	-0.0973179
	Sample 1632	0.381701	0.121859	0.468674	0.00904259	0.355627	0.168157	0.773765	0.0848544	-0.121589
	Sample 1633	0.273781	0.00374838	0.425167	0.00952142	0.377308	0.109344	0.721502	0.3133	-0.0417474
	Sample 1634	0.383956	0.0775372	0.486651	-0.0195726	0.330538	0.0806243	0.727829	0.213442	-0.0246776
	Sample 1635	0.361792	-0.0393917	0.471415	0.0675556	0.3177	0.0398788	0.715168	0.296379	-0.028287
	Sample 1636	0.432743	0.0739377	0.51796	0.0163576	0.253043	0.0646541	0.711486	0.188878	-0.0178843
	Sample 1637	0.424456	0.0738326	0.492913	-0.0155262	0.321543	0.0979328	0.737305	0.157422	-0.0692655
	Sample 1638	0.370257	0.109381	0.459687	-0.0156383	0.349505	0.143028	0.743363	0.162533	-0.0984513
	Sample 1639	0.360002	0.132758	0.422282	0.122532	0.321264	0.0620036	0.71996	0.11711	-0.0898568
	Sample 1640	0.38994	0.109332	0.518737	0.0421574	0.291857	0.0291599	0.714118	0.195546	-0.10958
	Sample 1641	0.447221	0.0578652	0.479162	0.0417526	0.328534	0.128528	0.73098	0.103157	-0.0334956
	Sample 1642	0.350474	0.111288	0.480602	0.0860594	0.31957	0.0139812	0.746104	0.210605	-0.116902
	Sample 1643	0.450001	0.0667465	0.516871	-0.0197697	0.335853	0.0496773	0.765192	0.234304	-0.0484287
	Sample 1644	0.368034	0.0522044	0.428782	0.0502832	0.37835	-0.0427221	0.703161	0.306724	-0.086848
	Sample 1645	0.388043	0.128361	0.477042	0.0900401	0.35242	0.0732288	0.745391	0.104863	-0.101859
	Sample 1646	0.382025	0.0424103	0.494481	0.00715304	0.330993	0.181708	0.740863	0.162643	-0.0697719
	Sample 1647	0.373898	0.0777311	0.53392	0.0153537	0.292444	0.154095	0.730232	0.183102	-0.0338525
	Sample 1648	0.402768	0.00520716	0.435164	0.138589	0.387632	0.0419121	0.722016	0.112765	-0.106945
	Sample 1649	0.329974	0.0606675	0.430589	0.0642374	0.359933	0.143467	0.709567	0.153983	-0.0463911
	Sample 1650	0.332939	0.0582851	0.474049	0.0194302	0.38447	0.185906	0.72991	0.16105	-0.0413315
	Sample 1651	0.385181	0.0248129	0.492839	0.0188964	0.313417	0.0698952	0.749281	0.218892	-0.0661894
	Sample 1652	0.403057	0.0405665	0.422963	0.147674	0.354277	0.0160326	0.711914	0.147465	-0.0725218
	Sample 1653	0.283521	0.0533163	0.468032	0.0298793	0.300649	0.129919	0.746116	0.22699	-0.123969
	Sample 1654	0.290554	0.0454208	0.523417	0.0729495	0.278453	0.105405	0.743091	0.227725	-0.0633136
	Sample 1655	0.328539	0.175496	0.498355	0.0794578	0.326297	0.160196	0.711073	0.0810934	-0.0638581
	Sample 1656	0.433962	0.109088	0.451922	0.0176903	0.349754	0.121347	0.727023	0.0608397	-0.0752677
	Sample 1657	0.399171	0.105803	0.451389	0.107299	0.356337	0.0367616	0.711346	0.151071	-0.0761465
	Sample 1658	0.374597	0.0735048	0.545263	-0.0129711	0.275046	0.0852252	0.709464	0.240821	-0.124962
	Sample 1659	0.363995	0.116955	0.368762	0.0225756	0.423868	0.129867	0.74032	0.110445	-0.130513
	Sample 1660	0.338349	0.0800739	0.493141	0.0530019	0.309849	-0.0278039	0.695185	0.288124	-0.103711
	Sample 1661	0.389192	0.0237957	0.523865	0.022551	0.315927	0.092679	0.759268	0.237081	-0.11054
	Sample 1662	0.468014	0.0554973	0.423155	-0.115083	0.40526	-0.00054048	0.751523	0.299788	-0.0651679
	Sample 1663	0.405322	0.0393887	0.53069	-0.0223965	0.280661	0.135022	0.730596	0.200934	-0.100926
	Sample 1664	0.534488	0.00853554	0.527819	0.000870026	0.291173	0.0668085	0.734584	0.136226	-0.0895771
	Sample 1665	0.584081	0.0468853	0.482636	-0.0170338	0.33825	0.0679134	0.751764	0.0609793	0.00301723
	Sample 1666	0.405618	0.0465398	0.478811	0.0774623	0.333654	0.163904	0.738499	0.0411447	-0.139368
	Sample 1667	0.344941	0.0544538	0.501424	0.0852794	0.292992	0.185931	0.735052	0.0664597	-0.0722724
	Sample 1668	0.343934	0.129558	0.460153	0.0372027	0.358652	0.0276396	0.746863	0.2407	-0.0511452
	Sample 1669	0.409599	0.0780791	0.496648	0.0847927	0.332358	0.120953	0.744103	0.0569904	-0.0847445
	Sample 1670	0.348893	0.113864	0.387915	0.0284468	0.416429	0.0932261	0.780673	0.181579	-0.101095
	Sample 1671	0.42414	0.0639201	0.483518	0.0760456	0.333807	0.0983932	0.740746	0.111671	-0.0808813
	Sample 1672	0.464865	0.0907596	0.370517	-0.0304415	0.450276	0.0779713	0.768884	0.167938	-0.0762094
	Sample 1673	0.273437	0.110681	0.516379	0.126517	0.281053	0.0853712	0.726971	0.217691	-0.00487108
	Sample 1674	0.342219	0.131579	0.484178	-0.00198786	0.348742	0.0786193	0.734775	0.172715	-0.12406
	Sample 1675	0.339289	0.123254	0.448527	0.108953	0.382036	0.032928	0.71631	0.15506	-0.0843315
	Sample 1676	0.353751	0.14732	0.523259	0.0732625	0.271904	0.127845	0.747845	0.0683497	-0.0603221
	Sample 1677	0.436594	0.0494662	0.442052	0.0230307	0.413113	0.125879	0.748599	0.103014	-0.113086
	Sample 1678	0.352157	0.0922819	0.457119	0.0936108	0.317802	0.0367222	0.740212	0.135091	-0.128713
	Sample 1679	0.422303	0.122215	0.440562	0.110124	0.395282	0.119144	0.73955	-0.0119544	-0.0493958
	Sample 1680	0.402279	0.0954095	0.466695	0.0317877	0.351268	0.0322211	0.747773	0.175588	-0.0925292
	Sample 1681	0.219883	0.0296701	0.468305	0.0586796	0.31046	0.119552	0.731036	0.303166	-0.0918132
	Sample 1682	0.5219	0.0755369	0.513902	-0.0604416	0.299643	0.0393987	0.729381	0.185455	-0.0284071
	Sample 1683	0.373001	0.129146	0.500139	0.0236953	0.30512	0.0914004	0.736404	0.124118	-0.20688
	Sample 1684	0.398842	0.134993	0.513121	0.0293226	0.312641	0.0680825	0.711988	0.132769	-0.0720881
	Sample 1685	0.446284	0.0316555	0.427787	0.0331763	0.386904	0.139202	0.74246	0.0810163	-0.0553848
	Sample 1686	0.46441	0.0434886	0.465816	0.0515238	0.326099	0.0448199	0.727764	0.147719	-0.0656886
	Sample 1687	0.3225	0.12311	0.481843	0.0668653	0.344622	-0.0137634	0.707957	0.299979	-0.03805
	Sample 1688	0.393001	0.0959628	0.412273	0.00342421	0.410229	0.163361	0.725647	0.0691671	-0.110779
	Sample 1689	0.350001	0.0967362	0.399289	0.0669605	0.40917	0.0606127	0.712432	0.17489	-0.0958819
	Sample 1690	0.500171	-0.0781944	0.514461	0.0315896	0.281765	0.00287084	0.708457	0.250079	-0.0633781
	Sample 1691	0.385732	-0.000392129	0.459664	0.0347123	0.348985	0.158726	0.730935	0.125517	-0.0918175
	Sample 1692	0.318798	0.058373	0.483818	0.108444	0.347561	0.103883	0.713686	0.183229	-0.0799524
	Sample 1693	0.375452	0.0822813	0.449913	0.0200885	0.350979	0.159383	0.701306	0.116385	-0.132133
	Sample 1694	0.372787	0.0330096	0.538424	0.0044113	0.292444	0.0638409	0.711832	0.244653	-0.0635134
	Sample 1695	0.346572	0.0834261	0.435497	0.0258103	0.379811	0.111125	0.737594	0.197338	-0.0890627
	Sample 1696	0.450087	0.0682922	0.459022	0.0642254	0.391811	0.096247	0.750795	0.0682091	-0.0927831
	Sample 1697	0.30318	0.130312	0.482498	0.121874	0.311456	-0.0305604	0.694423	0.220459	-0.121237
	Sample 1698	0.370159	0.088408	0.549018	-0.0108	0.296289	0.113248	0.760257	0.221053	-0.0597948
	Sample 1699	0.441203	0.0796265	0.496918	0.0789735	0.325946	0.121918	0.749473	0.0396242	-0.109193
	Sample 1700	0.410053	0.0500801	0.548598	0.0172557	0.243671	0.149447	0.72761	0.140629	-0.0668658
	Sample 1701	0.302759	0.118218	0.562536	0.0499024	0.242402	0.150066	0.720883	0.131576	-0.048384
	Sample 1702	0.249203	0.0547152	0.471167	0.0469903	0.3352	0.138377	0.73644	0.237425	-0.172005
	Sample 1703	0.314934	0.130723	0.473898	0.0421106	0.317158	0.0535906	0.695448	0.189813	-0.113317
	Sample 1704	0.373698	0.0793592	0.366675	0.0755002	0.42181	0.0284191	0.754015	0.197017	-0.0820357
	Sample 1705	0.40668	0.129695	0.460393	-0.030537	0.356083	-0.0117158	0.705879	0.254785	-0.118967
	Sample 1706	0.370769	0.0633932	0.459278	-0.0101685	0.317427	0.197035	0.700309	0.126469	-0.0883643
	Sample 1707	0.367914	0.142584	0.505558	0.0547686	0.328853	0.044385	0.725764	0.194105	-0.0259648
	Sample 1708	0.283177	0.0945269	0.427617	0.0523248	0.406368	0.0402018	0.7275	0.288684	-0.0734743
	Sample 1709	0.293353	0.0967569	0.410949	0.0359909	0.44055	0.103781	0.732832	0.241499	-0.0810779
	Sample 1710	0.369155	0.0811416	0.431922	0.0865551	0.343332	0.141165	0.683052	0.104436	-0.0391202
	Sample 1711	0.413437	0.0512899	0.447863	0.00240417	0.337317	0.115783	0.724257	0.104279	-0.15532
	Sample 1712	0.406347	0.0391305	0.491686	-0.0404172	0.282937	0.249449	0.719191	0.0415899	-0.151293
	Sample 1713	0.358455	0.0849054	0.533101	0.114313	0.280657	0.059425	0.676342	0.168613	-0.060224
	Sample 1714	0.404478	0.112912	0.523314	0.00927442	0.276397	0.161883	0.742629	0.098339	-0.0824108
	Sample 1715	0.327177	0.16169	0.405705	0.0216725	0.414825	0.0752009	0.73859	0.131292	-0.130996
	Sample 1716	0.447445	0.0459934	0.493198	-0.0669856	0.355786	0.0283117	0.711963	0.292319	-0.119203
	Sample 1717	0.262108	0.11627	0.432141	0.103515	0.368876	0.0185573	0.733213	0.267732	-0.114236
	Sample 1718	0.413562	0.0424813	0.536091	0.0470149	0.303867	0.0228222	0.713342	0.235791	-0.0497254
	Sample 1719	0.348408	0.114401	0.474632	0.00482158	0.332404	0.138625	0.739376	0.157232	-0.0997071
	Sample 1720	0.268919	0.104831	0.519576	0.0699229	0.309818	0.0751639	0.727028	0.243444	-0.139965
	Sample 1721	0.373219	0.0415554	0.478241	0.0253462	0.298554	0.026963	0.742274	0.299504	-0.0650757
	Sample 1722	0.375743	0.0915715	0.499276	-0.0510855	0.296053	0.100787	0.730741	0.209212	-0.0501378
	Sample 1723	0.388148	0.122099	0.499887	0.0649608	0.310118	0.0256403	0.722272	0.154524	-0.0659983
	Sample 1724	0.356081	0.13576	0.470106	0.0555822	0.333935	0.108975	0.737007	0.0360938	-0.15545
	Sample 1725	0.395562	-0.109475	0.470737	0.0359083	0.333296	0.0519195	0.750601	0.289681	-0.0687049
	Sample 1726	0.383606	0.206187	0.497753	0.0697479	0.292284	0.086671	0.722941	0.0253988	-0.059443
	Sample 1727	0.419184	0.0356664	0.499467	0.0484579	0.30942	0.177747	0.7467	0.0436448	-0.0961779
	Sample 1728	0.446985	0.13019	0.474541	0.0957179	0.328058	0.0511218	0.732796	0.0178512	-0.101568
	Sample 1729	0.460261	0.161778	0.494783	0.0184236	0.32628	0.105139	0.730913	0.0824296	-0.00984247
	Sample 1730	0.50115	0.0302363	0.463328	-0.0722639	0.343024	0.0486546	0.72255	0.189186	-0.0899463
	Sample 1731	0.226941	0.138123	0.435541	0.0289293	0.379157	0.123413	0.691206	0.267242	-0.109992
	Sample 1732	0.411073	0.0671015	0.526437	0.0159748	0.305752	0.105822	0.737129	0.175498	-0.0285066
	Sample 1733	0.330585	-0.0341806	0.437297	-0.0573192	0.382306	0.0762725	0.722612	0.380242	-0.0967243
	Sample 1734	0.330875	-0.0120823	0.495611	0.028589	0.275773	0.0973487	0.712204	0.292444	-0.0578889
	Sample 1735	0.410589	0.0522266	0.579606	-0.00344477	0.223365	0.0438694	0.722586	0.2632	-0.0763152
	Sample 1736	0.281731	0.115921	0.534485	0.113561	0.230679	0.10125	0.715711	0.188606	-0.122836
	Sample 1737	0.382041	0.0242926	0.527112	0.0296921	0.281472	0.186398	0.721869	0.0945597	-0.138165
	Sample 1738	0.448469	0.0406813	0.446715	0.0409857	0.35623	0.0506308	0.742839	0.182818	-0.0684073
	Sample 1739	0.337779	0.0968943	0.498255	0.0284541	0.337914	0.132532	0.718714	0.154648	-0.0265037
	Sample 1740	0.423031	0.0218186	0.484254	0.00300625	0.323612	0.146166	0.764515	0.167182	-0.0293945
	Sample 1741	0.463873	0.0676089	0.436924	0.0537801	0.391147	0.0899547	0.723836	0.0994582	-0.0530737
	Sample 1742	0.471484	0.0569563	0.493863	-0.0452308	0.392255	0.150744	0.770744	0.126494	-0.0820658
	Sample 1743	0.340065	0.106489	0.520619	0.0510162	0.288462	0.155045	0.735742	0.137173	-0.0581557
	Sample 1744	0.418144	-0.0176491	0.469464	0.0846737	0.386607	0.129333	0.758922	0.117628	-0.0347229
	Sample 1745	0.341966	0.192299	0.489879	0.090486	0.32979	0.0420639	0.675244	0.121423	-0.0557443
	Sample 1746	0.235481	0.210576	0.524243	0.0906956	0.236575	0.0990269	0.677299	0.17508	-0.0874665
	Sample 1747	0.371874	0.113846	0.467879	0.0385672	0.314614	0.0711124	0.682996	0.171988	-0.0514062
	Sample 1748	0.29225	0.0906665	0.443342	0.0730671	0.360176	0.0981575	0.692518	0.201753	-0.124138
	Sample 1749	0.435675	0.0204628	0.542796	0.00916502	0.238621	0.0969572	0.719958	0.20126	-0.0567067
	Sample 1750	0.426409	0.0283778	0.463248	0.00440644	0.361728	0.0838932	0.755791	0.211043	0.0186127
	Sample 1751	0.359666	0.0765236	0.457221	-0.0343782	0.360697	0.0919569	0.695006	0.245411	-0.0877838
	Sample 1752	0.396673	0.074831	0.526619	-0.022247	0.280542	0.0170217	0.665991	0.258841	-0.0885439
	Sample 1753	0.340203	0.121927	0.447986	0.123899	0.367027	0.121178	0.732673	0.0557496	-0.0973355
	Sample 1754	0.295138	0.195734	0.44369	0.0238472	0.377972	0.0907498	0.721657	0.158552	-0.152713
	Sample 1755	0.347825	0.053478	0.476501	0.10583	0.344248	0.173613	0.712001	0.0554202	-0.120617
	Sample 1756	0.36476	0.0649546	0.507582	0.0973546	0.302462	0.120867	0.719708	0.122158	-0.0299819
	Sample 1757	0.23754	0.130015	0.533575	0.0792371	0.26452	0.0404326	0.719933	0.23464	-0.113622
	Sample 1758	0.377806	0.183757	0.462328	0.110147	0.347955	0.154944	0.768352	-0.0379723	-0.0863336
	Sample 1759	0.286998	0.158446	0.456207	0.0280586	0.314937	0.133073	0.724768	0.223405	-0.0997947
	Sample 1760	0.514547	0.0332862	0.509927	-0.109408	0.309714	0.113217	0.722412	0.174564	-0.0779329
	Sample 1761	0.443664	0.0999091	0.552148	0.064151	0.264342	0.0137482	0.72601	0.110744	-0.113172
	Sample 1762	0.417356	0.0489772	0.481562	0.0641302	0.34032	-0.00797223	0.728721	0.265354	0.0520345
	Sample 1763	0.461408	0.0666755	0.431635	0.0314264	0.357155	0.111239	0.741697	0.0552224	-0.110091
	Sample 1764	0.42113	0.122209	0.463963	0.00289057	0.335941	0.103748	0.728533	0.134355	-0.0815301
	Sample 1765	0.397553	0.11264	0.41736	-0.0153029	0.433448	0.13001	0.750127	0.146933	-0.133875
	Sample 1766	0.482955	-0.0325266	0.446611	-0.0620517	0.380554	0.0536919	0.717121	0.263496	-0.0718864
	Sample 1767	0.403512	0.0766528	0.53321	0.0571355	0.262314	0.0654746	0.686996	0.144662	-0.0958414
	Sample 1768	0.376248	0.107236	0.507208	-0.0482784	0.31611	0.111741	0.691963	0.266571	-0.0575759
	Sample 1769	0.346917	0.0994093	0.450067	-0.00207495	0.403732	0.18129	0.762658	0.150519	-0.10228
	Sample 1770	0.297169	0.15783	0.51085	0.129467	0.311413	0.109912	0.736194	0.0722088	-0.132528
	Sample 1771	0.444	0.0511346	0.424532	0.036575	0.352982	0.0942273	0.76146	0.0807523	-0.111192
	Sample 1772	0.256826	-0.00272632	0.425919	0.0626154	0.391277	0.117619	0.715986	0.248548	-0.138405
	Sample 1773	0.412311	0.107197	0.442544	-0.0565272	0.397574	0.102614	0.79141	0.173126	-0.101867
	Sample 1774	0.349631	0.150065	0.506026	0.0515936	0.341113	0.23597	0.756151	0.0127368	-0.121907
	Sample 1775	0.358594	0.140265	0.505149	0.0667468	0.283763	0.0604866	0.74175	0.154314	-0.0683827
	Sample 1776	0.427114	0.0417727	0.520937	0.00291726	0.27912	0.0854584	0.722197	0.212594	-0.0233731
	Sample 1777	0.535507	0.00186262	0.449593	-0.0294126	0.350518	0.109379	0.715078	0.117075	-0.0829785
	Sample 1778	0.337369	0.159901	0.472482	0.0709782	0.352501	0.0849917	0.712678	0.126833	-0.103153
	Sample 1779	0.35815	0.00871757	0.461355	0.0691924	0.339581	-0.00520666	0.727862	0.294255	-0.0229057
	Sample 1780	0.404519	0.014303	0.519835	0.07452	0.335403	0.134912	0.740957	0.101689	-0.0739988
	Sample 1781	0.390757	0.148239	0.415812	-0.0106285	0.360433	0.210161	0.702974	-0.0219823	-0.11031
	Sample 1782	0.281117	0.0868228	0.477622	-0.0435804	0.358124	0.115847	0.74516	0.32919	-0.115968
	Sample 1783	0.408355	0.082692	0.440853	0.0736514	0.375465	0.13136	0.761724	0.0525098	-0.12398
	Sample 1784	0.298434	0.104999	0.516486	0.11983	0.335332	0.142474	0.737994	0.116198	-0.0888395
	Sample 1785	0.308034	0.095495	0.546045	0.126984	0.262349	0.12033	0.72617	0.0915064	-0.158414
	Sample 1786	0.392952	-0.0353242	0.546049	0.022537	0.265033	0.17831	0.705662	0.174632	-0.0209083
	Sample 1787	0.265838	0.0604413	0.436427	0.106776	0.400625	0.0754771	0.725209	0.248737	-0.0728715
	Sample 1788	0.341647	0.0868306	0.540659	0.102336	0.244683	-0.0673737	0.72714	0.294009	-0.112571
	Sample 1789	0.328884	0.116487	0.514994	-0.0160953	0.282418	0.105915	0.711581	0.248873	-0.138479
	Sample 1790	0.44654	0.0888486	0.463053	0.0628886	0.31292	0.0663241	0.677355	0.0843997	-0.0636172
	Sample 1791	0.397884	0.114489	0.50073	0.0320749	0.338244	0.00061599	0.736733	0.203874	-0.0752328
	Sample 1792	0.463443	0.00974459	0.435913	-0.0153002	0.362317	0.0196008	0.749001	0.243963	-0.0805725
	Sample 1793	0.399818	0.0403869	0.490205	0.0750555	0.349007	0.0539145	0.741777	0.163009	-0.098292
	Sample 1794	0.381436	0.0198714	0.49073	0.158134	0.333907	0.00926273	0.793512	0.151106	-0.0492839
	Sample 1795	0.452783	0.15963	0.573888	-0.0510345	0.253837	0.135345	0.720578	0.090037	-0.0845052
	Sample 1796	0.37491	0.125891	0.499849	-0.0443441	0.31904	0.0398523	0.710132	0.248335	-0.0889981
	Sample 1797	0.430185	0.0695562	0.520329	0.0435205	0.294615	0.129505	0.756651	0.0612234	-0.0724365
	Sample 1798	0.34136	0.0823606	0.433523	0.110007	0.371498	0.0892708	0.759094	0.150091	-0.0950577
	Sample 1799	0.321128	0.130449	0.485266	0.0806635	0.352318	0.0700692	0.736526	0.105618	-0.145889
	Sample 1800	0.438575	0.136028	0.616466	-0.0651366	0.223389	0.0660003	0.691507	0.171365	-0.133801
	Sample 1801	0.353012	-0.0230906	0.436129	0.0499195	0.334001	0.214861	0.743567	0.177474	-0.0227856
	Sample 1802	0.321603	0.0288545	0.412623	0.0411057	0.385881	0.0318398	0.74311	0.295919	-0.0943249
	Sample 1803	0.317165	-0.0418492	0.491255	0.0442549	0.377658	0.120082	0.757554	0.254933	-0.112496
	Sample 1804	0.416315	0.0502043	0.451621	0.0437906	0.342597	0.0620376	0.738927	0.154562	-0.0293373
	Sample 1805	0.365226	0.0462942	0.441021	0.0667478	0.332168	0.0515035	0.740956	0.243753	-0.0657881
	Sample 1806	0.340446	0.124291	0.438975	0.0145643	0.376684	0.072157	0.749686	0.20103	-0.0798972
	Sample 1807	0.326891	0.0304621	0.508611	0.0522523	0.303523	0.00676789	0.741293	0.324269	-0.0816566
	Sample 1808	0.356647	0.0856704	0.425885	0.129861	0.398604	0.102996	0.757447	0.0868857	-0.113252
	Sample 1809	0.301341	0.0817093	0.405149	0.0113756	0.414062	0.103752	0.740496	0.219929	-0.0875481
	Sample 1810	0.376517	0.113644	0.478915	0.0280197	0.309414	0.0646098	0.723359	0.169634	-0.106237
	Sample 1811	0.34971	0.0620927	0.566313	0.1389	0.242103	0.00841997	0.712919	0.181688	-0.115774
	Sample 1812	0.374029	0.0605104	0.451102	0.0457902	0.394047	0.0338075	0.756091	0.261999	-0.0701885
	Sample 1813	0.411032	0.0763248	0.540945	0.0215596	0.258989	0.186677	0.677315	0.0860759	-0.0509637
	Sample 1814	0.443743	-0.0161287	0.429795	0.0923943	0.361242	0.106235	0.767989	0.120807	0.00258465
	Sample 1815	0.355473	0.0545384	0.486854	0.0676339	0.32232	0.133589	0.681176	0.159504	-0.0879546
	Sample 1816	0.390704	0.0571551	0.427053	0.0847433	0.35734	0.115187	0.729644	0.0877902	-0.14377
	Sample 1817	0.395647	0.133587	0.462047	0.0815229	0.328687	0.0333985	0.77571	0.127877	-0.0980426
	Sample 1818	0.491918	0.045056	0.526832	0.0236179	0.322972	0.0425649	0.711713	0.158871	-0.0226363
	Sample 1819	0.454811	0.0897456	0.509286	0.0432849	0.261002	0.073067	0.703478	0.121562	-0.0717915
	Sample 1820	0.456793	0.0394365	0.496649	0.0243118	0.342703	-0.0199288	0.761133	0.236924	-0.0583677
	Sample 1821	0.384655	0.0994956	0.455409	-0.0016615	0.357026	0.156214	0.715302	0.16663	-0.0299735
	Sample 1822	0.289206	0.0702799	0.480659	0.079397	0.330265	0.230346	0.772112	0.0864788	-0.155675
	Sample 1823	0.46347	0.0739117	0.575393	0.0927915	0.256234	-0.0233284	0.726967	0.168196	-0.0810897
	Sample 1824	0.19465	0.10066	0.427132	-0.0112802	0.368184	0.162972	0.697137	0.321228	-0.0991606
	Sample 1825	0.365138	0.0626231	0.518423	0.0432739	0.306871	0.166005	0.746579	0.0882135	-0.0957494
	Sample 1826	0.358519	0.121169	0.430785	0.108684	0.39619	0.0499577	0.7494	0.143266	-0.103699
	Sample 1827	0.321701	0.0624021	0.589141	0.0113208	0.214022	0.136209	0.697045	0.232308	-0.0922047
	Sample 1828	0.38442	0.0964807	0.47098	0.0208914	0.340371	0.186468	0.689687	0.119241	-0.0792765
	Sample 1829	0.37545	0.104483	0.470356	0.0177204	0.340173	0.012471	0.7616	0.249757	-0.0966568
	Sample 1830	0.401143	0.0921564	0.504631	0.0860426	0.285783	0.0413939	0.682333	0.156588	-0.0851873
	Sample 1831	0.392927	0.0532052	0.542776	0.0361649	0.237998	0.00675291	0.709751	0.263934	-0.0725692
	Sample 1832	0.367397	0.0339019	0.498616	0.0374663	0.312825	0.109527	0.764677	0.253723	-0.0474631
	Sample 1833	0.385628	0.0706022	0.479087	0.0204478	0.341157	0.0894959	0.714496	0.197687	-0.0201634
	Sample 1834	0.304343	0.160982	0.512213	0.0603357	0.266001	0.0602707	0.713294	0.163719	-0.125213
	Sample 1835	0.393569	-0.0369388	0.497268	0.079955	0.355884	0.0736721	0.745775	0.297566	-0.00505829
	Sample 1836	0.352353	0.0272233	0.558953	0.0454268	0.243702	0.0968255	0.72434	0.269545	-0.0113908
	Sample 1837	0.379318	0.0828622	0.419874	0.132641	0.371143	-0.000735488	0.747317	0.153167	-0.0686861
	Sample 1838	0.47821	0.0860707	0.517763	0.0368776	0.313402	0.13253	0.740482	0.0389218	-0.0652419
	Sample 1839	0.436899	0.022497	0.458471	-0.0174921	0.349638	0.0853545	0.724186	0.189031	-0.0982308
	Sample 1840	0.406113	0.151978	0.445894	0.0705257	0.332403	0.0939314	0.737404	0.0348249	-0.0442611
	Sample 1841	0.337111	0.105252	0.471628	0.123237	0.339439	0.111145	0.717239	0.0429261	-0.100309
	Sample 1842	0.458365	0.0604437	0.510156	-0.0431481	0.334584	0.0934903	0.749672	0.19907	-0.016355
	Sample 1843	0.407007	0.137213	0.497741	0.0760169	0.317092	0.0306553	0.711454	0.123568	-0.070311
	Sample 1844	0.328094	0.126883	0.460802	0.0343915	0.355157	0.13705	0.75601	0.147192	-0.104546
	Sample 1845	0.362336	0.167509	0.543298	0.0640559	0.246983	0.1535	0.698216	0.0279757	-0.072619
	Sample 1846	0.31845	0.0751403	0.535742	0.140778	0.314034	0.109001	0.771143	0.128419	-0.065548
	Sample 1847	0.254162	0.0820447	0.501996	0.0442986	0.313477	0.16737	0.707561	0.186909	-0.116226
	Sample 1848	0.33753	0.104931	0.542	0.0356552	0.232277	0.0793151	0.686168	0.176991	-0.10854
	Sample 1849	0.384468	0.0906493	0.443526	0.0185799	0.371699	0.0897059	0.728159	0.189763	-0.0784885
	Sample 1850	0.387548	0.143764	0.557183	0.0898876	0.226648	0.0260115	0.724357	0.07558	-0.124245
	Sample 1851	0.454644	0.0149542	0.518627	-0.111598	0.313632	0.190211	0.749615	0.200394	0.000464506
	Sample 1852	0.371748	0.112653	0.447962	0.0223513	0.379684	0.150441	0.68543	0.132036	-0.0703739
	Sample 1853	0.30659	0.103346	0.408718	0.106615	0.421691	0.191327	0.723427	0.0801396	-0.0481956
	Sample 1854	0.504541	0.0618357	0.461379	0.00742292	0.37832	0.0558707	0.777296	0.119003	-0.126836
	Sample 1855	0.354335	0.0886936	0.540371	-0.00553715	0.258053	0.00473509	0.724541	0.270813	-0.0639682
	Sample 1856	0.295904	0.103222	0.470588	0.0375812	0.353061	0.0752039	0.721785	0.207975	-0.0815785
	Sample 1857	0.356913	0.0884601	0.525586	0.0393125	0.31185	0.142172	0.724878	0.163618	-0.115825
	Sample 1858	0.407101	-0.0125415	0.484636	0.0499389	0.282946	0.113914	0.74942	0.156202	-0.106164
	Sample 1859	0.397716	0.0248982	0.468117	-0.0126099	0.358203	0.175885	0.721519	0.189087	-0.0772482
	Sample 1860	0.383066	0.082629	0.451748	0.0908738	0.304887	0.190808	0.759626	0.0114883	-0.103935
	Sample 1861	0.365952	0.113933	0.474243	0.0422927	0.346336	0.188104	0.722885	0.0623002	-0.0968454
	Sample 1862	0.452795	0.1134	0.482303	-0.0252977	0.311449	0.031986	0.72611	0.17113	-0.0531244
	Sample 1863	0.341941	0.0657284	0.438635	0.039094	0.379793	0.0477235	0.702514	0.295025	-0.0374208
	Sample 1864	0.406143	0.108434	0.465038	0.0816995	0.325572	0.0555871	0.71476	0.107542	-0.133294
	Sample 1865	0.476201	0.0753426	0.482772	0.0255966	0.33811	0.077535	0.729054	0.102963	-0.0435372
	Sample 1866	0.571844	0.111679	0.522812	-0.016879	0.28456	0.0869482	0.726474	-0.0112458	-0.0777294
	Sample 1867	0.426031	-0.0164168	0.453633	-0.0461439	0.383774	0.077556	0.778123	0.287871	-0.069882
	Sample 1868	0.347811	0.0501262	0.449578	0.0793981	0.369884	0.0123286	0.725349	0.287242	-0.0647567
	Sample 1869	0.31698	-0.0165947	0.448998	0.0547942	0.37987	0.0329805	0.757945	0.319644	-0.130967
	Sample 1870	0.328843	0.0640941	0.449257	0.106521	0.346406	0.10929	0.738584	0.148624	-0.106735
	Sample 1871	0.345137	0.062198	0.374029	0.0597716	0.416959	0.0131364	0.724916	0.233742	-0.138048
	Sample 1872	0.317156	0.123822	0.498866	0.00515674	0.285016	0.079939	0.700335	0.241152	-0.117133
	Sample 1873	0.353397	0.0420176	0.401593	0.0296136	0.395872	0.181009	0.706246	0.153927	-0.0859464
	Sample 1874	0.3101	0.0676097	0.493772	0.107657	0.330341	0.0102789	0.704037	0.225793	-0.113513
	Sample 1875	0.422998	-0.0214425	0.478683	0.0296982	0.322513	0.0380946	0.734848	0.280183	-0.0384321
	Sample 1876	0.371059	0.0257113	0.439483	-0.00399969	0.341958	0.0984835	0.693665	0.248979	-0.0658876
	Sample 1877	0.310977	0.114383	0.455554	0.0694073	0.353047	0.125286	0.708102	0.12872	-0.0947876
	Sample 1878	0.325179	0.0580965	0.458915	0.0859535	0.383009	0.112385	0.745118	0.165163	-0.0915445
	Sample 1879	0.396315	0.133832	0.446173	0.0367383	0.345426	0.00320292	0.710025	0.165483	-0.0877987
	Sample 1880	0.383166	0.0239243	0.465038	-0.0142107	0.382363	0.0653885	0.733214	0.257158	-0.120407
	Sample 1881	0.514428	0.0795802	0.482433	0.082383	0.337163	-0.0364029	0.750727	0.117137	-0.0490515
	Sample 1882	0.462332	0.0371537	0.508447	-0.0574728	0.28477	0.148674	0.718629	0.173509	-0.0432859
	Sample 1883	0.40721	0.0417397	0.46281	0.00758247	0.376155	0.150583	0.7452	0.135054	-0.113068
	Sample 1884	0.309804	0.0714026	0.436588	0.0826748	0.36143	0.0668354	0.735212	0.218371	-0.0913858
	Sample 1885	0.426877	-0.0059691	0.429047	0.0322532	0.371889	0.0494166	0.737097	0.196046	-0.00463782
	Sample 1886	0.371378	0.0508134	0.505182	0.078921	0.316704	0.0519542	0.718402	0.215046	0.00396439
	Sample 1887	0.404126	0.0693801	0.516531	0.0518172	0.309749	0.112574	0.733206	0.117302	-0.1077
	Sample 1888	0.373147	-0.0454077	0.46802	0.0343327	0.355977	0.116224	0.748778	0.229821	-0.0821324
	Sample 1889	0.344015	0.11657	0.450615	0.0960366	0.366375	0.108452	0.722129	0.132817	-0.0916082
	Sample 1890	0.398933	0.0123265	0.475935	0.0718573	0.347116	0.176119	0.71707	0.130443	-0.0275513
	Sample 1891	0.525476	0.0612801	0.458294	0.00485767	0.364723	0.1854	0.732317	-0.0165379	-0.0700933
	Sample 1892	0.393097	0.0939491	0.471837	-0.030376	0.362678	0.126019	0.697281	0.197514	-0.0998302
	Sample 1893	0.305041	0.0943632	0.501095	0.0722496	0.331508	0.161707	0.759282	0.13487	-0.109136
	Sample 1894	0.455025	0.0769429	0.502375	0.0722986	0.32307	0.0572478	0.747168	0.0554025	-0.127209
	Sample 1895	0.345324	0.145697	0.433628	0.00605454	0.368344	0.12216	0.696808	0.139966	-0.0605323
	Sample 1896	0.497772	0.0959492	0.515002	0.0565934	0.286606	0.0131704	0.739407	0.0954769	-0.0414538
	Sample 1897	0.407193	0.0738472	0.494344	-0.0234319	0.345339	0.0804914	0.763817	0.180602	-0.100396
	Sample 1898	0.538663	0.102788	0.388708	-0.0587281	0.385974	0.251652	0.73223	-0.0754971	-0.0655215
	Sample 1899	0.354529	0.0247343	0.487872	0.115852	0.337027	0.114062	0.737997	0.175578	-0.0545454
	Sample 1900	0.318532	0.102261	0.565408	0.0880764	0.28501	0.0343956	0.690827	0.217272	-0.051624
	Sample 1901	0.424676	0.0773126	0.428653	0.1037	0.417337	0.1443	0.73377	-0.00407712	-0.0242829
	Sample 1902	0.360417	0.0556693	0.466187	0.0915515	0.322	0.0639942	0.727956	0.150601	-0.0862623
	Sample 1903	0.388519	0.0223873	0.46543	0.0713238	0.37695	0.133836	0.713311	0.166055	-0.0392296
	Sample 1904	0.405839	0.0853881	0.425637	0.0673523	0.373517	0.0397444	0.710384	0.160749	-0.109196
	Sample 1905	0.511319	0.0684427	0.517434	-0.019836	0.310638	0.00721957	0.685702	0.190814	-0.0170568
	Sample 1906	0.404545	0.0650455	0.429155	0.000644453	0.363299	0.109511	0.766826	0.152991	-0.0882797
	Sample 1907	0.411978	0.133044	0.414944	0.0083914	0.404144	0.0832672	0.729933	0.161308	-0.0728848
	Sample 1908	0.365254	0.0419652	0.485094	0.108133	0.302603	0.0667921	0.697448	0.140165	-0.133777
	Sample 1909	0.350881	0.10319	0.526666	0.0437835	0.294792	0.0276051	0.748529	0.213769	-0.104211
	Sample 1910	0.329685	0.00655927	0.502409	0.0372884	0.310804	0.0905966	0.731378	0.257396	-0.0800602
	Sample 1911	0.404363	0.0849274	0.439601	0.102921	0.374043	0.024855	0.707914	0.141476	-0.0429031
	Sample 1912	0.355953	-0.0252528	0.459242	0.0863336	0.364299	0.0748143	0.659814	0.267193	-0.059863
	Sample 1913	0.211985	0.136359	0.424874	0.0327413	0.403703	0.189765	0.662081	0.224248	-0.0688359
	Sample 1914	0.418575	0.155985	0.450558	0.0170081	0.349952	0.110963	0.735385	0.122442	-0.0647609
	Sample 1915	0.404136	0.081787	0.409955	0.00451288	0.372347	0.0360114	0.694668	0.184728	-0.134007
	Sample 1916	0.30303	0.0606379	0.495281	0.0311931	0.277484	0.0651798	0.677159	0.283558	-0.050238
	Sample 1917	0.402473	0.054038	0.497981	0.0516745	0.340478	0.100729	0.722716	0.158142	-0.114776
	Sample 1918	0.404583	-0.0349475	0.440682	0.051723	0.363272	0.114743	0.726812	0.162307	-0.111536
	Sample 1919	0.418202	0.0378323	0.493143	0.063766	0.292869	0.0719879	0.714726	0.163879	-0.0700659
	Sample 1920	0.39379	0.0503205	0.464859	0.0159592	0.399674	0.128485	0.732886	0.144743	-0.0578531
	Sample 1921	0.474481	0.148994	0.508234	-0.0724443	0.297507	0.110755	0.731566	0.0739743	-0.0237451
	Sample 1922	0.268407	0.0634073	0.528473	0.100172	0.299162	0.124637	0.713357	0.23782	-0.0104172
	Sample 1923	0.502585	-0.0187478	0.452825	-0.0495517	0.322452	0.055317	0.697488	0.208887	0.00572641
	Sample 1924	0.357839	0.0524953	0.453551	0.00686199	0.330258	0.0750962	0.736664	0.265847	-0.0975654
	Sample 1925	0.331296	0.0610382	0.484553	0.0582768	0.314234	0.165548	0.741579	0.143185	-0.124829
	Sample 1926	0.417067	0.0966306	0.495705	-0.00805035	0.305756	0.0676237	0.740124	0.169307	-0.0790405
	Sample 1927	0.404118	0.0950201	0.554456	-0.0270474	0.21829	0.163859	0.660633	0.137305	-0.0761198
	Sample 1928	0.318572	-0.000647405	0.532821	0.078663	0.287931	0.0521548	0.72071	0.322026	-0.0252369
	Sample 1929	0.274402	0.163573	0.438069	0.144483	0.365306	0.124165	0.770528	0.10901	-0.103711
	Sample 1930	0.341459	0.1433	0.499138	0.0401625	0.299511	0.0608284	0.729172	0.214665	-0.0716861
	Sample 1931	0.521421	0.133679	0.461736	-0.0354781	0.354857	0.0865492	0.748946	0.0863721	-0.0586294
	Sample 1932	0.327874	0.107205	0.404308	0.0531937	0.407811	0.0373253	0.771985	0.210627	-0.16117
	Sample 1933	0.361355	0.0912748	0.548103	0.0290184	0.247919	0.0809011	0.702256	0.206159	-0.0538311
	Sample 1934	0.320636	0.0984253	0.412165	-0.0109718	0.360732	0.139835	0.754159	0.107088	-0.166695
	Sample 1935	0.421344	0.0861759	0.487862	-0.0152242	0.378293	-0.00432017	0.72706	0.229049	-0.119277
	Sample 1936	0.37325	0.0104293	0.481138	0.0877227	0.348733	0.0480039	0.742126	0.215214	-0.0770909
	Sample 1937	0.366061	0.0985122	0.437226	0.0909613	0.325529	-0.00285761	0.741115	0.224256	-0.0815632
	Sample 1938	0.441915	0.0901711	0.475197	-0.0496229	0.344628	0.151085	0.696046	0.14059	-0.066239
	Sample 1939	0.381825	0.0258027	0.42454	0.0512767	0.389268	0.0990747	0.766238	0.166602	-0.0371355
	Sample 1940	0.461114	0.0317106	0.609562	0.0353131	0.227012	0.0902684	0.719535	0.134627	-0.0190625
	Sample 1941	0.41785	0.0759941	0.508926	-0.034701	0.296379	0.231098	0.714602	0.0732252	-0.149678
	Sample 1942	0.375921	0.0758548	0.465114	0.0698754	0.305344	-0.00963519	0.730004	0.247438	-0.129283
	Sample 1943	0.425316	0.125072	0.373065	0.00438177	0.435301	0.0380604	0.72022	0.168449	-0.0810576
	Sample 1944	0.321648	0.0471149	0.464862	0.0493316	0.377712	0.163529	0.742123	0.155211	-0.056455
	Sample 1945	0.380172	0.056517	0.37509	-0.0308425	0.420185	0.104925	0.72737	0.180745	-0.0656293
	Sample 1946	0.400526	0.0875774	0.558717	-0.0247314	0.275605	0.1126	0.726431	0.182524	-0.100176
	Sample 1947	0.42265	0.0131608	0.443708	0.0908784	0.379223	0.0805732	0.691598	0.118708	-0.114518
	Sample 1948	0.401198	-0.0292252	0.465177	-0.0436374	0.331725	0.0977639	0.725698	0.294856	-0.0717067
	Sample 1949	0.340621	0.0910667	0.50671	-0.000817906	0.297134	0.0541566	0.691426	0.259896	-0.0957716
	Sample 1950	0.417361	0.157655	0.414785	0.0295067	0.365774	0.0334986	0.71733	0.0999438	-0.107575
	Sample 1951	0.437778	-0.00252578	0.533262	-0.0244416	0.279692	0.0771973	0.682657	0.216555	-0.0487809
	Sample 1952	0.388685	0.0348456	0.438875	0.0465398	0.377745	0.0347275	0.739696	0.227412	-0.0994147
	Sample 1953	0.391552	0.0113815	0.522596	0.0482743	0.280494	0.0807545	0.735925	0.209573	-0.103161
	Sample 1954	0.303908	0.0284268	0.447213	0.185072	0.362489	0.0535486	0.722047	0.169481	-0.0450945
	Sample 1955	0.395002	0.0428756	0.465429	0.072448	0.361148	0.102478	0.745454	0.14889	-0.0549536
	Sample 1956	0.442172	0.0601031	0.479691	0.0261241	0.326816	0.0651386	0.714807	0.143399	-0.104025
	Sample 1957	0.342897	0.0959837	0.503255	0.03922	0.297411	0.0735565	0.702486	0.190032	-0.116679
	Sample 1958	0.494257	0.0804932	0.425945	-0.0247855	0.387199	0.131351	0.747255	0.0731417	-0.106939
	Sample 1959	0.443884	0.172002	0.456413	0.108634	0.357223	0.0164853	0.764453	0.022884	-0.0983081
[truncated: 29,407 more rows]
[truncated: 16 more columns]

## Sheet: complete Charts
	SmartPLS report
	Please cite the use of SmartPLS: Ringle, C. M., Wende, S., and Becker, J.-M. 2022. "SmartPLS 4." Oststeinbek: SmartPLS GmbH, http://www.smartpls.com.
